# Supplementary material for: Multiple innovations underpinned branching form diversification in mosses
Source: New Phytol. 2017 May 4;215(2):840–50. doi: 10.1111/nph.14553 (PMC5697605; doi:10.1111/nph.14553)
Supplement: Supplementary file 2 — Table S1 List of species studied including authorship, order, GenBank numbers and vouchers of analysed herbarium specimens [file NPH-215-840-s002.xlsx]

## Sheet: Table S1
Title: Multiple innovations underpinned branching form diversification in mosses.
Authors: Yoan Coudert, Neil E. Bell, Claude Edelin and C. Jill Harrison
Article acceptance date: 27 February 2017
Table S1: List of species studied including authorship, order, GenBank numbers and vouchers of analysed herbarium specimens.
Most specimens were available at the Cryptogamic Herbarium of the Natural History Museum London, others were obtained from the Herbarium of the Royal Botanic Garden, Edinburgh.
Species	Order	rps4	nad5	rbcL	Analysed vouchers
Abietinella abietina (Hedw.) M.Fleish.	Hypnales	AY907953	AY908386		Herb. Hunt Bristish Isles, folders I and III
Acidodontium sprucei (Mitt.) A.Jaeger	Bryales	AY078316	AY908357	AY163012	BM000720993, BM000720992
Adelothecium bogotense (Hampe) Mitt.	Hookeriales	AY306856	AY452318		Herb. HN Dixon Det. Webster Ref. 402
Amblyodon dealbatus (Hedw.) P.Beauv.	Splachnales	AF223062	AY908377	AJ275181	Herb. Hunt British Isles
Amblystegium serpens (Hedw.) Schimp.	Hypnales	AY908237	AY908685		Herb. Edmund Stevens
Amphidium lapponicum (Hedw.) Schimp.	Dicranales	AF222896	AY908962		Herb. O'Shea, BM000891601; Herb. Hunt
Ancistrodes genuflexa (Müll.Hal.) Crosby	Hookeriales	AY306863	AY452319		BM000961090
Anomobryum julaceum (Schrad. ex G.Gaertn., B.Mey. & Scherb.) Schimp.	Bryales	AF023786	AY908353	AJ275172	BM000919952, BM000919948
Anomodon viticulosus (Hedw.) Hook. & Taylor	Hypnales	HE717066	FM161241		Europe folder, specimen 86 (1804), specimen 351
Arbusculohypopterygium arbuscula (Brid.) M.Stech, T. Pfeiff. & W.Frey	Hookeriales	AY449665	AY452366		Herb. Coppinger (1882), Herb. Elwes
Aulacomnium androgynum (Hedw.) Schwägr.	Rhizogoniales	AF023811	AJ291564	AY631174	E. Bewer n°449 (1926), Herb. Hampe 1881
Bartramia halleriana Hedw.	Bartramiales	EF107539	Z98961	AF231090	BM001152528
Bartramia stricta Brid.	Bartramiales	AF023799	AY312870	AY312926	Europe folder, page 108-62, Davis 25-202a, O. Polunin (1956)
Bescherellia cryphaeoides (Müll.Hal.) M.Fleish.	Hypnodendrales	AY524473	AY608580	AY524445	Herb. Hort. Kew M11026, Arddy? New Guinea 2378 (1965)
Bescherellia elegantissima Duby	Hypnodendrales	AY524472	AY608578	AY524444	not identified
Blindia acuta (Hedw.) Bruch & Schimp.	Grimmiales	AF023781	AY908928		Europe folder I, Hubaner 1928 13/5, Herb. Ph. Bruch (1825)
Brachymenium nepalense Hook.	Bryales	AY078338	AY908354	EF107529	India folder, 508, Herb. Hookerianum (1867)
Braithwaitea sulcata (Hook.) A.Jaeger	Hypnodendrales	AY524469	AY524524	AY524441	Australia, Baron von Mueller purchased from Cutter March 1872; Herb. New South Wales M11040 (1956)
Brothera leana (Sull.) Müll.Hal.	Dicranales	AY908129	AY908911		Specimen 28 (1905)
Brymela tutezona Crosby & B.H.Allen	Hookeriales	AY449662	AY908454		BM000961985
Bryoxiphium norvegicum (Brid.) Mitt.	Bryoxiphiales	AY908092	AY908957		BM000660922
Bryum alpinum Huds. ex With.	Bryales	AF023783	AY631210	AY631176	Herb. Musc. W. Wilson 1854 / 1974
Bryum argenteum Hedw.	Bryales	AY078318	AY908945	AY163024	BM000856259
Callicostella pallida (Hornsch.) Ångström	Hookeriales	AY306872	AY452328		BM001152386, BM00968154
Calliergon cordifolium (Hedw.) Kindb.	Hypnales	AF469844	AY908710		BM001146240
Calomnion brownseyi Vitt & H.A.Mill.	Rhizogoniales	AY631140	AY631211	AY631177	not identified
Calomnion complanatum (Hook.f. & Wilson) Lindb.	Rhizogoniales	AY631141	AY631212	AY631178	Herb. John Child 5518
Calyptrochaeta cristata (Hedw.) Desv.	Hookeriales	HQ443819	HQ443787		BM000097471; Herb. Musc W. Wilson (1874) 318 Dét. Allan Fife
Calyptrochaeta remotifolia (Müll.Hal.) Z.Iwats., B.C.Tan & Touw	Hookeriales	HQ443820	HQ443788		Java
Camptochaete arbuscula (Sm.) Reichardt	Hypnales	AY908330	AY908658		Herb. Emile Besch. 1900 Det. Tangney, 104; NZ 1862 Det. Tangney
Campylium stellatum (Hedw.) C.E.O.Jensen	Hypnales	HE717067	HE717028		BM000862657
Canalohypopterygium tamariscinum (Hedw.) Kruijer	Hookeriales	AY306878	AY452331		Det. JD Kruijer (1992)
Catharomnion ciliatum (Hedw.) Wilson	Hookeriales	AY306879	AY452332		Specimen PGM Rhodes (1932), Det. JD Kruijer
Catoscopium nigritum (Hedw.) Brid.	Bryales	AF307001	AY908927		not identified
Ceratodon purpureus (Hedw.) Brid.	Dicranales	AY908123	AY908862	DQ463103	not identified
Cheilothela chloropus (Brid.) Broth.	Dicranales	AY908124	AY908861		BM000814442
Cinclidium stygium Sw.	Bryales	AF023791	AY908361	EF107530	BM001086876
Climacium americanum Brid.	Hypnales	AY908573	AY908646		BM000972802
Crossomitrium patrisiae (Brid.) Müll.Hal.	Hookeriales	DQ467881		DQ467872	BM00072823; BM000722824; specimen 5/10/74
Cryptopodium bartramioides (Hook.) Brid.	Rhizogoniales	AY631142	AY631213	AF231084	Specimen Petric? N.Z.
Ctenidium molluscum (Hedw.) Mitt.	Hypnales	AY907954	AY908440	AB024657	Doredale 14/4/96, Det. Pedano (1995) MO
Cyathophorella hookeriana (Griff.) M.Fleish.	Hookeriales	AY306890	AY452340		Alan H Norkett 7398 Det. Kruijer
Cyathophorum bulbosum (Hedw.) Müll.Hal.	Hookeriales	AY306889	AY452339		Herb. Schimperianum proprium June 1880
Cyclodictyon albicans (Hedw.) Kuntze	Hookeriales	AY306892	AY452342		Bruce Allen 11698 (1991)
Cyclodictyon blumeanum (Müll.Hal.) Kuntze	Hookeriales	HQ443822	HQ443790		Specimen Erik Nyman (1898) folder 382; BM000665619
Cyrtomnium hymenophyllum (Bruch & Schimp.) Holmen	Bryales	AF023792	AY908363	EF107531	BM001086728
Cyrtopus setosus (Hedw.) Hook.f.	Hypnodendrales	AY524479	AY608582	AY524451	BM folder 272; BM000986845
Daltonia splachnoides (Sm.) Hook. & Taylor	Hookeriales	HQ443830	HQ443797		BM001146392, BM000665831
Dendro-hypnum auricomum (Broth. & Geh.) N.E.Bell, A.E.Newton & D.Quandt	Hypnodendrales	AY524487	EF562512	AY524459	Herb. Kewense (Det. 1978), coll. Martin JS Sands 1588
Dendro-hypnum fuscomucronatum (Müll. Hal.) N.E.Bell, A.E.Newton & D.Quandt	Hypnodendrales	AY524488		AY524460	JR Shevock, Ivy Lambio, 37864
Dendro-hypnum milnei (Mitt.) N.E. Bell A.E. Newton & D. Quandt	Hypnodendrales	EF562529	EF562514	EF562526	JR Shevock 37917; 38081
Dendro-hypnum reinwardtii (Schwägr.) N.E.Bell, A.E.Newton & D.Quandt	Hypnodendrales	EF562530	EF562515	EF562527	JR Shevock 37974 Det. Bell; 38138
Dendroalsia abietina (Hook.) E. Britton ex Broth.	Hypnales	AY908185	AY908459		Halse 4118
Dendrocryphaea cuspidata (Sull.) Broth. in Skottsb.	Hypnales	AY908587	AY908694		Coll. Ireland and Bellolio 34277
Dendrocyathophorum decolyi (Broth. ex M.Fleisch.) Kruijer	Hookeriales	AY306896	AY452346		BM001109512
Dendrohypopterygium filiculiforme (Hedw.) Kruijer	Hookeriales	EF647955	EF667882		Specimen Pelorus Det. Kruijer
Dichelodontium nitidum (Hook.f. & Wilson) Broth.	Ptychomniales	AY449664	AY452347		W. Grey 146a Det. Robert A Hattaway
Dicranella heteromalla (Hedw.) Schimp.	Dicranales	AY908099	AY908938		Herb. Hugo Granvik (1924)
Dicranum scoparium Hedw.	Dicranales	AF231277	Z98956	AF231067	Herb. Henry Barkly
Distichophyllum microcarpum (Hedw.) Mitt.	Hookeriales	HQ443836	HQ443802		Herb. HN Dixon Det. Allan Fife 864
Distichophyllum pulchellum (Hampe) Mitt.	Hookeriales	AY306902	AY452351		John Child Collection 4336
Eustichia longirostris (Brid.) Brid.	Dicranales	AY908091	AY908930		Coll. Ireland and Bellolio 35137
Fontinalis antipyretica Hedw.	Hypnales	AF023817	AY908494		Herb. Hampe 1881 Europe
Funaria hygrometrica Hedw.	Funariales	AJ845203	Z98959	AF005513	BM001147322
Garovaglia subelegans Broth.	Ptychomniales	DQ186838	DQ200895	AY631182	BM000987050, BM000987049
Glyphothecium sciuroides (Hook.) Hampe	Ptychomniales	AY631147	AY631216	AY631183	BM000986869; Herb. Nixon Det. Hattaway
Goniobryum subbasilare (Hook.) Lindb.	Rhizogoniales	AY631148	AY631217	AY631184	BM000710321 Bell 549
Grimmia plagiopodia Hedw.	Grimmiales	DQ399616	AY908919	LN828215	Herb. Iena
Groutiella tomentosa (Hornsch.) Wijk & Margad.	Orthotricales	AY908001	AY908943		BM000844963
Hampeella alaris (Dixon & Sainsbury) Sainsbury	Ptychomniales	AY524463	AY524519	AY524435	Jarmen and Cave 274, HO 505326
Hedwigia ciliata (Hedw.) P.Beauv.	Hedwigiales	AF478289	Z98966	AF478234	BM000918112
Hildebrandtiella endotrichelloides Müll.Hal.	Hypnales	AY306925	AY908702	EF107535	Magill and Pocs 11732
Homalothecium sericeum (Hedw.) Schimp.	Hypnales	AY908313	AY908521		BM001152220, BM000918136
Hookeria lucens (Hedw.) Sm.	Hookeriales	AJ251316	EF107537	AY631185	BM001146384
Hylocomium splendens (Hedw.) Schimp.	Hypnales	AY908280	AY908447	AB024662	Oovedale VC57
Hymenodon pilifer Hook.f. & Wilson	Rhizogoniales	AY631149	AY631218	AY631186	BM000710369 Bell 598, BM000668360
Hymenodon sphaerothecius Besch.	Rhizogoniales	AY631150	AY631219	AY631187	BM000668383
Hymenodontopsis bifaria (Hook.) N.E.Bell, A.E.Newton & D. Quandt	Rhizogoniales	AY631159	AY631224	AY631195	Coll. EA Hodgren c.3094 (1930)
Hymenodontopsis mnioides (Hook.) N.E.Bell, A.E.Newton & D. Quandt	Rhizogoniales	AY631163	AY631227	AY631199	not identified
Hymenodontopsis stresemannii Herzog	Rhizogoniales	AY142998	AY908782	AY853997	BM000668403 A. Eddy 640
Hymenodontopsis vallis-gratiae (Hampe ex Müll. Hal.) N.E.Bell, A.E.Newton & D.Quandt	Rhizogoniales	AY631167	AY631230	AY631202	BM000747718; Townsend 82/135
Hypnella diversifolia (Mitt.) A.Jaeger	Hookeriales	AY306931	AY452364		Churchill et al. 24363
Hypnella pallescens (Hook.) A.Jaeger	Hookeriales	AY306932	AY452365		BM000722799 Det. Elridge
Hypnodendron arcuatum (Hedw.) Lindb. ex Mitt.	Hypnodendrales	AY524484	AY524540	AY524456	BM000977397; John Child Collection 294
Hypnodendron spininervium (Hook.) A.Jaeger & Sauerb.	Hypnodendrales	AY524481	AY524536	AY524453	BM000850927
Hypnodendron vitiense Mitt. in Seem.	Hypnodendrales	AY524471	AY524526	AY524443	BM000710088;Herb. Kewense M. Sand 2535
Hypnum cupressiforme Hedw.	Hypnales	DQ467883	AY908444	DQ467878	BM000814016, BM000814014, BM000814020
Hypodontium dregei (Hornsch.) Müll.Hal.	Dicranales	AY908112	AY908877		Kraufs (1839)
Hypopterygium didictyon Müll.Hal.	Hookeriales	EF647956	EF667883		Ratclife 402 Det. Kruijer
Hypopterygium tamarisci (Hedw.) Müll.Hal.	Hookeriales	AY449666	AY452367		not identified
Kindbergia praelonga (Hedw.) Ochyra	Hypnales	DQ463127		DQ463109	BM000877849
Lepidopilidium portoricense (Müll.Hal.) H.A. Crum & Steere	Hookeriales	AY306939	AY452369		not identified
Lepidopilum polytrichoides (Hedw.) Brid.	Hookeriales	AY306938	AY452368		Herb. Schimperianum proprium Herminois 1862
Leptostomum inclinans R. Br.	Bryales	AY907974	AY908359		not identified
Leptotheca boliviana Herzog	Rhizogoniales	AF023816	AY908779	AY631188	not identified
Leptotheca gaudichaudii Schwägr.	Rhizogoniales	AY631151	AY631220	AY631189	Ireland and Bellolio 35457
Lepyrodon tomentosus (Hook.) Mitt.	Hypnales	AY908585	AY908748	DQ467875	Dusén 363 Det. Allen (1995); Ireland and Bellio 34450
Lescuraea radicosa (Mitt.) Mönk.	Hypnales	AY908326	AY908737		Herb. Wilson; Herb. Rhodes
Leucodon sciuroides (Hedw.) Schwägr.	Hypnales	AY908186	AY908716	DQ467876	E. Hobson British Mosses (1818-22); BM001147153; Herb. Hunt
Leucolepis acanthoneura (Schwägr.) Lindb.	Bryales	AY857789	AY908366	AY854005	BM000977101, BM000977102
Lindbergia brachyptera (Mitt.) Kindb.	Hypnales	AY907949	AY908412		John Macoun (1912)
Lopidium concinnum (Hook.) Wilson in Hook.f.	Hookeriales	AY631153	AY631221	AY631190	Joliffe (1853)
Macrocoma tenuis (Hook. & Grev.) Vitt	Orthotricales	AY618361	AY908940	AF005524	BM000878008
Macromitrium levatum Mitt.	Orthotricales	AY908002	AY908944		Coll. Pocs, Ochyra, Badnarck-Ochyra 88102/N
Mesochaete taxiforme (Hampe) Watts & Whitel.	Rhizogoniales	AY524462	AY524518	AY524434	BM000710260
Mesochaete undulata Lindb.	Rhizogoniales	AY631154	AY631222	AY631191	BM000710286
Meteoriopsis reclinata (Müll.Hal.) M.Fleish. in Broth.	Hypnales	AY908283	AY908726		M. Ramos, G. Edano 38248
Mielichhoferia elongata (Hoppe & Hornsch) Nees & Hornsch.	Bryales	AF023793	AY312878	AF232693	BM000988630
Mniodendron comatum (Müll.Hal.) Lindb. in Dozy & Molk.	Hypnodendrales	AY857779	EF562513		BM000977395; Shevock & Malcolm 39361
Mniodendron comosum (Labill.) Lindb. in A.Jaeger	Hypnodendrales	AY524466	AY524521	AY524438	BM000814083
Mniodendron dendroides (Brid.) Wijk & Margad.	Hypnodendrales	AY524482	AY524537	AY524454	Hoffman, Slouver 89-450
Mnium hornum Hedw.	Bryales	AF023796	AJ291567	AF226820	not identified
Myurium hochstetteri (Schimp.) Kindb.	Hypnales	AY908180	AY908439	DQ645999	BM001147446
Neomeesia paludella (Besch.) Deguchi	Splachnales	AY499649	EF061307	EF061305	Deguchi 1556 Det. Ochyra (1996)
Ochrobryum gardneri (Müll.Hal.) Mitt.	Dicranales	AY908138	AY908916		BM001153185
Oncophorus wahlenbergii Brid.	Dicranales	AY908083	AY908891		not identified
Orthodontium lineare Schwägr.	Rhizogoniales	AF023800	AJ291566	AJ275174	Herb. Dixon 54 Det. J Shaw
Orthodontopsis bardunovii Ignatov & B. C.Tan	Rhizogoniales	AY908178	AY908780		M. Ignatov (1991)
Orthostichella pentasticha (Brid.) W.R.Buck	Hypnales	AY907962	AY908655		not identified
Orthotrichum lyellii Hook. & Taylor	Orthotricales	AY618367	AY618405	AF005536	E. Hobson British Mosses (1818-22)
Philonotis fontana (Hedw.) Brid.	Bartramiales	AF023801	AY631223	AY631192	BM000891568
Phyllodrepanium falcifolium (Schwägr.) Crosby	Bryales	AF143074	AY908374	EF061306	Herb. Lepr. And Montagne Det. Crosby (1970)
Physcomitrella patens (Hedw.) Bruch & Schimp.	Funariales	NC005087	AB251495	AP005672	BM001147684
Pilotrichidium antillarum Besch.	Hookeriales	AY306975	AY452377		WR Elliot 737 (1892) Det. Bartraw, Det. Bruce Allen (1986)
Pilotrichum bipinnatum (Schwägr.) Brid.	Hookeriales	AY306976	AY452378		MR Crosby (1987) MO
Plagiobryum zieri (Hedw.) Lindb.	Bryales	AY078335	AY908355		Herb. AP Black (1864); Scotland (1853)
Plagiomnium cuspidatum (Hedw.) T.J.Kop.	Bryales	AY907978	AY908365	EF107533	Herb. E Hobson; Herb. Hookerianum (1867)
Plagiomnium undulatum (Hedw.) T.J.Kop.	Bryales	KR526362	KR526330	GU373424	BM001146665
Plagiothecium denticulatum (Hedw.) Schimp.	Hypnales	AF469828	GQ254027	HQ660404	Herb. RJ Shuttleworth (1877)
Pleurozium schreberi (Brid.) Mitt.	Hypnales	AY908281	AY908642	AB024664	Herb. Hobson
Pohlia nutans (Hedw.) Lindb.	Bryales	AY907983	AJ291565	AY631193	Herb. British Isles
Powellia involutifolia Mitt.	Hypnodendrales	AY524465	AY524520	AY524437	Herb. Schimperianum proprium June 1880
Pterobryella speciosissima (Sull.) Müll. Hal.	Hypnodendrales	JX021637	JX021647	JX021627	Philippines
Pterobryella praenitens Müll.Hal. in Besch.	Hypnodendrales	AY524483	AY524539	AY524455	Herb. Lord Howe Island; Aug 1911
Pterobryella rigida (Mitt.) Touw	Hypnodendrales	JX021638	JX021648		Bell 04/11/08-009
Pterobryon densum Hornsch.	Hypnales	AF143013	AY908693	AF158175	BM000660537
Ptilium crista-castrensis (Hedw.) De Not.	Hypnales	FJ572630		FJ572275	Braeman 192, Car Lin. Croall (1854)
Ptychomnion cygnisetum (Müll.Hal.) Kindb.	Ptychomniales	DQ186846	DQ200901	DQ196095	Herb. Coppinger (1882), Det. Hattaway (1980)
Pulchrinodus inflatus (Hook.f. & Wilson) B.H.Allen	Bryales	AY907975	AY908360		BM000746143
Pylaisia polyantha (Hedw.) Schimp.	Hypnales	AY907960	AY908408		BM000977573
Pyrrhobryum dozyanum (Sande Lac.) Manuel	Rhizogoniales	AY631160	AY631225	AY631196	Long & Furuki 24779; T. Kodama 45243; Hattori Bot. Hizutani; HN Dixon (1932)
Pyrrhobryum medium (Besch.) Manuel	Rhizogoniales	AY631162	AY631226	AY631198	BM000710197
Pyrrhobryum spiniforme (Hedw.) Mitt.	Rhizogoniales	AY524485	AY524541	AY524457	BM000891695
Racomitrium lanuginosum (Hedw.) Brid.	Grimmiales	AJ553982	AJ291561	GU809015	BM000976971
Racopilum cuspidigerum (Schwägr.) Ångström	Hypnodendrales	AY524477	AY524532	AY524449	Herb. HN Dixon (1891)
Racopilum spectabile Reinw. & Hornsch.	Hypnodendrales	AY524478	AY524533	AY524450	Philippines Islands, Indonesia
Rhacocarpus purpurascens (Brid.) Paris	Hedwigiales	AY857792	Z98967	AJ275171	DA RatCliffe 243
Rhizogonium distichum (Sw.) Brid.	Rhizogoniales	AY524461	AY524517	AY524433	BM000973414
Rhizogonium graeffeanum (Müll.Hal.) A.Jaeger	Rhizogoniales	AY631168	AY631231	AY631203	not identified
Rhodobryum giganteum (Schwägr.) Paris	Bryales	AF023789	AY312886	AJ275176	Herb. Kew 792
Rhynchostegiopsis tunguraguana (Mitt.) Broth.	Hookeriales	AY306986	HQ443809		Th. Herzog 4025, Det. MJ Price (2000)
Rhytidiadelphus triquetrus (Hedw.) Warnst.	Hypnales	AY524464	Z98971	AY524436	BM001058045; Herb. Gardner; Herb. Hook (1867)
Rutenbergia madagassa Geh. & Hampe in Besch.	Hypnales	AY524486	AY524542	AY524458	not identified
Sauloma tenella (Hook.f. & Wilson) Mitt.	Hookeriales	AY306987	AY452384		not identified
Schimperobryum splendidissimum (Mont.) Margad.	Hookeriales	AY306988	AY452385		not identified
Schistidium apocarpum (Hedw.) Bruch & Schimp.	Grimmiales	AY908145	AY908920		BM001147770
Scorpidium scorpioides (Hedw.) Limpr.	Hypnales	AY908584	AY908435		BM001152230; Herb. Hamp (1881)
Spiridens reinwardtii Nees	Hypnodendrales	AY908009	AY908772	AF231087	not identified
Spiridens vieillardii Schimp.	Hypnodendrales	AY524474	AY524529	AY524446	Cheesman 3030, Det. Withey (1996)
Symphyodon imbricatifolius (Mitt.) S.P.Churchill	Hypnales	AY306999	AY452387		BM000722891
Syntrichia ruralis (Hedw.) Weber & D.Mohr	Pottiales	FJ546412		FJ546412	Birkdale 1863; Herb. West 223
Tetraplodon mnioides (Hedw.) Bruch & Schimp.	Splachnales	AY499644	AY908376	AY312937	BM000972538; BM000572542
Tetrastichium fontanum (Mitt.) Cardot	Hookeriales	AY307000	AY452388		BM001147847
Thamniopsis pendula (Hook.) M.Fleish.	Hookeriales	AY307003	AY452392		S. Churchill, E. Linares 18434
Thamniopsis sinuata (Mitt.) W.R.Buck	Hookeriales	AY307004	AY452393		BM000722736
Thamnobryum alopecurum (Hedw.) Nieuwl. ex Gangulee	Hypnales	AF023834	AJ291571	AY532392	BM001146399
Thelia lescurii Sull.	Hypnales	AF143024	AY908745		Herb. Musc. W. Wilson (1874)
Thuidium delicatulum (Hedw.) Schimp.	Hypnales	AF143039	AY908398		Herb. Brotherus H 407/60-26 Kew
Touwiodendron diversifolium (Broth. & Geh.) N.E.Bell, A.E.Newton & D.Quandt	Hypnodendrales	AY524480	AY524535	AY524452	BM001153407; H. div. Broth & Geh, Copeland 1020 Det. Touw. (1971)
Trachyloma planifolium (Hedw.) Brid.	Hypnales	AY908606	AY908445	AY631207	Herb. HN Dixon 573; Herb. John Child 5291
Trachypus bicolor Reinw. & Hornsch.	Hypnales	AY908290	AY908446		BM000660606, BM000660594
Trichodon cylindricus (Hedw.) Schimp.	Dicranales	AY908125	AY908863		RC Stern v.c. 13 (2008)
Ulota crispa (Hedw.) Brid.	Orthotricales	AF306972	AJ291568	AY631208	BM001146138
Wardia hygrometrica Harv. & Hook.	Dicranales	AF023782	AY908880	AJ275170	E. Esterhuysen 24545; Herb. Dixon 8A; Herb. Dixon 343
Weymouthia mollis (Hedw.) Broth.	Hypnales	AY307013	AY908659		BM000660731
