# Supplementary material for: Multiple innovations underpinned branching form diversification in mosses
Source: New Phytol. 2017 May 4;215(2):840–50. doi: 10.1111/nph.14553 (PMC5697605; doi:10.1111/nph.14553)
Supplement: Supplementary file 3 — Table S2 Bayesian reconstruction of ancestral states for characters II, III, IV and V at selected nodes [file NPH-215-840-s003.xlsx]

## Sheet: Module class number
Table S2: Bayesian reconstruction of ancestral states for architectural characters at selected nodes
II. Module class number
Run	Run 1					Run 2					Run 3					Av. (%)
State	1	2	3	4	5	1	2	3	4	5	1	2	3	4	5	1	2	3	4	5		Character states
Node 1 (Everything)	0.851218	0.0617163	0.0151459	0.0397429	0.0321769	0.849477	0.0620228	0.0141341	0.0408289	0.0335374	0.852375	0.0623598	0.014108	0.0393379	0.0318197	85	6	1	4	3		1	1 module class
Node 2 (All pleurocarps + Orthotrichaceae)	0.867007	0.0723522	0.0101777	0.029762	0.0207011	0.865404	0.0729209	0.010235	0.029862	0.0215781	0.863848	0.0723328	0.0109803	0.03097	0.0218692	87	7	1	3	2		2	2 module classes
Node 3 (All pleurocarps / proto-pleurocarps)	0.957766	0.0317403	0.0018764	0.00498043	0.00363693	0.958516	0.0315519	0.00180484	0.00485143	0.00327635	0.957763	0.0312594	0.00181064	0.00534757	0.00381976	96	3	0	1	0		3	3 module classes
Node 4 (Rhizogoniaceae + Aulacomniaceae + Hypnanae)	0.763179	0.209019	0.00905131	0.0117889	0.00696192	0.764231	0.206122	0.010097	0.0123704	0.00717947	0.762066	0.210105	0.00826416	0.0120355	0.00752992	76	21	1	1	1		4	4 module classes
Node 5 (Aulacomniaceae + Hypnanae)	0.229369	0.689117	0.0369597	0.0276694	0.0168848	0.22607	0.688094	0.0422329	0.027732	0.0158711	0.224474	0.68805	0.0415812	0.0285294	0.0173646	23	69	4	3	2		5	5 module classes
Node 6 (Hypnanae)	0.034337	0.457694	0.394354	0.0722153	0.0413991	0.0341033	0.453539	0.39969	0.0723103	0.0403574	0.0332492	0.455807	0.399703	0.0713218	0.0399192	3	46	40	7	4
Node 7 (Hypnodendrales)	0.00128755	0.123543	0.838485	0.0237596	0.0129248	0.00130505	0.119878	0.841388	0.024211	0.0132179	0.00121449	0.117617	0.844889	0.0234663	0.0128132	0	12	84	2	1
Node 8 (Ptychomniales + Hookeriales + Hypnales)	0.177925	0.608292	0.0918503	0.0695362	0.0523969	0.174771	0.608619	0.0924658	0.0711915	0.0529528	0.176579	0.611384	0.092031	0.0677889	0.052217	18	61	9	7	5
Node 9 (Ptychomniales)	0.386116	0.330504	0.0934743	0.107313	0.0825922	0.385921	0.330366	0.093324	0.107781	0.0826084	0.382792	0.328682	0.0955149	0.109903	0.0831077	38	33	9	11	8
Node 10 (Hookeriales + Hypnales)	0.0772663	0.808231	0.0601924	0.0348401	0.0194702	0.0754488	0.811091	0.059024	0.0345905	0.0198457	0.0758461	0.804992	0.0608015	0.0373966	0.0209639	8	81	6	4	2
Node 11 (Hypnales)	0.0397903	0.919023	0.0207199	0.0138448	0.00662181	0.0392942	0.919439	0.0212715	0.0138281	0.00616697	0.038507	0.91894	0.0213153	0.0146517	0.00658622	4	92	2	1	1
Node 12 (Hookeriales)	0.236439	0.443735	0.132339	0.115955	0.0715319	0.23573	0.445885	0.137059	0.111942	0.0693835	0.231148	0.441599	0.141966	0.114569	0.070718	23	44	14	11	7
Node 13 (Hypopterygiaceae)	0.0324341	0.161863	0.514349	0.166248	0.125106	0.0332306	0.162363	0.511136	0.167239	0.126032	0.0334233	0.163812	0.515484	0.164857	0.122423	3	16	51	17	12
Node 14 ("core" Hookeriales)	0.785467	0.0964023	0.0231703	0.0542433	0.0407167	0.783543	0.0969834	0.023974	0.0549905	0.0405096	0.784387	0.094972	0.0234514	0.0556803	0.0415095	78	10	2	5	4
Node X (Ingroup, i.e. excl. Funariaceae)	0.864289	0.0579572	0.0128049	0.0369255	0.0280232	0.864611	0.0582495	0.012135	0.0374936	0.0275108	0.864013	0.0576823	0.0125409	0.0371412	0.0286229	86	6	1	4	3
Node Y (Bryidae)	0.975707	0.0130168	0.00133429	0.00533228	0.00460976	0.977069	0.0130515	0.00127976	0.00482023	0.00377912	0.976353	0.0130574	0.00129565	0.00539316	0.00390077	98	1	0	1	0
Node Z (Bryales + Orthotrichaceae + All pleurocarps)	0.976538	0.0119471	0.00144629	0.00557819	0.00449019	0.976975	0.0123629	0.00149613	0.00532951	0.00383603	0.977571	0.0119719	0.00138167	0.00520496	0.00387079	98	1	0	1	0

## Sheet: Branching pattern
III. Branching pattern (class I modules)
Run	Run 1				Run 2				Run 3				Av. (%)
State	0	1	2	3	0	1	2	3	0	1	2	3	0	1	2	3		Character states
Node 1 (Everything)	0.81054	0.0745296	0.0474914	0.0674389	0.814567	0.0738158	0.0453145	0.0663025	0.810128	0.0755676	0.0468578	0.0674463	81	7	5	7		0	unbranched
Node 2 (All pleurocarps + Orthotrichaceae)	0.672837	0.116291	0.12817	0.082703	0.673912	0.116162	0.128268	0.0816586	0.670901	0.117643	0.129387	0.0820689	67	12	13	8		1	diffusely branched
Node 3 (All pleurocarps / proto-pleurocarps)	0.711676	0.0744278	0.15267	0.0612264	0.692306	0.0801585	0.163205	0.0643303	0.69757	0.0770077	0.162859	0.0625632	70	8	16	6		2	proximally branched
Node 4 (Rhizogoniaceae + Aulacomniaceae + Hypnanae)	0.285801	0.214494	0.340145	0.159559	0.293424	0.219192	0.334878	0.152505	0.3056	0.21268	0.328405	0.153315	29	22	33	16		3	regularly branched
Node 5 (Aulacomniaceae + Hypnanae)	0.0395665	0.240089	0.566722	0.153622	0.0307978	0.248824	0.559513	0.160865	0.033859	0.248965	0.558897	0.158279	3	25	56	16
Node 6 (Hypnanae)	0.020368	0.216284	0.573818	0.18953	0.0179696	0.215776	0.570999	0.195255	0.0171482	0.220063	0.566751	0.196038	2	22	57	19
Node 7 (Hypnodendrales)	0.00289901	0.105918	0.854139	0.0370445	0.00192553	0.117046	0.842707	0.0383215	0.00252164	0.109044	0.851137	0.0372979	0	11	85	4
Node 8 (Ptychomniales + Hookeriales + Hypnales)	0.0869496	0.296733	0.25471	0.361607	0.0885045	0.307848	0.251031	0.352616	0.092582	0.289757	0.265007	0.352653	9	30	26	36
Node 9 (Ptychomniales)	0.371442	0.321458	0.136653	0.170447	0.374381	0.317009	0.137943	0.170667	0.373759	0.319146	0.136602	0.170492	37	32	14	17
Node 10 (Hookeriales + Hypnales)	0.0441033	0.341528	0.24858	0.365788	0.0527483	0.315707	0.270271	0.361274	0.035883	0.353654	0.234283	0.37618	4	34	25	37
Node 11 (Hypnales)	0.0173751	0.423152	0.18618	0.373292	0.0160575	0.412523	0.185085	0.386334	0.0174456	0.408134	0.188744	0.385676	2	41	19	38
Node 12 (Hookeriales)	0.168538	0.241474	0.285866	0.304122	0.166933	0.258559	0.275199	0.299309	0.167089	0.245154	0.287336	0.300421	17	25	28	30
Node 13 (Hypopterygiaceae)	0.0332679	0.13683	0.52837	0.301533	0.0321996	0.138851	0.52867	0.30028	0.0311186	0.137843	0.529789	0.30125	3	14	53	30
Node 14 ("core" Hookeriales)	0.746604	0.112356	0.0568031	0.084237	0.747124	0.110792	0.0574487	0.0846349	0.740345	0.114669	0.0586648	0.0863217	74	11	6	9
Node X (Ingroup, i.e. excl. Funariaceae)	0.835577	0.0681797	0.0379451	0.0582977	0.835382	0.0684634	0.0377095	0.058445	0.835813	0.0676951	0.0379494	0.0585424	84	7	4	6
Node Y (Bryidae)	0.960521	0.0206261	0.00837754	0.0104749	0.960511	0.0208448	0.0082142	0.0104297	0.961168	0.0202334	0.0080939	0.0105049	96	2	1	1
Node Z (Bryales + Orthotrichaceae + All pleurocarps)	0.930896	0.027585	0.024069	0.0174501	0.931288	0.0270756	0.0242445	0.017392	0.931728	0.0269249	0.0240508	0.0172963	93	3	2	2

## Sheet: Repetition mode
IV. Repetition mode (class I modules)
Run	Run 1						Run 2						Run 3						Av. (%)
State	1	2	3	4	5	6	1	2	3	4	5	6	1	2	3	4	5	6	1	2	3	4	5	6		Character states
Node 1 (Everything)	0.908814	0.00103297	0.0303465	0.0279933	0.013944	0.0178695	0.910736	0.000681623	0.0294279	0.0281297	0.013322	0.0177023	0.910969	0.000820016	0.0297088	0.0275313	0.0136294	0.0173416	91	0	3	3	1	2		1	terminal
Node 2 (All pleurocarps + Orthotrichaceae)	0.206803	0.01186	0.00709378	0.750552	0.0136006	0.0100909	0.203254	0.0111307	0.00902371	0.750396	0.0144592	0.0117359	0.204382	0.0117316	0.00733828	0.75338	0.0130042	0.010163	20	1	1	75	1	1		2	diffuse
Node 3 (All pleurocarps / proto-pleurocarps)	0.139897	0.000346	0.00251754	0.851385	0.00260999	0.00324475	0.137523	0.000320185	0.00204035	0.855092	0.0024909	0.00253285	0.136794	0.000306868	0.00449061	0.850601	0.00333452	0.00447319	14	0	0	85	0	0		3	terminal + diffuse
Node 4 (Rhizogoniaceae + Aulacomniaceae + Hypnanae)	0.00132819	0.000423174	0.000161893	0.997395	0.000385004	0.000307124	0.00250455	0.000442426	0.000198357	0.996069	0.000417954	0.00036768	0.00319499	0.000440349	0.00015419	0.995506	0.000388272	0.000316279	0	0	0	100	0	0		4	basal
Node 5 (Aulacomniaceae + Hypnanae)	0.00270585	0.00660532	0.0010086	0.985762	0.0022499	0.00166853	0.00324308	0.00698383	0.000599058	0.984456	0.00165732	0.00306075	0.00305446	0.00718303	0.000571408	0.986259	0.00181117	0.00112129	0	1	0	99	0	0		5	median
Node 6 (Hypnanae)	0.00486486	0.475207	0.00616731	0.46778	0.0319687	0.0140125	0.00486587	0.439658	0.0074487	0.491813	0.0381739	0.0180411	0.00502956	0.434019	0.00698794	0.495176	0.0400464	0.0187416	0	45	1	48	4	2		6	basal + median
Node 7 (Hypnodendrales)	0.00148655	0.0149644	0.0012198	0.97665	0.00321145	0.00246772	0.00155441	0.0147778	0.00100729	0.976824	0.00330487	0.00253185	0.00156896	0.0142341	0.000801724	0.977658	0.00301813	0.00271869	0	1	0	98	0	0
Node 8 (Ptychomniales + Hookeriales + Hypnales)	0.000909991	0.961558	0.00363497	0.00964695	0.0187836	0.00546641	0.000988193	0.963007	0.00380202	0.00930946	0.0175469	0.00534654	0.000986965	0.962091	0.0039075	0.00936462	0.018321	0.00532913	0	96	0	1	2	1
Node 9 (Ptychomniales)	0.00388381	0.911656	0.01572	0.0254036	0.0278258	0.015511	0.00325916	0.912785	0.0155644	0.0261211	0.0272359	0.0150342	0.0036681	0.913457	0.0156359	0.025121	0.027376	0.0147417	0	91	2	3	3	2
Node 10 (Hookeriales + Hypnales)	0.000254202	0.953624	0.00129225	0.00356173	0.0395981	0.00166987	0.000214154	0.953221	0.00140366	0.00360541	0.0399675	0.00158812	0.000225001	0.954293	0.00131776	0.00368288	0.038944	0.00153689	0	95	0	0	4	0
Node 11 (Hypnales)	0.000100683	0.987318	0.000321015	0.00939632	0.00197734	0.000886481	0.000127284	0.986913	0.000348612	0.00951799	0.00209946	0.000993737	9.6292e-05	0.987099	0.000345014	0.00953933	0.00199695	0.000923504	0	99	0	1	0	0
Node 12 (Hookeriales)	0.00121175	0.81579	0.00533494	0.0124712	0.158973	0.00621919	0.000936169	0.816302	0.00493709	0.0122807	0.159109	0.00643497	0.00106224	0.816707	0.00508334	0.0125559	0.157825	0.00676684	0	82	1	1	16	1
Node 13 (Hypopterygiaceae)	0.0193401	0.066898	0.0298691	0.0490989	0.807166	0.0276276	0.0189951	0.0696018	0.0315184	0.0536407	0.797587	0.0286569	0.0171128	0.0667586	0.0334216	0.0447152	0.810509	0.027483	2	7	3	5	81	3
Node 14 ("core" Hookeriales)	0.0011352	0.965721	0.00373448	0.0100416	0.0138344	0.00553319	0.0010057	0.965297	0.00370382	0.0101336	0.0138776	0.00598205	0.000978695	0.965413	0.00384798	0.010203	0.0138728	0.005685	0	97	0	1	1	1
Node X (Ingroup, i.e. excl. Funariaceae)	0.954134	0.000103913	0.0285572	0.00788215	0.00411818	0.00520464	0.951283	0.000110931	0.0312565	0.0078055	0.00428672	0.00525765	0.948525	9.19198e-05	0.0336718	0.00790306	0.00418374	0.00562467	95	0	3	1	0	1
Node Y (Bryidae)	0.994164	1.17738e-05	0.00197651	0.00280247	0.000486385	0.000558547	0.994643	1.20565e-05	0.00169149	0.00267802	0.000503814	0.000471535	0.992225	9.89485e-06	0.00265175	0.0038346	0.000664974	0.000613759	99	0	0	0	0	0
Node Z (Bryales + Orthotrichaceae + All pleurocarps)	0.873446	0.000351086	0.0175599	0.095783	0.0092225	0.00363777	0.87589	0.000329899	0.0190662	0.0906218	0.00940786	0.00468385	0.867312	0.000413715	0.0202118	0.0989151	0.00901584	0.00413175	87	0	2	10	1	0
Nota bene:
To test at which node the shift from terminal to basal repetition occurred, we have reconstructed ancestral character states for three nodes (X, Y and Z) at intermediate positions between nodes 1 and 2. Results show that the shift in module repetition occurred between node Y (the Bryidae, unresolved in the Bayesian consensus) and node 2. Node Z represents the most likely resolution of node Y (wit…

## Sheet: Perichaetia-sporophyte position
Title: Multiple innovations underpinned branching form diversification in mosses.
Authors: Yoan Coudert, Neil E. Bell, Claude Edelin and C. Jill Harrison
Article acceptance date: 27 February 2017
Table S2: Bayesian reconstruction of ancestral states for characters II, III, IV and V at selected nodes.
Average scores (Av.) represent mean percentage probabilities of ancestral character states from three independent analyses.
Nodes X, Y, Z have intermediate positions between nodes 1 and 2, and reconstructions show that the shift in module repetition occurred between node Y (the Bryidae, unresolved in the Bayesian consensus) and node 2.
Node Z represents the most likely resolution of node Y (with the Bryales sister to the clade represented by node 2; see Fig. S2), and under this hypothesis the shift can more specifically be said to have occurred between node Z and node 2.
Run	Run 1		Run 2		Run 3		Av. (%)
State	1	2	1	2	1	2	1	2		Character states
Node 1 (Everything)	0.99986	0.000140208	0.999852	0.000147573	0.999858	0.000142325	100	0		1	acrocarpous
Node 2 (All pleurocarps + Orthotrichaceae)	0.917309	0.0826905	0.916553	0.0834474	0.916823	0.0831771	92	8		2	pleurocarpous
Node 3 (All pleurocarps / proto-pleurocarps)	0.306468	0.693532	0.307024	0.692976	0.308009	0.691991	31	69
Node 4 (Rhizogoniaceae + Aulacomniaceae + Hypnanae)	0.00558083	0.994419	0.00670594	0.993294	0.006556	0.993444	1	99
Node 5 (Aulacomniaceae + Hypnanae)	0.00713339	0.992867	0.00594773	0.994052	0.00706843	0.992932	1	99
Node 6 (Hypnanae)	0.00023723	0.999763	0.000238337	0.999762	0.000238105	0.999762	0	100
Node 7 (Hypnodendrales)	8.88588e-05	0.999911	8.76296e-05	0.999912	8.72256e-05	0.999913	0	100
Node 8 (Ptychomniales + Hookeriales + Hypnales)	0.000706008	0.999294	0.00073757	0.999262	0.000733009	0.999267	0	100
Node 9 (Ptychomniales)	0.00232499	0.997675	0.00239587	0.997604	0.00245498	0.997545	0	100
Node 10 (Hookeriales + Hypnales)	3.69189e-05	0.999963	3.8891e-05	0.999961	3.77674e-05	0.999962	0	100
Node 11 (Hypnales)	2.2775e-05	0.999977	2.3365e-05	0.999977	2.37749e-05	0.999976	0	100
Node 12 (Hookeriales)	0.000117619	0.999882	0.000114986	0.999885	0.000121512	0.999878	0	100
Node 13 (Hypopterygiaceae)	0.000838914	0.999161	0.00083705	0.999163	0.00082439	0.999176	0	100
Node 14 ("core" Hookeriales)	0.000568612	0.999431	0.000565355	0.999435	0.000568859	0.999431	0	100
Node X (Ingroup, i.e. excl. Funariaceae)	0.999541	0.000458527	0.999545	0.000454958	0.999531	0.000468525	100	0
Node Y (Bryidae)	0.999952	4.84265e-05	0.999951	4.86609e-05	0.999949	5.14217e-05	100	0
Node Z (Bryales + Orthotrichaceae + All pleurocarps)	0.999491	0.000508832	0.999469	0.000531215	0.999476	0.000523718	100	0
