# Supplementary material for: Multiple innovations underpinned branching form diversification in mosses
Source: New Phytol. 2017 May 4;215(2):840–50. doi: 10.1111/nph.14553 (PMC5697605; doi:10.1111/nph.14553)
Supplement: Supplementary file 4 — Table S3 Architectural diversity illustrated in Fig. S1 [file NPH-215-840-s004.xlsx]

## Sheet: Table S3
Title: Multiple innovations underpinned branching form diversification in mosses.
Authors: Yoan Coudert, Neil E. Bell, Claude Edelin and C. Jill Harrison
Article acceptance date: 27 February 2017
Table S3: Architectural diversity illustrated in Figure S1.
Species	Architecture (see Fig S1)
Brothera leana	(a)	169
Bryoxiphium norvegicum	(a)	172
Calomnion brownseyi	(a)	109
Calomnion complanatum	(a)	110
Dicranella heteromalla	(a)	158
Funaria hygrometrica	(a)	174
Leptostomum inclinans	(a)	136
Mnium hornum	(a)	140
Orthodontium lineare	(a)	121
Orthodontopsis bardunovii	(a)	122
Plagiomnium cuspidatum	(a)	138
Pohlia nutans	(a)	145
Trichodon cylindricus	(a)	157
Hymenodon sphaerothecius	(b)	119
Hymenodontopsis mnioides	(b)	102
Hymenodontopsis stresemannii	(b)	103
Goniobryum subbasilare	(c)	117
Hymenodon pilifer	(c)	118
Mesochaete taxiforme	(c)	106
Mesochaete undulata	(c)	107
Pyrrhobryum medium	(c)	112
Pyrrhobryum spiniforme	(c)	113
Rhizogonium distichum	(c)	115
Rhizogonium graeffeanum	(c)	116
Adelothecium bogotense	(d)	58
Ancistrodes genuflexa	(d)	62
Anomodon viticulosus	(d)	23
Calyptrochaeta cristata	(d)	60
Calyptrochaeta remotifolia	(d)	61
Cyathophorella hookeriana	(d)	68
Dendrocryphaea cuspidata	(d)	26
Glyphothecium sciuroides	(d)	77
Hildebrandtiella endotrichelloides	(d)	28
Hookeria lucens	(d)	54
Lepyrodon tomentosus	(d)	36
Myurium hochstetteri	(d)	22
Plagiothecium denticulatum	(d)	31
Tetrastichium fontanum	(d)	52
Garovaglia subelegans	(e)	76
Rhodobryum giganteum	(f)	135
Cyathophorum bulbosum	(g)	73
Distichophyllum microcarpum	(g)	59
Brymela tutezona	(h)	47
Daltonia splachnoides	(h)	56
Dendrocyathophorum decolyi	(h)	66
Distichophyllum pulchellum	(h)	57
Rhytidiadelphus triquetrus	(h)	12
Sauloma tenella	(h)	63
Lepidopilum polytrichoides	(i)	43
Schimperobryum splendidissimum	(i)	55
Pyrrhobryum dozyanum	(j)	114
Hymenodontopsis bifaria	(k)	104
Hymenodontopsis vallis gratiae	(k)	105
Bescherellia cryphaeoides	(l)	84
Bescherellia elegantissima	(l)	85
Cyrtopus setosus	(l)	86
Spiridens reinwardtii	(l)	82
Spiridens vieillardii	(l)	83
Leucolepis acanthoneura	(m)	142
Plagiomnium undulatum	(n)	139
Acidodontium sprucei	(o)	129
Bartramia stricta	(o)	151
Brachymenium nepalense	(o)	134
Bryum alpinum	(o)	131
Bryum argenteum	(o)	132
Catoscopium nigritum	(o)	173
Ceratodon purpureus	(o)	155
Cheilothela chloropus	(o)	156
Cryptopodium bartramioides	(o)	111
Cyrtomnium hymenophyllum	(o)	141
Dicranum scoparium	(o)	161
Leptotheca boliviana	(o)	120
Leptotheca gaudichaudii	(o)	123
Mielichhoferia elongata	(o)	144
Neomeesia paludella	(o)	149
Oncophorus wahlenbergii	(o)	160
Orthotrichum lyellii	(o)	127
Philonotis fontana	(o)	152
Phyllodrepanium falcifolium	(o)	146
Physcomitrella patens	(o)	175
Plagiobryum zierii	(o)	133
Tetraplodon mnioides	(o)	148
Ulota crispa	(o)	128
Amblyodon dealbatus	(p)	147
Eustichia longirostris	(p)	171
Hedwigia ciliata	(p)	153
Hypodontium dregei	(p)	163
Ochrobryum gardneri	(p)	170
Pulchrinodus inflatus	(p)	137
Schistidium apocarpum	(p)	166
Syntrichia ruralis	(p)	159
Amphidium lapponicum	(q)	164
Aulacomnium androgynum	(q)	108
Bartramia halleriana	(q)	150
Blindia acuta	(q)	168
Cinclidium stygium	(q)	143
Racomitrium lanuginosum	(q)	167
Rhacocarpus purpurascens	(q)	154
Anomobryum julaceum	(r)	130
Grimmia plagiopodia	(r)	165
Wardia hygrometrica	(r)	162
Macrocoma tenuis	(s)	126
Groutiella tomentosa	(t)	124
Macromitrium levatum	(t)	125
Dichelodontium nitidum	(u)	74
Hypnella pallescens	(u)	49
Symphyodon imbricatifolius	(u)	34
Thamniopsis pendula	(u)	46
Thamniopsis sinuata	(u)	48
Amblystegium serpens	(v)	17
Callicostella pallida	(v)	41
Calliergon cordifolium	(v)	19
Campylium stellatum	(v)	18
Crossomitrium patrisiae	(v)	53
Cyclodictyon albicans	(v)	39
Cyclodictyon blumeanum	(v)	40
Fontinalis antipyretica	(v)	27
Hampeella alaris	(v)	78
Hypnella diversifolia	(v)	44
Hypnum cupressiforme	(v)	29
Lepidopilidium portoricense	(v)	42
Lescuraea radicosa	(v)	16
Leucodon sciuroides	(v)	30
Lindbergia brachyptera	(v)	5
Meteoriopsis reclinata	(v)	14
Pilotrichidium antillarum	(v)	45
Powellia involutifolia	(v)	101
Ptychomnion cygnisetum	(v)	75
Pylaisia polyantha	(v)	4
Racopilum cuspidigerum	(v)	99
Racopilum spectabile	(v)	100
Rhynchostegiopsis tunguraguana	(v)	51
Rutenbergia madagassa	(v)	37
Abietinella abietina	(w)	1
Trachypus bicolor	(w)	15
Climacium americanum	(x)	24
Catharomnion ciliatum	(y)	65
Lopidium concinnum	(y)	72
Thuidium delicatulum	(z)	2
Braithwaitea sulcata	(aa)	98
Dendro-hypnum auricomum	(aa)	90
Dendro-hypnum fuscomucronatum	(aa)	91
Dendro-hypnum milnei	(aa)	92
Dendro-hypnum reinwardtii	(aa)	93
Hypnodendron arcuatum	(aa)	81
Hypnodendron spininervium	(aa)	79
Hypnodendron vitiense	(aa)	80
Pterobryella rigida	(aa)	96
Pterobryon densum	(aa)	20
Touwiodendron diversifolium	(aa)	94
Trachyloma planifolium	(aa)	38
Pterobryella speciosissima	(ab)	97
Mniodendron comatum	(ac)	89
Mniodendron comosum	(ac)	87
Mniodendron dendroides	(ac)	88
Pterobryella praenitens	(ac)	95
Hylocomium splendens	(ad)	13
Ctenidium molluscum	(ae)	21
Homalothecium sericeum	(ae)	10
Kindbergia praelonga	(ae)	11
Dendrohypopterygium filiculiforme	(af)	71
Arbusculohypopterygium arbusculum	(ag)	67
Canalohypopterygium tamariscinum	(ag)	64
Hypopterygium didictyon	(ag)	70
Hypopterygium tamarisci	(ag)	69
Thamnobryum alopecurum	(ag)	8
Camptochaete arbuscula	(ah)	6
Dendroalsia abietina	(ah)	25
Pleurozium schreberi	(ai)	32
Ptilium crista castrensis	(ai)	3
Scorpidium scorpioides	(ai)	33
Thelia lescurii	(ai)	35
Weymouthia mollis	(ai)	7
Orthostichella pentasticha	(aj)	9
Pilotrichum bipinnatum	(ak)	50
