# Supplementary material for: Multiple innovations underpinned branching form diversification in mosses
Source: New Phytol. 2017 May 4;215(2):840–50. doi: 10.1111/nph.14553 (PMC5697605; doi:10.1111/nph.14553)
Supplement: Supplementary file 5 — Notes S1 Bayesian alignment of nucleotide sequences used to compute Bayesian phylogenetic trees. [file NPH-215-840-s005.nex]

#NEXUS

[! Generated by PhyDE 0.9971 ]
[Mon Dec 14 10:00:07 GMT 2015]


BEGIN DATA;
DIMENSIONS NTAX=175 NCHAR=3234;
FORMAT DATATYPE=DNA GAP=- MISSING=? ;

MATRIX
Abietinella_abietina                GACTAACTAATAAA---ACACCCCAATTAAAATCTAGTTCTATCAATCAATCAACATCTAATAAAAAAATTTCTCAGTATCGCATTCGTTTGGAAGAAAAACAAAAATTACGTTTTCATTATGGAATAACAGAACGACAATTACTTAATTATGTACGTATTGCTAGAAAAGCAAAAGGATCCACAGGTGAGGTTTTATTACAATTACTCGAAATGCGTTTAGATAATGTTATTTTTCGATTAGGTATGGCTCCTACGATTCCTGGAGCAAGACAATTAGTAAATCATAGACATATTTTAGTTAATGATTGTATAGTAGATATACCAAGTTATCGGTGTAAACCTCAGGATTTTATTACTATAAAAAATCAACAAAAATCTGAGACTATAATTA---------------ATAAAAATATAGAGTTTTATCAAAAATCTAAAATACCAAATCATTTAACTTATAGTTCTTTAGAAAAAAAAGGATTAGTTAATCAAATATTAGATCGTGAATCAATTGGTTTAAAAATAAATGAATTATTAGTTGTAGAATATTATTCTCGTCAAGCTTAAGCCAATAAAGCAGCTATAAAAGCTATGCTTGTCAATCGAGTAGGTGATTTCGGATTAGCTCTCGGGATTATGGGTTGTTTTACTATTTTTCAAACAGTAGACTTTTCGACTATTTTTGCTCGTGCCAGCGCCTTTTCCGAACCCCATCATTATTTTATTTTTTGCAATATGAGATTTCATGCCATAACTGTTATTTGTATCTTACTTTTCATCGGCGCTGTTGGGAAATCTGCACAAATAGGATTGCATACTCGGTTACCTGATGCAATGGAGGGTTTTC-----GAATATCTGAGGGCTCTCATGTGCC----AATA---GGTACATTATACCAATCTCACTGTATGCCGGAATCGTCGATTAAATGAGAGTCCCC--------ATCGG--------AAAAATATCTCATTTTGGCCAATCGGCAGGAAACCTATAAAGG------AAGGCCAAGCCCACCCAACGAAG---TAAAGG---------------------------------------------------------------CTGAAGGAGCTCT----ATAGGATCCTCAGAGACTGTACGTGAGACCTCTTGTCCG--AAATGGAATTT---ATTCTTGAAAAGCGAAGCTGA---------------------------------------------CCAGATTTAACTAAG-ATACGAAGCATTCTTTTGTCGTGAAGATTCGATCATCTTTTTTTT-AGATTATATA---GTCTAGATATGCAAGTCTTATGGAATAGAA------GGAT-CCGT------ATA-GGGTTTGGGCATGTAGAAAACCTTGTATTGAATCAAATACTCCTCATCA---GTTTGGTTAT---AAGCTGGAAACGGAAAAAAA---TATAT-ATAT------TGTTTT--------------TTTCCAGCGCGGCCTG----ATGTTA-----CATCCCAACTTTCCGCCTGAGCC-------------CAGCCTTATTGTC---ATCCTCACCAAA-GCGCCGCGCGCTGAATCTACC-----AGGATGCAGTTTAAAAAAGCTTAAATATTTTTT--TTGCTCCGCGAAATATA---------TCTAT----ACTCGCGAAAAGCGTTGGGAGGATGGAGCTGAGACGGTG-T----CTCATGTATAAAAGAAGAAAAA---CATCTTAG--------TTGTTAGGGACGCAGCATCCGTAAGATTCTT---GGGAGAGTCTCTATTTTATA---------------AGTGGAAG--------ATACAGTCCCTACTCTTGCTAGGCTCATCAGCTT----AT-TACCTAATGCTCTAAAA---T-AGTATTTCTTTGCCTTATGGGAGCGTAAGAGATTATTA???????????????????????????????????????????????????????????????????????????????????????????????????????????????????????????????????????????????????????????????????????????????????????????????????????????????????????????????????????????????????????????????????????????????????????????????????????????????????????????????????????????????????????????????????????????????????????????????????????????????????????????????????????????????????????????????????????????????????????????????????????????????????????????????????????????????????????????????????????????????????????????????????????????????????????????????????????????????????????????????????????????????????????????????????????????????????????????????????????????????????????????????????????????????????????????????????????????????????????????????????????????????????????????????????????????????????????????????????????????????????????????????????????????????????????????????????????????????????????????????????????????????????????????????????????????????????????????????????????????????????????????????????????????????????????????????????????????????????????????????????????????????????????????????????????????????????????????????????????????????????????????????????????????????????????????????????????????????????
Acidodontium_sprucei                GACTAACTAATAAA---ACACCTCAGTTAAAAACTAATTCGATCAATCAATCAATATCTAATAAAAAAATTTCTCAATATCGCATTCGTTTGGAAGAAAAACAAAAATTACGTTTTCATTATGGAATAACAGAGCGACAATTACTTAATTATGTGCGTATTGCTAGAAAAGCAAAAGGGTCAACAGGTGAAGTCTTATTACAATTACTTGAAATGCGCTTAGATAACGTTATTTTTCGATTAGGTATGGCTCCTACAATTCCTGGAGCAAGACAACTAGTAAATCATAGACATATTTTAGTTAATGATCGTATAGTAAATATACCAAGTTATCGGTGTAAACCTGAGGATTTTATTACTATAAAAAATCGACAAAAATCTCAGGCTATAATTA---------------GTAAAAATTTAAATTTGCATCAAAAATATAAAACACCAAATCATTTAACTTATAATTTTTTAAAAAAAAAAGGATTAGTTAATCAAATACTAGATCGTGAATCAATTGGTTTAAAAATAAATGAATTATTAGTTGTAGAATATTATTCTCGCCAAGCTTAAGCCAATAAAGCAGCTATAAAAGCTATGCTTGTCAATCGAGTAGGTGATTTCGGATTAGCTCTGGGGATTATGGGTTGTTTTACTATTTTTCAAACAGTAGACTTTTCGACTATTTTTGCTCGTGCCAGCGCCTTTTCCGAACCCCATCATTATTTTCTTTTCTGTAATATGAGATTTCATGCCATAACTGTTATTTGTATTTTACTTTTCATTGGCGCTGTTGGAAAATCTGCACAAATAGGATTGCATACTCGGTTACCTGATGCAATGGAGGGTTTTC-----GAATATTTGAGGGCTCTCATGTGCC----AATA---GGTACATTATAACAATCTCACTGTATGCTGGAATCGTCGATCAAATGAGAGTCCCC--------ATCGG--------AAAAATATCTCATTTTGACCAATCAGCAGGAAACCTATAAAGA------AAGGCCAAGCCCACCC---GAAA---TAAAGG---------------------------------------------------------------CTAAAGGAGCTCT----ATAGGATCCTCAGAGACTGTACGTGAGACCTCTTGTCCG--AAATGGAATTT---ATCCTTGAAAAGAGAAGCTGG---------------------------------------------CCAAATTTAACTAAG-ATACGAAGCATTCTTTTGTCGTGAAGATTCGATCATCTTTTTTTT-AGATTATATA---GTCTAGATATGCAGGTCTTATGGAATAGAA------GGAT-CCGT------ATA-GGGTTTGGGCATGTAGAAAACCTTGTATTAAATCAAATACTCCTCATCA---TTTTGGTTAT---AAGCTGGAAACGGAAAAAAA---TATAT-ATAT------TGTTTT--------------TTTCTAGCGCGGCCTG----ATGTTA-----CATTCCAACTTTCCGCCTGAGCC-------------CAGCCTTACTGTC---ATGCTTATCAAA-GCGCCGCGCGCTAAATCTAAC-----AGGATGCAGTTTAAAAAAGCTTAAATATTTTTT-GTTGCTTTGCAAAATATA---------TATAT----ACTTGCAAAAAGCGTTAGA---ATGGAGCTAAGACGGTG-T----CTCATGTATAAAAGAAAAAAAA---CATCTTAC--------TTGTTAGGAACGCAGCATCCGTAAGATTCTT---GGGAGAGTCTCTATTTCATA---------------AGTGGAAG--------ATACAGTCCCTACTCTTGCTAGGCTCATCAGCTT----AT-TACCTAATGCTCTAAAA---T-ATTATTTCTTTGCCTTATAGGAGCGTAAAAGATTATTAAGATTATCAGACTAAAGAAACTGATATTTTAGCAGCATTTCGAATGACTCCTCAACCAGGAGTACCAGCTGAAGAGGCAGGAGCTGCAGTAGCTGCGGAATCTTCCACTGGTACATGGACCACTGTTTGGACTGATGGACTTACTAGTCTTGATCGTTATAAAGGACGATGCTATGATATTGAAGCAGTTGCTGGAGAAGATAATCAATATATTGCTTATGTTGCTTACCCATTAGACTTATTTGAAGAAGGTTCTGTTACCAATTTATTTACTTCTATTGTTGGTAATGTTTTTGGATTTAAAGCTTTACGAGCTTTACGTCTAGAAGATTTACGTATTCCTCCAGCTTATTCCAAAACTTTTCAAGGCCCACCTCATGGTATTCAAGTTGAACGAGATAAATTAAACAAATATGGTCGTCCATTATTAGGATGTACTATTAAGCCAAAATTAGGTTTATCTGCTAAAAACTATGGTCGAGCTGTATATGAATGTCTTCGTGGTGGACTTGATTTCACAAAAGATGATGAAAATGTAAATTCTCAACCTTTTATGCGTTGGAGAGATCGTTTCTTATTTTGTGCGGAAGCTATTTATAAATCTCAAGCTGAAACAGGTGAAATTAAAGGACATTATTTAAATGCTACCGCAGGTACATGTGAAGAAATGATGAAAAGAGCTCAATTTGCTAGAGAACTAGGTATGCCTATTGTTATGCATGATTATCTAACCGGTGGTTTTACTGCAAATACTAGTTTGGCTCATTATTGCCGTGATAATGGCTTACTTCTTCATATTCATCGTGCAATGCATGCAGTTCTTGACCGTCAAAAAAATCATGGTATGCATTTCCGTGTATTAGCTAAAGCATTACGTTTATCTGGGGGAGACCATATTCACTCTGGTACTGTAGTAGGTAAACTTGAAGGAGAACGTCAAGTAACTTTAGGGTTTGTTGATCTACTTCGTGATGATTATATTGAAAAAGATAGAAGCCGTGGTATTTACTTCACTCAAGATTGGGTTTCTTTACCAGGTATTTTACCTGTAGCTTCTGGCGGTATTCACGTTTGGCATATGCCAGCATTAACTGAAATTTTTGGGGATGATTCTGTATTACAGTTTGGTGGCGGAACTTTAGGTCATCCTTGGGGTAATGCGCCTGGTGCAGTTGCTAATAGAGTTGCTTTAGAAGCTTGTGTACAAGCTCGTAATGAAGGACGTGATCTTGCTCGCGAAGGTAATGAAGTTATTCGTGAAGCTACT
Adelothecium_bogotense              GACTAACTAATAAA---ATACCTCAATTAAAATCTAGTTCTATCAATCAATCAACATCTAATAAAAAAATTTCTCAGTATCGTATTCGTTTAGAAGAAAAACAAAAATTACGTTTTCATTATGGTATAACAGAACGACAATTACTTAATTATGTACGTATTGCTAGAAAAGCAAAAGGATCCACAGGTGAAATTTTATTACAATTACTCGAAATGCGTTTAGATAATGTTATTTTTCGATTAGGTATGGCTACTACAATTCCTGGAGCAAGGCAGTTAGTAAATCATAGACATATTTTAGTCAATAATTTTATAGTAGATATACCAAGTTATCGATGTAAACCTCAGGATTTTATTACTATAAAAAATCAACGAAAATCTGAGGTTATAATTA---------------ATAAAAATATAGAGTTTTATCAAAAATCTAAAATACCAAATCATTTAACTTATAGTTCTTTAGAAAAAAAAGGAGTAGTTAATCAAATATTAGATTGTAAATCAATTGGTTTAAAAATAAATGAATTATTGGTTGTAGAATATTATTCTCGTCAAGCTTAAGCCAATAAAGCAGCTATAAAAGCTATGCTTGTCAATCGAGTAGGTGATTTCGGATTAGCTCTCGGGATTATGGGTTGTTTTACTATTTTTCAAACAGTAGACTTTTCGACTATTTTTGCTCGTGCTAGCGCCTTTTCCGAACCCCATCATTATTTTATTTTTCGCAATATGAGATTTCATGCCATAACTGTTATTTGTATCTTACTCTTTATCGGCGCTGTTGGAAAATCTGCACAAATAGGATTGCATACTCGGTTACCTGATGCAATGGAGGGTTTTC-----GAATATCTGAGGGCTCTCATGTGCC----AATA---GGTACATTATACCAATCTCACTGTATGCCGGAATCGTCGATCAAATGAGAGTCCCC--------ATCGG--------AAAAATATCTCATTTTGGCCAATCGGCAGGAAACCTATGAAGA------AAGGCCAAGCCCACCCAACGAAG---TAAAGG---------------------------------------------------------------CTGAAGGAGCCCT----ATAGGATCCTCAGAGACTGTACGTGAGACCTCTTGTCCG--AAATGGAATTT---ATTCTTGAAAAGCGAAGCTGA---------------------------------------------CCAGATTTAACTAAG-ATACGAAGCATTCTTTTGTCGTGAAGATTCAATCATCTTTTTTTC-AGATTATATA---GTCTAGATATGCAGATCTTATAGAATAGAA------GGAT-CC-TATCCT-ATA-GGGTTTGGGCATGTAGAAAACCTTGTATTGAATCAAATACTCCTCATCA---GTTTGGTTAT---AAGCTGGAAACGGAAAAAAA---TATAT-ATAT------TGTTTT--------------TTTACAGCGCGGCCTG----ATGTTA-----CATTCCAACTTTCCGCCTGAGCT-------------TAGCCTTATTGTC---ATCCTTACCAAA-GCGCCGCGCGCTGAATCTACC-----AGGATGCAGTTTAAAAAAGCTTAAATATTTTTT--TTGCTTCGCGAAATATA---------TCTAT----ACTCGCGAAAAGCGTTGGGAGGATGGAGCTGAAACGGTG-T----CTCATGTATAAGAGGAGAAGAA---CATCTTAG--------TTGTTAGGGACGCAGCATCCGTAAGATTCTT---GGGAGAGTCTCTATTTCATA---------------AGTGGAAG--------ATACAGTCCCTACTCTTGCTAGGCTCATCAGCTT----AT-TACCTAATGCTCCAAAA---T-AGTATCTCTTTGCCTTATGGGAGCGTAAGAGATTATTT???????????????????????????????????????????????????????????????????????????????????????????????????????????????????????????????????????????????????????????????????????????????????????????????????????????????????????????????????????????????????????????????????????????????????????????????????????????????????????????????????????????????????????????????????????????????????????????????????????????????????????????????????????????????????????????????????????????????????????????????????????????????????????????????????????????????????????????????????????????????????????????????????????????????????????????????????????????????????????????????????????????????????????????????????????????????????????????????????????????????????????????????????????????????????????????????????????????????????????????????????????????????????????????????????????????????????????????????????????????????????????????????????????????????????????????????????????????????????????????????????????????????????????????????????????????????????????????????????????????????????????????????????????????????????????????????????????????????????????????????????????????????????????????????????????????????????????????????????????????????????????????????????????????????????????????????????????????????????
Amblyodon_dealbatus                 GACTAACTAATAAA---ACACCTCAGTTAACATCTAGTTCTATTAATCAATCAACATCTAATAAAAAAATTTCTCAGTACCGCATTCGTCTAGAAGAAAAACAAAAATTACGTTTTCATTATGGAATAACAGAACGACAATTACTAAATTATGTGCGTATTGCTAGAAAAGCAAAAGGATCCACAGGTGAAGTTTTATTACAATTACTTGAAATGCGTTTAGATAATGTTATTTTTCGATTAGGTATGGCTTCTACGATTCCTGGAGCAAGGCAATTAGTAAATCATAGACATATTCTAGTTAATGATCGTATAGTAGATATACCAAGTTATCGATGTAAACCTCAGGATTTTATTACTATAAAAGATCGACAAAAATCACAGGCTATAATTA---------------GTAAAAATATTGAGTTTTATCAAAAATATAAAATACCAAATCATTTAACTTATAATTCTTTAAAAAAACAAGGATTAGTAAATCAAATACTAGATCGTGAATCAATTGGTTTAAAAATAAATGAATTATTAGTTGTAGAATATTATTCTCGTCAAGCTTAAGCCAATAAAGCAGCTATAAAAGCTATGCTTGTCAATCGAGTAGGTGATTTCGGATTAGCTCTCGGGATTATGGGTTGTTTTACTATTTTTCAAACAGTAGACTTTTCGACTATTTTTGCTTGTGCCAGCGCCTTTTCCGAACCCCATCATTATTTCATTTTTTGCAATATGAGATTTCATGCCATAACTGTTATTTGTATTTTACTTTTCATTGGCGCTGTTGGAAAATCTGCACAAATAGGATTGCATACTCGGTTACCTGATGCAATGGAGGGTTTTC-----GAATATTTGAGGGCTCTCATGTGCC----AATA---GGTACATTATAACAATCTCACTGTATGCTGGAATCGTCGACCAAATGAGAGTCCCC--------ATCGG--------AAAAATATCTCATTTTGACCAATCAGCAGGAAACCTATAAAGG------AAGGCTAAGCCCACCCAACGAAG---TAAAGG---------------------------------------------------------------CTGAAGGAGCTCT----ATAGGATCCTCAGAGACTGTACGTGAGACCTCTTGTCCG--AAATGGAATTT---ATCCTTGAAAAGAGAAGCTGG---------------------------------------------CCAGATTTAACTAAG-ATACGAAGCATTCTTTTGTCGTGAAGATTCGATCATCTTTTTTCT-AGATGATATA---GTTTTGATATGCAGGTCTTATGGAATAGAA------GGAT-CCGT------CTA-GGGTTTGGGCATGTAGAAAACCTTGTATTGAATCAAATACTCCTCATCA---TTTTAGTTAT---AAGCTGGAAACGGAAAAAAA---TATAT-ATAT------TGTTTT--------------TTTCCAGCGCGGCCTG----ATGTTA-----CATTCCAACTTTCCGCCTGAGCC-------------CAGCCTTATTGTT---ATCCTCACCAAA-GCGCCGCGCGCTGAATCTACC-----AGGATGCAGTTTAAAAAAGCTTAAATATTTTTT-GTTGCTTCGCAAAATATA---------TATAT----ACTTGCGAAAGGCGTTGGG---ATGGGGCTAAGACGGTG-T----CTCATATATAAAAGAAAAAAAA---CATCTTAG--------TTGTTAGGGACGCAGCATCCGTAAGATTCTT---GGGAGAGTCTCTATTTCATA---------------AGTGGAAG--------ATACAGTCCCTACTCTTGCTAAGCTCATCAGCTT----AT-TACCTAATGCTCTAAAA---T-ATTATTTCTTTGCCTTATGGGAGCGTAAGAGATTATTAAGATTATCAAACTAAAGAAACTGATGTTTTAGCAGCATTTCGAATGACTCCTCAGCCAGGAGTCCCAGCTGAAGAAGCAGGAGCTGCTGTAGCTGCAGAATCTTCTACTGGTACATGGACTACTGTTTGGACTGATGGACTTACTAGTCTTGATCGTTATAAAGGGCGTTGTTATGATCTTGAAGCTGTTCCTGGAGAAGAAAATCAATATATTGCTTATGTTGCTTACCCATTAGATTTATTTGAAGAAGGTTCTGTTACCAATTTATTCACTTCTATTGTTGGTAATGTTTTTGGATTTAAAGCGTTACGAGCTTTACGTCTAGAAGATTTACGTATTCCTCCAGCTTATTCTAAAACTTTCCAAGGTCCACCTCACGGTATCCAAGTTGAAAGAGATAAATTAAACAAGTATGGTCGTCCATTATTAGGATGTACTATTAAGCCAAAATTAGGTTTATCTGCTAAAAATTATGGTAGAGCAGTATATGAATGTCTTCGTGGTGGACTTGATTTCACAAAAGATGATGAAAACGTAAATTCTCAACCTTTTATGCGTTGGAGAGACCGTTTCTTATTTGTAGCTGAAGCTCTTTATAAATCTCAAGCTGAAACAGGTGAAATTAAAGGACATTATTTAAATGCTACTGCAGGTACATGTGAAGAAATGATGAAAAGAGCCCAATTTGCTAGAGAATTAGGTGCGCCTATTGTTATGCATGACTACCTAACAGGTGGTTTTACTGCAAATACTAGTTTGGCTCATTACTGTCGTGATAATGGCTTACTTCTTCATATTCACCGTGCAATGCACGCAGTTCTTGATCGACAAAAAAATCATGGTATTCATTTCCGTGTATTAGCTAAAGCATTACGTTTATCCGGTGGAGACCATATTCACTCTGGTACTGTAGTAGGTAAGCTTGAAGGAGAACGTCAAGTAACTTTAGGTTTTGTGGATCTACTTCGTGATGATTACATTGAAAAAGATCGAAGCCGTGGTATTTACTTTACTCAAGACTGGGTTTCTTTACCAGGTGTTTTACCTGTAGCTTCGGGTGGTATTCATGTTTGGCATATGCCAGCATTAACTGAAATCTTTGGAGATGATTCTGTATTACAATTTGGTGGAGGAACTTTAGGACACCCTTGGGGTAATGCACCTGGTGCAGTTGCTAATAGAGTTGCTTTAGAAGCTTGTGTACAAGCTCGTAATGAAGGACGTGATCTTGCTCGCGAAGGTAATGAAATTATTCGTGAAGCTACT
Amblystegium_serpens                GACTAACTAATAAA---ATACCCCAGTTAAAATCTAGTTCTATCAATCAATCAACATCTAATAAAAAAATTTCTCAGTATCGCATTCGTTTAGAAGAAAAACAAAAATTACGTTTTCATTATGGAATAACAGAACGACAATTACTTAATTATGTACGTATTGCTAGAAAAGCAAAAGGATCCACAGGTGAAGTTTTATTACAATTACCCGAAATGCGTTTAGATAATGTTATTTTTCGATTAGGTATGGCTCCTACGATTCCTGGAGCAAGACAATTAGTAAATCATAGACATATTTTAGTTAATGATTCTATAGTAGATATACCAAGTTATCGATGTAAACCTCAGGATTTTATTACTATAAAAAATCAACAAAAATCTGAGACTATAATTA---------------GTAAAAATATAGAGTTTTATCAAAAATCTAAAATACCAAATCATTTAACTTATAGCTCTTTAGAAAAAAAAGGATTAGTTAACCAAATATTAGATCGTGAATCAATTGGTTTAAAAATAAATGAATTATTAGTTGTAGAATATTATTCTCGTCAAGCTTAAGCCAATAAAGCAGCTATAAAAGCTATGCTTGTCAATCGAGTAGGTGATTTCGGATTAGCTCTCGGGATTATGGGTTGTTTTACTATTTTTCAAACAGTAGACTTTTCGACTATTTTTGCTCGTGCTAGCGCCTTTTCCGAACCCCATCATTATTTTATTTTTTGCAATATGAGATTTCATGCCATAACTGTTATTTGTATCTTACTTTTCATCGGCGCTGTTGGGAAATCTGCACAAATAGGATTGCATACTCGGTTACCTGATGCAATGGAGGGTTTTC-----GAATATCTGAGGGCTCTCATGTGCC----AATA---GGTACATTATACCAATCTCACTGTATGCCGGAATCGTCGATCAAATGAGAGTCCCC--------ATCGG--------AAAAATATCTCATTTTGGCCAATCGGCAGGAAACCTATAAAGG------AAGGCCAAGCCCACCCAACAAAG---TAAAGG---------------------------------------------------------------CTGAAGGAGCTCT----ATAGGATCCTCAGAGACTGTACGTGAGACCTCTTGTCCG--AAATGGAATTT---ATTCTTGAAAAGCGAAGCTGA---------------------------------------------CCAGATTTAACTAAG-ATACGAAGCATTCTTTTGTCGTGAAGATTCGATCATCTTTTTTTT-AGATTATATA---GTCTAGATATGGAGGTCTTATGGAATAGAA------GGAT-CCGT------ATA-GGGTTTGGGCATGTAGAAAACCTTGTATTGAATCAAATACTCCTCATCA---GTTTGGTTAT---AAACTGGAAACGGAAAAAAA---TATAT-ATAT------TGTTTT--------------TTTCCAACGCGGCCTG----ATGTTA-----CATCCCAACTTTCCGCCTGAGCC-------------CAGCCTTATTGTC---ATCCTCACCAAA-GCGCCGCGCGCTGAATCTACC-----AGGATGCAGTTTAAAAAAGCTTAAATATTTTTT--TTGCTCCGCGAAATATA---------TCTAT----ACTCGCGAAAAGCGTTGGGAGGATGGAGCTGAGACGGTG-T----CTCATGTATAAAAGAAGAAAAA---CATCTTAG--------TTGTTAGGGACGCAGCATCCGTAAGATTCTT---GGGAGAGTCTCTATTTCATA---------------AGTGGAAG--------ATACAGTCCCTACTCTTGCTAGGCTCATCAGCTT----AT-TACCTAATGCTCTAAAA---T-AGTATTTCTTTGCCTTATGGGAGCGTAAGAGATTATTA???????????????????????????????????????????????????????????????????????????????????????????????????????????????????????????????????????????????????????????????????????????????????????????????????????????????????????????????????????????????????????????????????????????????????????????????????????????????????????????????????????????????????????????????????????????????????????????????????????????????????????????????????????????????????????????????????????????????????????????????????????????????????????????????????????????????????????????????????????????????????????????????????????????????????????????????????????????????????????????????????????????????????????????????????????????????????????????????????????????????????????????????????????????????????????????????????????????????????????????????????????????????????????????????????????????????????????????????????????????????????????????????????????????????????????????????????????????????????????????????????????????????????????????????????????????????????????????????????????????????????????????????????????????????????????????????????????????????????????????????????????????????????????????????????????????????????????????????????????????????????????????????????????????????????????????????????????????????????
Amphidium_lapponicum                GACTAACCAATAAA---ACACCTCAGTTAAAATCTAGWTCCATTAATCAATCAACATCTAACAAAAAAATTTCTCAATATCGCATTCGTCTAGAAGAAAAACAAAAATTACGTTTTCATTATGGAATAACGGAACGACAATTACTAAATTATGTACGTATTGCTAGAAAAGCAAAAGGGTCAACAGGTCAAGTTTTATTACAATTACTAGAAATGCGTTTAGATAATGTTATTTTTCGATTAGGTATGGCTCCTACAATTCCTGGAGCAAGACAATTAGTAAWCCATAGACATATTTTAGTAAATGATCGTATAGTAAATATCCCRAGTTATCGTTGTAAACCTCAGGATTTTATTACTATAAAAGATCGGCAAAAATCTCAAGCTATGATTA---------------YTAAAAATGYAGATTTTTCTCAAAAATMTAARATACCAAATCATTTAAGTTTTAATTCTTTAGAAAAAAAAGGATTAGTTAATAAAATACTAGATCAAGAATCAATTGGTTTAAAAATAAATGAGTTGTTAGTGGTAGAATATTATTCTCGTCAGGCTTAA????ATAAAGCAGCTATAAAAGCTATGCTTGTCAATCGAGTAGGTGATTTCGGATTAGCTCTCGGGATTATGGGTTGTTTTACTATTTTTCAAACAGTAGACTTTTCGACTATTTTTGCTCGTGCCAGCGCCTTTTCCGAACCCCATCATTATTTCATTTTTTGCAATATGAGATTTCATGCCATAACTGTTATTTGTATTTTACTTTTCATTGGCGCTGTTGGAAAATCTGCACAAATAGGATTGCATACTCGGTTACCTGATGCAATGGAGGGTTTTC-----GAATATTTGAGGGCTCTCATGTGCC----AGTA---GGTACATTATAACAATCTCACTGTATGCTGGGATCGTCGACCAAATGAGAGTCCCC--------ATCGG--------AAAAATATCTCATTTTGACCAATCAGCAGGAAACCTATAAAGG------AAGGCCAAGCCCACCCAACAAAG---TAAAGG---------------------------------------------------------------CTGAAGGAGCTCT----ATAGGATCCTCAGAGACTGTACGTGAGACCTCTTGTTAG--AAATGGAATTT---ATCCTTGAAAAGAGAAGCTGT---------------------------------------------CCAGATTTAACTAAG-ATACGAAGCATTCTTTTGTCGTGAAGATTGAATCATCTTTTTTTT-AGATTATATA---GTCTAGATATGCAGGTCTTCTGGAATAGAG------GGAT-CCGT------ATA-GGGTTTGGGCGTGTAGAAAACCTTGTATCGAATCAAATACGCCTCGTCA---TTTTGGTTAT---AAGCTGGAAACGGAAAAAAA---TATAT-ATAT------TGTTTT--------------TTTCCAGCGCGGCCTG----ATGTTA-----TATTCCAACTTTCGGCTTGAGCC-------------CAGCCTTATTGTC---ATCCTTAACAAA-ACGCCGCGCGCTGGATCTACC-----AGGATGTAGTTCAAAAAAGCTCAAATATTCTCT-GTTGCTTCGCAAAATATA---------TATAT----ATTTGCGAGAAGCGTTGGA---ATAGGGCTGAGACGGCG-T----CTCATATATAAAAGAAAAAAAA---CATCTTAGTTGTT---TTGTTAAGGACGCAGCATCCGTAAGATTCTC---GGGAGAGTCTCTATTTCATA---------------AGTGGAAG--------ATACAGTCCCTACTCTTGCTAAGCTTATCAGCTT----AT-TACCTAATGCTCTAAAA---T-ATTATTTCTTTGCCTTATGGAAGCGTAAGAGGTTTTAA???????????????????????????????????????????????????????????????????????????????????????????????????????????????????????????????????????????????????????????????????????????????????????????????????????????????????????????????????????????????????????????????????????????????????????????????????????????????????????????????????????????????????????????????????????????????????????????????????????????????????????????????????????????????????????????????????????????????????????????????????????????????????????????????????????????????????????????????????????????????????????????????????????????????????????????????????????????????????????????????????????????????????????????????????????????????????????????????????????????????????????????????????????????????????????????????????????????????????????????????????????????????????????????????????????????????????????????????????????????????????????????????????????????????????????????????????????????????????????????????????????????????????????????????????????????????????????????????????????????????????????????????????????????????????????????????????????????????????????????????????????????????????????????????????????????????????????????????????????????????????????????????????????????????????????????????????????????????????
Ancistrodes_genuflexa               GACTAAGTAATAAA---ATACCTCAGTTAAAATCTAGTTCTATCAATCAATCAACATCTAATAAAAAAATTTCTCAGTATCGCATTCGTTTAGAAGAAAAACAAAAATTACGTTTTCATTATGGAATAACAGAACGACAATTACTTAATTATGTACGTATTGCTAGAAAAGCAAAAGGATCTACAGGTGAAGTTTCATTACAATTACCCGAAACGCGTTCAGATAATATTATTTTTCGATTAGGTATGACTCCTACAATTCCTGGAGCAAGACAATTAGTAAATCATAGACATATTTTAGTTAATGATTGTATAGTAGATATACCAAGTTATCGATGTAAACCTCAGGATTTTATTACTATAAAAGATCAACGAAAATCTGAGGCTATAATTG---------------GTAAAAATATAGAGTTTTATCAAAAATATAAAATACCAAATCATTTAACTTATAATCTTTTAGAAAAAAAAGGATTAGTTAATCAAATATTAGATCGTGAATCAATTAGTTTAAAAATAAATGAATTATTAGTTGTAGAATATTATTCTCGTCAAGCTTAAGCCAATAAAGCAGCTATAAAGGCTATGCTTGTCAATCGAGTAGGTGATTTCGGGTTAGCTCTCGGGATTATGGGTTGTTTTACTCTTTTTCAAACAGTAGACTTTTCGACTATTTTTGCTCGTGCTAGCGCCTTTTCCGAACCCCATCATTATTTCATTTTTTGCAATATGAGATTTCATGCCATAACTGTTATTTGTATCTTACTCTTTATCGGCGCTGTTGGAAAATCTGCACAAATAGGATTGCATACTCGGTTACCTGATGCAATGGAGGGTTTTT-----GAATATCTGAGGGCTCTCATGTGCC----AATA---GGTACATTATACCAATCTCACTGTATGCCGGAATCGTCGATCAAATGAGAGTCCCC--------ATCGG--------AAAAATATCTCATTTTGGCCAATCGGCAGGAAACCTATAAAGAAGA---AGGGCCAGGCTCACCCAACGGAG---TAAAGG---------------------------------------------------------------CTGAAGGAACTCT----ATAGGATCCTCAGAGACTGTACGTGAGACCTCTTGTCCG--AAATG-AATTT---ATTCTTGAAAAGCGAAGCTGA---------------------------------------------CCGGATTTAACTAAG-ATACGAAGCATTCTTTTGTCGTGAAGATTCGACCATCTTTTTTTT-AGATTATATA---GTCTAGATATGCAGGTCTTATAGAATAGAA------GGAT-CCGT------ATA-GGGTTTGGGCATGTAGAAAACCTTGTATTGAATCAAATACTCCTCATCA---GTTTGGTTAT---AAGCTGGAAACGTAAAAAAA---TAGAT-ATAT------TGTTTT--------------TTTCCAGCGCGGCCTG----ATGTTA-----CATTCCAACTCTCCGCCCGAGCC-------------CGGCCTTATTGTC---ATCCTCACCAAA-GCGCCGCGCGCTGAATCTACC-----AGGATGCAGTTTGAAAAAGCTTAAATATTTTTT--TTGCTTCGCGAAATATA---------TCTAT----ACTCGCGAAAAGCGTTGGGAGGATGGAGCTGAGACGGTA-T----CTCATGTATAAAAGAAGAAAAA---CATCTTAG--------TTGTTAGGGACGCAGCATCCGTAAGATCCTT---GGGAGAGTCTCTATTTCATA---------------AGTGGAAG--------ATACAGTCCCTACTCTTGCTAGGCTCATCAGCTT----AT-TACCTAATGCTCTAAAA---T-AGTATTTCTTTGCCTTATGGGAGCGTAA?????????????????????????????????????????????????????????????????????????????????????????????????????????????????????????????????????????????????????????????????????????????????????????????????????????????????????????????????????????????????????????????????????????????????????????????????????????????????????????????????????????????????????????????????????????????????????????????????????????????????????????????????????????????????????????????????????????????????????????????????????????????????????????????????????????????????????????????????????????????????????????????????????????????????????????????????????????????????????????????????????????????????????????????????????????????????????????????????????????????????????????????????????????????????????????????????????????????????????????????????????????????????????????????????????????????????????????????????????????????????????????????????????????????????????????????????????????????????????????????????????????????????????????????????????????????????????????????????????????????????????????????????????????????????????????????????????????????????????????????????????????????????????????????????????????????????????????????????????????????????????????????????????????????????????????????????????????????????????????????
Anomobryum_julaceum                 GACTAACTAATAAA---ACACCTCAGTTAAAAACTAATTCGATCAATCAATCAATATCTAATAAAAAAATTTCTCAATATCGCATTCGTTTGGAAGAAAAACAAAAATTACGTTTTCATTATGGAATAACAGAGCGACAATTACTTAATTATGTGCGTATTGCTAGAAAAGCAAAAGGGTCAACAGGTGAAGTCTTATTACAATTACTTGAAATGCGCTTAGATAACGTTATTTTTCGATTAGGTATGGCTCCTACAATTCCTGGAGCAAGGCAACTAGTAAATCATAGACATATTTTAGTTAATGATCGTATAGTAAATATACCAAGTTATCGGTGTAAACCTGAAGATTCTATTACTATAAAAGATCGACAAAAATCTCAGGCTATAATTA---------------GTAAAAATTTAAATTTGTATCAAAAATATAAAACGCCAAATCATTTAACTTATAATTTTTTAAAAAAAAAAGGATTAGTTAATCAAATACTAGATCGTGAATCCATTGGTTTAAAAATAAATGAATTATTAGTTGTAGAATATTATTCTCGCCAAGCTTAAGCCAATAAAGCAGCTATAAAAGCTATGCTTGTCAATCGAGTAGGTGATTTCGGATTAGCTCTGGGGATTATGGGTTGTTTTACTATTTTTCAAACAGTAGACTTTTCGACTATTTTTGCTCGTGCCAGCGCCTTTTCCGAACCCCATCATTATTTTCTTTTTTGTAATATGAGATTTCATGCCATAACTGTTATTTGTATTTTACTTTTCATTGGCGCTGTTGGAAAATCTGCACAAATAGGATTGCATACTCGGTTACCTGATGCAATGGAGGGTTTTC-----GAATATTTGAGGGCTCTCATGTGCC----AATA---GGTACATTATAACAATCTCACTGTATGCTGGAATCGTCGATCAAATGAGAGTCCCC--------ATCGG--------AAAAATATCTCATTTTGACCAATCAGCAGGAAACCTATAAAGA------AAGGCCAAGCCCACCC---GAAA---TAAAGG---------------------------------------------------------------CTAAAGGAGCTCT----ATAGGATCCTCAGAGACTGTACGTGAGACCTCTTGTCCG--AAATGGAATTT---ATCCTTGAAAAGAGAAGCTGG---------------------------------------------CCAAATTTAACTAAG-ATACGAAGCATTCTTTTGTCGTGAAGATTCAATCATATTTTTTTT-AGATTATATA---GTCTAGATATGCAGGTCTTATGGAATAGAA------GGAT-CCGT------ATA-GGGTTTGGGCATGTAGAAAACCTTGTATTAAATCAAATACTCCTCATCA---TTTTGGTTAT---AAGCTGGAAACGGAAAAAAA---TATAT-ATAT------TGTTTT--------------TTTCTAGCGCGGCCTG----ATGTTA-----CATTCCAACTTTCCGCCTGAGCC-------------CAGCCTTATTGTC---ATGCTTATCAAA-GCGCCGCGCGCTAAATCTAAC-----AGGATGCAGTTTAAAAAAGCTTAAATATTTTTT-GTTGCTTTGCAAAATATA---------TATAT----ACTTGCAAAAAGCGTTAGA---ATGGAGCTAAGACGGTG-T----CTCATGTATAAAAGAAAAAAAA---CATCTTAC--------TTGTTAGGAACGCAGCATCCGTAAGATTCTT---GGGAGAGTCTCTATTTCATA---------------AGTGGAAG--------ATACAGTCCCTACTCTTGCTAGGCTCATCAGCTT----AT-TACCTAATGCTCTAAAA---T-ATTATTTCTTTGCCTTATAGGAGCGTAAAAGATTATTAAGATTATCAGACTAAAGAAACTGATATTTTAGCAGCATTTCGAATGACTCCTCAACCAGGAGTACCAGCTGAAGAGGCAGGAGCTGCAGTAGCTGCGGAATCTTCCACTGGTACATGGACCACTGTTTGGACTGATGGACTTACTAGTCTTGATCGTTATAAAGGACGATGCTATGATATTGAAGCAGTTGCTGGAGAAGATAATCAATATATTGCTTATGTTGCTTACCCATTAGACTTATTTGAAGAAGGTTCTGTTACCAATTTATTTACTTCTATTGTTGGTAATGTTTTTGGATTTAAAGCTTTACGAGCTTTACGTCTAGAAGATTTACGTATTCCTCCAGCTTATTCCAAAACTTTTCAAGGCCCACCTCATGGTATTCAAGTTGAACGAGATAAATTAAACAAATATGGTCGTCCATTATTAGGATGTACTATTAAGCCAAAATTAGGTTTATCTGCTAAAAACTATGGTCGAGCTGTATATGAATGTCTTCGTGGTGGACTTGATTTCACAAAAGATGATGAAAACGTAAATTCTCAACCTTTTATGCGTTGGAGAGATCGTTTCTTATTTTGTGCGGAAGCTATTTATAAATCTCAAGCTGAAACAGGTGAAATTAAAGGACATTATTTAAATGCTACCGCAGGTACATGTGAAGAAATGATGAAAAGAGCTCAATTTGCTAGAGAACTAGGTATGCCTATTGTTATGCATGATTATCTAACCGGTGGTTTTACTGCAAATACTAGTTTGGCTCATTATTGCCGTGATAATGGCTTACTTCTTCATATTCATCGTGCAATGCATGCAGTTCTTGACCGTCAAAAAAATCATGGTATGCATTTCCGTGTATTAGCTAAAGCATTACGTTTATCTGGGGGAGACCATATTCACTCTGGTACTGTAGTAGGTAAACTTGAAGGAGAACGTCAAGTAACTTTAGGGTTTGTTGATCTACTTCGTGATGATTATATTGAAAAAGATAGAAGCCGTGGTATTTACTTCACTCAAGATTGGGTTTCTTTACCAGGTGTTTTACCTGTAGCTTCTGGCGGTATTCACGTTTGGCATATGCCAGCATTAACTGAAATTTTTGGGGATGATTCTGTATTACAGTTTGGTGGCGGAACTTTAGGTCATCCTTGGGGTAATGCGCCTGGTGCAGTTGCTAATAGAGTTGCTTTAGAAGCTTGTGTACAAGCTCGTAATGAAGGACGTGATCTTGCTCGCGAAGGTAATGAAGTTATTCGTGAAGCTACT
Anomodon_viticulosus                GACTAACTAATAAA---ACACCCCAGTTAAAATCTAGTTCTATCAATCAATCAACATCTAATAAAAAAATTTCTCAGTATCGCATTCGTTTAGAAGAAAAACAAAAATTACGTTTTCATTATGGAATAACAGAACGACAATTACTTAATTATGTACGTATTGCTAGAAAAGCAAAAGGATCCACAGGTGAAGTTTTATTACAATTACTCGAAATGCGTTTAGATAATGTTATTTTTCGATTAGGTATGGCTCCTACGATTCCTGGAGCAAGACAATTAGTAAATCATAGACATATTTTAGTTAATGATTGTATAGTAGATATACCAAGTTATCGGTGTAAACCTCAAGATTTTATTACTATAAAAAATCAACGAAAATCTGAGACTATAATTA---------------GTAAAAATATAGAGTTTTATCAAAAATCTAAAATACCAAATCATTTAACTTATAGTTCTTTAGAAAAAAAAGGATTAGTTAATCAAATATTAGATCGTGAATCAATTGGTTTAAAAATAAATGAATTATTAGTTGTAGAATATTATTCTCGTCAAGCTTAAGCCAATAAAGCAGCTATAAAAGCTATGCTTGTCAATCGAGTAGGTGATTTCGGATTAGCTCTCGGGATTATGGGTTGTTTTACTATTTTTCAAACAGTAGACTTTTCGACTATTTTTGCTCGTGCTAGCGCCTTTTCCGAACCCCATCATTATTTTATCTTTTGCAATATGAGATTTCATGCCATAACTGTTATTTGTATCTTACTTTTCATCGGCGCTGTTGGGAAATCTGCACAAATAGGATTGCATACTCGGTTACCTGATGCAATGGAGGGTTTTC-----GAATATCTGAGGGCTCTCATGTGCC----AATA---GGTACATTATACCAATCTCACTGTATGCCGGAATCGTCGATCAAATGAGAGTCCCC--------ATCGG--------AAAAATATCTCATTTTGGCCAATCGGCAGGAAACCTATAAAGG------AAGGCCAAGCCCACCCAACAAAG---TAAAGG---------------------------------------------------------------CTGAAGGAGCTCT----ATAGGATCCTCAGAGACTGTACGTGAGACCTCTTGTCCG--AAATGGAATTT---ATTCTTGAAAAGCGAAGCTGA---------------------------------------------CCAGATTTAACTAAG-ATACGAAGCATTCTTTTGTCGTGAAGATTCGATCATCTTTTTTTT-AGATTATATA---GTCTAGATATGCAGGTCTTATGGAATAGAA------GGAT-CCGT------ATA-GGGTTTGGGCATGTAGAAAACCTTGTATTGAATCAAATACTCCTCATCA---GTTTGGTTAT---AAGCTGGAAACGGAAAAAAA---TATAT-ATAT------TGTTTT--------------TTTCCAGCGCGGCCTG----ATGTTA-----CATCCCAACTTTCCGCCTGAGCC-------------CAGCCTTATTGTC---ATCCTCACCAAA-GCGCCGCGCGCTGAATCTACC-----AGGATGCAGTTTAAAAAAGCTTAAATATTTTTT--TTGCTTCGCGAAATATA------TCTTCTAT----ACTCGCGAAAAGCGTTGGGAGGATGGAGCTGAGACGGTG-T----CTCATGTATAAAAGAAGAAAAA---CATCTTAG--------TTGTTAGGGACGCAGCATCCGTAAGATTCTT---GGGAGAGTCTCTATTTCATA---------------AGTGGAAG--------ATACAGTCCCTACTCTTGCTAGGCTCATCAGCTT----AT-TACCTAATGCTCTAAAA---T-AGTATTTCTTTGCCTTATGGGAGCGTAAGAGATTATTA???????????????????????????????????????????????????????????????????????????????????????????????????????????????????????????????????????????????????????????????????????????????????????????????????????????????????????????????????????????????????????????????????????????????????????????????????????????????????????????????????????????????????????????????????????????????????????????????????????????????????????????????????????????????????????????????????????????????????????????????????????????????????????????????????????????????????????????????????????????????????????????????????????????????????????????????????????????????????????????????????????????????????????????????????????????????????????????????????????????????????????????????????????????????????????????????????????????????????????????????????????????????????????????????????????????????????????????????????????????????????????????????????????????????????????????????????????????????????????????????????????????????????????????????????????????????????????????????????????????????????????????????????????????????????????????????????????????????????????????????????????????????????????????????????????????????????????????????????????????????????????????????????????????????????????????????????????????????????
Arbusculohypopterygium_arbusculum   GATTAACTAGTAAA---ACACCTCAGTTAAAGTCTAGTTCAATCAATCAATCAACATCTAATAAAAAAATTTCTCAATATCGCATTCGTTTAGAAGAAAAACAAAAATTACGTTTTCATTATGGAATAACAGAACGACAATTACTTAATTATGTACGTATTGCTAGAAAAGCTAAAGGATCCACAGGTGAAGTTTTATTACAATTACTTGAAATGCGTTTAGATAATGTTATTTTTCGATTAGGTATGGCTCCTACGATTCCTGGAGCAAGGCAATTAGTAAATCATAGACATATTTTAGTTAATGATTATGTAGTAGATATACCAAGTTATCGGTGTAAACCTCAGGATTTTATTACTATAAAAAATCAACAAAAATCTGAAACTATAATTA---------------GTAAAAATATAGAATTTTATCAAAAATATAAAATACCAAATCATTTAACTTATAGTTCTTTAGAAAAAAAAGGATTAATTAATCAAATACTAGATCGTGAATCAATTGGTTTAAAAATAAATGAATTATTAGTTGTAGAATATTATTCTCGTCAAGCTTAAGCCAATAAAGCAGCTATAAAAGCTATGCTTGTCAATCGAGTAGGTGATTTCGGATTAGCTCTCGGGATTATGGGTTGTTTTACTATTTTTCAAACAGTAGACTTTTCGACTATTTTTGCTCGTGCCAGCGCCTTTTCCGAACCCCATCATTATTTCATTTTTTGCAATATGAGATTTCATGCCATAACTGTTATTTGTATCTTACTTTTCATTGGCGCTGTTGGAAAATCTGCACAAATAGGATTGCATACTCGGTTACCTGATGCAATGGAGGGTTTTC-----GAATATCTGAGGGCTCTCATGTGCC----AATATTAGGTACATTATATCAATCTCACTGTATGCCGGAATCGTCGATCAAATGAGAGTCCCC--------ATCGG--------AAAAATATCTCATTTTGGCCAATCGGCAGGAAACCTATAAAGG------AGGGCCAAGCCCACCCAACGAAG---TAAAGG---------------------------------------------------------------CTAAAGGAGCTCT----ATAGGATCCTCAGAGACTGTACGTGAGACCTCTTGTCCG--AAATGGAATTT---CTTCTTGAAAAGCGAAGCTGA---------------------------------------------CCAGATTTAACTAAG-ATACGAAGCATTCTTTTGTCGTGAAGATTCGATCATCTTTTTTTT-AGATTATATA---GTCTAGATATGCAAGTCTTGTGGAATACAA------GGAT-CCGT------ATA-GGGTTCGGGCATGTAGAAAACCTTGTATTGAATGAAATACTCCTCATCA---GTTTGGTTAT---AAGCTGGAAACGGAAAAAA----TATAT-ATAT------TGTTTT--------------TTTCCAGCGCGGCCTG----ATGTTA-----CATCCCAACGTTCCGCCTTAGCC-------------CAGCCTTATTGTC---ATCCTCACCAAA-GCGCCGCGCGCTAAATCTACC-----AGGATGCAGTTTAAAAAAGCTTAAATATTTTTT--TTGCTTCGCGAAATATA---------TCTAT----ACTCGCGAAAAGCGTTGGGAGGATGGAGCTGAGACGGTG-T----CTTATGTATAAAAGAAGAAAAA---CATCTTAG--------TTGTTAGGGACGCAGCATCCGTAAGATTCTT---GGGAGAGTCTCTATTTCATA---------------AGTGGAAG--------ATACAGTCCCTACTCTTGCTAGGCTCCTCAGCTT----AT-TACCTAATGCTCCAAAA---T-AGTATTTCTTTGCCTTCTGGGAGCGTAAGAGATTATTA???????????????????????????????????????????????????????????????????????????????????????????????????????????????????????????????????????????????????????????????????????????????????????????????????????????????????????????????????????????????????????????????????????????????????????????????????????????????????????????????????????????????????????????????????????????????????????????????????????????????????????????????????????????????????????????????????????????????????????????????????????????????????????????????????????????????????????????????????????????????????????????????????????????????????????????????????????????????????????????????????????????????????????????????????????????????????????????????????????????????????????????????????????????????????????????????????????????????????????????????????????????????????????????????????????????????????????????????????????????????????????????????????????????????????????????????????????????????????????????????????????????????????????????????????????????????????????????????????????????????????????????????????????????????????????????????????????????????????????????????????????????????????????????????????????????????????????????????????????????????????????????????????????????????????????????????????????????????????
Aulacomnium_androgynum              GACTAACCACTAAA---ACACCCCAGTTAAAATCTAGTTCTATCGATCAATCAACATCTAATAAAAAAATTTCTCAGTATCGCATTCGTTTAGAAGAAAAACAAAAATTACGTTTTCATTATGGAATAACAGAACGACAATTACTTAATTATGTACGTATTGCTAGAAAAGCAAAAGGTTCGACAGGTGAAGTTTTATTACAATTACTCGAAATGCGTTTAGATAATATCATTTTTCGATTAGGTATGGCTCCTACAATTCCTGGAGCAAGGCAATTAGTAAATCATAGACATATTTTAGTCAATGATCATATAGTAGATATACCAAGTTATCGGTGTAAACCCCAGGATTTTATTACTATAAAAGATCGACAAAAATCTGAGGCTATAATCA---------------ATAAAAATATAGATTTTTATCAGAAATATAAAATACCAAATCATTTAACTTATAGTTCTTTAGAAAAAAAAGGATTGGTTAATCAAATACTAGATCGTGAATCAATTGGTTTAAAAATAAATGAATTATTAGTTGTAGAATATTATTCTCGTCAGGCTTAAGCCAATAAAGCAGCTATAAAAGCTATGCTTGTCAATCGAGTAGGTGATTTCGGATTAGCTCTCGGGATTATGGGTCGTTTTACTATTTTTCAAACAGTAGACTTTTCGACTATTTTTGCTCGTGCCAGCGCCTTTTCCGAACCCCATCATTATTTCATTTTTTGCAATATGAGATTTCATGCCATAACTGTTATTTGTATCTTACTTTTCATTGGCGCTGTTGGAAAATCTGCACAAATAGGATTGCATACTCGGTTACCTGATGCAATGGAGGGTTTTC-----GAATATCTGAGGGCTCTCATGTGCC----AATA--AGGTACATTATAACAATCTCACTGTATGCCGGAATCGTCGATCAAATGAGAGTCCCC--------ATCGG--------AAAAATATCTCATTTTGACCAATCGGCAGGAAACCTATAAAGG------AAGGCCAAGCCCACCCAACGAAG---TAAAGG---------------------------------------------------------------CTGAAGGAGCTCT----ATAGGATCCTCAGAGACTGTACGTGAGACCTCTTGTTCG--AAATGGAATTT---ATTCTTGAAAAGAGAAGCTGG---------------------------------------------CCAGATTTAACCAAG-ATACGAAGCATTCTTTTGTCGTGAAGATTCGATCATCTTTTTTTT-AGATTATATA---GTCTAGATATGCAGGTCTTATGGAATAGAA------GGAT-CCGT------ATA-GGGTTTGGGCATGTAGAAAACCTTGTATCGAATCAAATACTCCTCATCA---TTTTGGTCCT---AAGCTGGAAACGGAAAAAAA---TATAT-ATAT------TGTTTT--------------TTTCCAGCGCGGCCTG----ATGTTA-----CATCCCAACTTTCCGCCTGAGCC-------------CAGCCTTATTGTC---ATCCTCACCAAA-GCGCCGCGCGCTGAATCTACC-----AGGATGCAGTTTAAAAAAGCTTAAATATTTTTT-GTCGTTTCGCAAAATATA---------TCTAT----ACTTGCGAAAAGCGTTGGG---ATGGAGCTGAGACGGTG-T----CTCATGTATAAAAGAAGAAAAA---CATCTTAG--------TTGTTAGGGGCGCAGCATCCGTAAGATTCTT---GGGAGAGTCTCTATTTCATA---------------AGTGGAAG--------ATACAGTCCCTACTCTTGCTAGGCTCATCAGCTT----AT-TACCTAATGCTCTAAAA---T-AGTATTTCTTTGCCTTATGGGAGCGTAAGAGATTATTAAGATTATCAGACTAAAGAAACTGATATTTTAGCAGCATTTCGAATGACTCCTCAACCAGGAGTACCAGCTGAAGAAGCAGGAGCTGCAGTAGCTGCGGAATCTTCTACTGGTACATGGACCACTGTTTGGACCGATGGCCTTACCAGTCTTGATCGTTATAAAGGACGATGCTATGATATTGAAGCAGTTCCTGGAGAAGATAATCAATATATTGCTTATGTTGCTTACCCATTAGATTTATTTGAAGAAGGTTCTGTTACCAATTTATTTACTTCTATTGTTGGTAATGTTTTTGGATTTAAAGCTTTACGAGCTTTACGTCTAGAAGATTTACGTATTCCTCCAGCTTATTCCAAAACTTTTCAAGGCCCACCTCATGGTATTCAAGTTGAAAGAGATAAATTAAATAAATATGGTCGTCCATTATTAGGATGTACTATTAAGCCAAAATTGGGTTTATCTGCTAAAAACTATGGTAGAGCTGTATATGAATGTCTTCGTGGTGGACTTGATTTCACGAAAGATGATGAAAACGTAAATTCTCAGCCTTTTATGCGCTGGAGAGATCGTTTCTTATTTGTAGCTGAAGCTATTTACAAATCTCAAGGTGAAACGGGTGAAATTAAAGGACATTATTTAAATGCTACCGCAGGTACATGTGAAGAAATGATGAAAAGAGCTGCATTTGCTAGAGAACTAGGCGTTCCTATCGTTATGCACGACTATTTGACAGGTGGTTTTACTGCAAACACCACTTTAGCACATTATTGTCGTGATAATGGCTTGCTTCTTCATATTCACCGCGCAATGCATGCAGTTATTGACCGACAAAAAAACCATGGTATGCATTTCCGTGTATTAGCTAAAGCGTTGCGTTTATCTGGTGGAGACCATATTCACGCTGGTACTGTAGTAGGTAAACTTGAAGGAGAACGTCAAGTAACTTTAGGTTTCGTTGATTTACTTCGTGATGATTATATCGAAAAAGATAGAAGTCGTGGTATTTACTTCACCCAAGACTGGGTCTCTTTACCAGGTGTTTTACCCGTAGCTTCCGGCGGTATTCATGTTTGGCATATGCCAGCATTAACTGAAATTTTTGGAGATGATTCTGTATTACAATTTGGTGGAGGAACTTTAGGTCACCCTTGGGGTAATGCACCTGGTGCAGTTGCTAATAGAGTGGCTTTAGAAGCTTGTGTACAAGCTCGTAATGAAGGACGTGATCTTGCCCGCGAAGGTAATGAGGTTATTCGTGAAGCTA??
Bartramia_halleriana                GACTAACTAATAAA---ACACCTCAGTTAAAATCTAGTTCTATCAATCAATCAACATCTAATAAAAAAATTTCTCAATATCGCATTCGTCTAGAAGAAAAACAAAAATTACGGTTTCATTATGGAATAACAGAACGACAATTACTTAATTATGTACGTATTGCTAGAAAAGCAAAAGGGTCAACAGGTGAAGTTCTATTACAATTACTTGAAATGCGTTTAGATAATGTTATTTTTCGATTAGGTATGGCTCCTACAATTCCTGGAGCAAGGCAATTAGTAAATCATAGACATATTTTAGTTAATGATCGTATAGTAGATATACCAAGTTATCGGTGTAAACCTCAGGATTTTATTACTATAAAAGATCGACAAAAATCTCAGACTATAATTA---------------GTAAAAATATAGATTTTTATCAAAAATATAAAATACCAAATCATTTAACTTATAATTCTTTAGAAAACAAAGGATTAGTTAATCAAATACTAGATCGTGAATCAATTGGTTTAAAAATAAATGAATTATTAGTTGTAGAATATTATTCTCGTCAGGCTTAAGCCAATAAAGCAGCTATAAAAGCTATGCTTGTCAATCGAGTAGGTGATTTCGGATTAGCTCTCGGGATTATGGGTTGTTTTACTATTTTTCAAACAGTAGACTTTTCGACTATTTTTGCTCGTGCCAGCGCCTTTTCCGAACCCCATCATTATTTTCTTTTTTGCAATATGAGATTTCATGCCATAACTGTTATTTGTATTTTACTTTTCATTGGTGCTGTTGGAAAATCTGCACAAATAGGATTGCATACTCGGTTACCTGATGCAATGGAGGGTTTTC-----GAATATTTGAGGGCTCTCATGTGCC----AATA---GGTACATTATAACAATCTCACTGTATGCTGGAATCGTCGACCAAATGAGAGTCCCC--------ATCGG--------AAAAATATCTCATTTTGACCAATCAGCAGGAAACCTATAAAGG------AAGGCCAAGCCCACCCAACGAAG---TAAAGG---------------------------------------------------------------CTGAAGGAGCTCT----ATAGGATCCTCAGAGACTGTACGTGAGAACTCTTGTCCG--AAATGGAATTT---CTCCTTGAAAAGAAAAGCTGG---------------------------------------------CCAGATTTAACTAAG-ATACGAAGCATTCTTTTGTCGTGAAGATTCGATCATCTTTTTTTT-AGATTATATA---GTCTAGATATGCAGGTCTTATGGAATAGAA------GGAT-CCGT------ATA-GGGTTTGGGCATGTAGAAAACCTTGTATTGAATCAAATACTCCTCATCA---TTTTAGTTAT---AAGCTGGAAACGGAAAAAAA---TATAT-ATAT------TGTTTT--------------TTTCCAGCGCGGCCTG----ATGTTA-----CATTCCAACTTTCCGCCTGAGCC-------------CAGCCTTATTGTC---ATCCTTATTAAA-GCGCCGCGCGCTGAATCTACC-----AGGATGCAGTTTAAAAAAGCTTAAATATTTTTT-GTTGCTTCGCAAAATATA---------TATAT----ACTTGCGAAAAGCGTTGGA---ATGGAGCTGAGACGGTG-T----CTCATGTATAAAAGAAAAAAAA---CATCTTAG--------TTGTTAGGGACGCAGCATCCGTAAGATTCTT---AAAAGAGTCTCTATTTCATA---------------AGTGGAAG--------ATACAGTCCTTACTCTTGCTAGGCCCATCAGCTT----AT-TACTTAATGCTCTAAAA---T-AGTATTTCTTTGCCTTATGGGAGCGTAAGAGATTATTAAGATTATCAGACTAAAGAAACTGATATTTTAGCAGCATTTCGAATGACTCCTCAACCAGGAGTACCAGCTGAAGAGGCTGGAGCTGCAGTAGCTGCGGAATCTTCCACTGGTACATGGACCACTGTTTGGACTGATGGACTTACTAGTCTTGATCGTTATAAAGGACGATGCTATGATATTGAAGCAGTTGCTGGAGAAGAGAATCAATATATTGCTTATGTTGCTTACCCATTAGATTTATTTGAAGAAGGTTCTGTTACCAATTTATTTACTTCCATTGTTGGTAATGTTTTTGGATTTAAAGCTTTACGAGCTTTACGTCTAGAAGATTTACGTATTCCTCCAGCTTATTCCAAAACTTTCCAAGGCCCACCTCATGGTATTCAAGTTGAAAGAGATAAATTAAACAAATATGGTCGTCCATTATTAGGATGCACTATTAAGCCAAAATTGGGTTTATCTGCTAAAAACTATGGTAGAGCTGTATATGAATGTCTTCGTGGTGGACTTGATTTCACGAAAGATGATGAAAACGTAAATTCTCAGCCTTTTATGCGTTGGAGAGATCGTTTCTTATTTGTAGCTGAAGCTATTTACAAATCTCAAGCTGAAACAGGTGAAATTAAAGGGCATTATTTAAATGCTACCGCAGGTACATGTGAAGAAATGATGAAAACAGCTCAATTTGCTAGAGAATTAGGCGCGCCTATTGTTATGCATGACTATTTAACAGGTGGTTTTACTGCAAATACTACTTTGGCTCACTACTGCCGTGATAATGGCTTACTTCTTCATATTCACCGCGCAATGCATGCAGTTATTGACCGACAAAAAAACCACGGTATGCATTTCCGTGTATTAGCTAAAGCATTACGTTTATCCGGCGGAGATCATATTCACGCTGGTACCGTAGTAGGTAAGCTTGAAGGAGAACGTCAAGTAACTTTAGGATTTGTTGATCTACTTCGTGATGATTATATTGAAAAAGATAGAAGCCGTGGTATTTACTTTACTCAAGACTGGGTTTCTTTACCAGGTGTTTTACCTGTAGCTTCCGGCGGTATTCATGTTTGGCATATGCCAGCATTAACTGAAATCTTTGGAGATGATTCTGTATTACAGTTTGGTGGAGGAACTTTAGGTCACCCTTGGGGTAATGCACCTGGTGCAGTTGCTAATAGAGTTGCTTTAGAAGCTTGTGTACAAGCTCGTAATGAAGGACGTGATCTTGCTCGCGAAGGTAATGAAGTTATTCGTGAAGCTACT
Bartramia_stricta                   GACTAACTAATAAA---ACACCCCAGTTAAAATCTAGTTCTATCAATCAATCAACATCTAATAAAAAAATTTCTCAATATCGCATTCGTYTAGAAGAAAAACAAAAATTACGTTTTCATTATGGAATAACAGAACGACAATTACTTAATTATGTACGTATTGCTAGAAAAGCAAAAGGGTCCACAGGTGAGGTTTTATTACAATTACTCGAAATGCGTTTAGATAATGTTATTTTTCGATTAGGTATGGCTCCTACAATCCCTGGAGCAAGGCAATTAGTAAATCATAGACATATTTTAGTTAATGATCATATAGTAGATATACCAAGTTATCGGTGTAAACCTCAGGATTTTATTACTATAAAAGATCGACAAAAATCTCAGGCTATAATTA---------------GTAAAAATATAGATTTTTATCAAAAATATAAAATACCAAATCATTTAACTTATAATTCTTTAGAAAACAAAGGATTAGTTAATCAAATATTAGATCGTGAATCAATTGGTTTAAAAATAAATGAATTATTAGTTGTAGAATATTACTCTCGTCAGGCTTAAGCCAATAAAGCAGCTATAAAAGCTATGCTTGTCAATCGAGTAGGTGATTTCGGATTAGCTCTCGGGATTATGGGTTGTTTTACCATTTTTCAAACAGTAGACTTTTCGACTATTTTTGCTCGTGCCAGCGCCTTTTCCGAACCCCATCATTATTTTCTTTTTTGCAATATGAGATTTCATGCCATAACTGTTATTTGTATTTTACTTTTCATTGGCGCTGTTGGAAAATCTGCACAAATAGGATTGCATACTCGGTTACCTGATGCAATGGAGGGTTTTC-----GAATATTTGAGGGCTCTCATGTGCC----AATA---GGTACATTATAACAATCTCACTGTATGCTGGAATCGTCGATCGAATGAGAGTCCCC--------ATCGG--------AAAAATATCTCATTTTGACCAATCAGCAGGAAACCTATAAAGG------AAGGCCAAGCCCACCCAACGAAG---TAAAGG---------------------------------------------------------------CTGAAGGAGCTCT----ATAGGATCCTCAGAGACTGTACGTGAGACCTCTTGTTCG--AAATGGNATTT---CTCCTTGAAAAGAGAAGCTGG---------------------------------------------CCAGATTTAACTAAG-ATACGAAGCATTCTTTTGTCGTGAAGATTCGATCATCTTTTTTTT-AGATTATATA---GTCTAGATATGCAGGTCTTATGGAATAGAA------GGAT-CCGT------ATA-GGGTTTGGGCATGTAGAAAACCCTGTATTGAATCAAATACTCCTCATCA---TTTTGGTTAT---AAGCTGGAAACGGAAAAAAAA--TATATAATATATAT--TGTTTT--------------TTTCCAGCGCGGCCTG----ATGTTA-----CATTCCAACTTTCCGCCTGAGCC-------------CAGCCTTATTGTT---ATCCTCACCAAA-GCGCTGCGCGCTGAATCTACC-----AGGATGCAGTTTAAAAAAGCTTAAATATTTTTT-GTTGCTTCGCAAAATATA---------TATAT----ACTTGCGAAAAGCGTTGGA---ATGGAGCTGAGACGGTG-T----CTCATGTATAAAAGAAAAAAAA---CATCTTAG--------TTGTTAGGGACGCAGCATCCGTAAGATTCTT---GGGAGAGTCTCTATTTCATA---------------AGTGGAAG--------ATACAGTCCCTACTCTTGCTAGGCCCATCAGCTT----AT-TACCTAATGCTCTAAAA---T-ATTCTTTCTTTGCCTTATGGGAGCGTAAGAGATTATTAAGATTATCAGACTAAAGAAACTGATATTTTAGCAGCATTTCGAATGACTCCTCAACCAGGAGTACCAGCTGAAGAGGCTGGAGCTGCAGTAGCTGCGGAATCTTCCACTGGTACATGGACCACTGTTTGGACCGATGGACTTACTAGTCTTGATCGTTATAAAGGACGATGCTATGATATTGAAGCAGTTGCTGGAGAAGAGAATCAATATATTGCTTATGTTGCTTACCCATTAGATTTATTTGAAGAAGGTTCTGTTACCAATTTATTTACTTCTATTGTTGGTAACGTTTTTGGATTCAAAGCTTTACGAGCTTTACGTCTAGAAGATTTACGTATTCCTCCAGCTTATTCTAAAACTTTCCAAGGCCCACCTCATGGTATTCAAGTCGAAAGAGATAAATTAAACAAATATGGTCGTCCATTATTAGGATGTACTATTAAGCCAAAATTGGGTTTATCTGCTAAAAACTATGGTAGAGCTGTATATGAATGTCTTCGTGGTGGACTTGATTTCACAAAAGATGATGAAAACGTAAATTCTCAACCTTTTATGCGTTGGAGAGATCGTTTCTTATTTGTAGCTGAAGCTCTTTACAAATCTCAAGCTGAAACAGGCGAAATTAAAGGACATTATTTAAATGCTACCGCAGGTACATGTGAAGAAATGATGAAAAGAGCTCAATTTGCTAGAGAACTAGGCGCTCCTATTGTTATGCATGACTATTTAACAGGTGGTTTCACTGCAAATACTAGTTTGGCTCACTATTGCCGTGATAATGGCTTACTTCTTCATATTCACCGCGCAATGCATGCAGTTATTGACCGACAAAAAAACCACGGTATGCATTTCCGTGTATTAGCTAAAGCATTACGTTTATCCGGTGGGGATCATATTCACGCTGGTACGGTAGTAGGTAAGCTTGAAGGAGAACGTCAAGTAACTTTAGGATTCGTTGATCTACTTCGTGATGATTATATTGAAAAAGATAGAAGCCGCGGTATTTACTTTACCCAAGATTGGGTTTCTTTACCAGGTGTTTTACCTGTAGCTTCTGGCGGTATTCATGTTTGGCATATGCCAGCATTAACTGAAATCTTTGGAGATGACTCTGTATTACAGTTTGGTGGAGGAACTTTAGGTCACCCTTGGGGTAATGCACCTGGTGCAGTTGCTAATAGAGTTGCCTTAGAAGCTTGTGTACAAGCTCGTAATGAAGGACGTGATCTTGCTCGCGAAGGTAATGAAGTTATTCGTGAAGCTAC?
Bescherellia_cryphaeoides           GATTAACTAATAAA---ACATCCCAGTTAAAATCTAGTTCTATCAATCAATCAACATCTAATAAAAAAATTTCTCAGTATCGCATTCGTTTAGAAGAAAAACAAAAATTACGTTTTCATTATGGAATAACAGAACGGCAATTACTTAATTATGTACGTATTGCTAGAAAAGCAAAAGGGTCCACAGGTGAAGTTTTATTACAATTACTTGAAATGCGTTTAGATAATGTTATTTTTCGATTAGGTATGGCTCCTACGATTCCTGGAGCAAGGCAATTAGTAAATCATAGACATATTTTAGTTAATAATTGTATAGTAGATATAGCAAGTTATCGGTGTAAACCTCAAGATTTTATTACTATAAAAGATCGACAAAAATCTCAGGCTATAATTA---------------ATAAAAATATAGATTTTTATCAAAAGTATAAAATACCAAATCATTTAACTTATAGTTCTTTAGAAAAAAAAGGATTTGTTAACCAAATACTAGATCGTGAATCAATTGGTTTAAAAATAAATGAATTATTAGTTGTAGAATATTATTCTCGTCAAGCTTAAGCCAATAAAGCAGCTATAAAAGCTATGCTTGTCAATCGAGTAGGTGATTTCGGATTAGCTCTCGGGATTATGGGTTGTTTTACTATTTTTCAAACAGTAGACTTTTCGACTATTTTTGCTCGTGCCAGCGCCTTTTCCGAACCCCATCATTATTTTCTTTTTTGTAATATGAGATTTCATGCCATAACTGTTATTTGTATTTTACTTTTCATTGGCGCTGTTGGAAAATCTGCACAAATAGGATTGCATACTCGGTTACCTGATGCAATGGAGGGTTTTC-----GACTATTTGAGGGCTCTCATGTGCC----AATA---GGTACATTATAACAATCTCACTGTATGCCGGAATCGTCAATCAAATGAGAGTCCCC--------ATCGG--------AAAAATATCTCATTTTGGCCAATCAGCAGGAAACCTATAAAGG------AAGGCCAAGCCCACCCAACGAAG---TAAAGG---------------------------------------------------------------CTGAAGGAACTCT----ATAGGATCCTCAGAGACTGTACGTGAGACCTCTTGTCCG--AAATGGAATTT---ATTCTTGAAAAGAGAAGCTGA---------------------------------------------CCAGATTTCACTAAG-ATACGAAGCATTCTTTTGTCGTGAAGATTCGATCATCTTTTTTTT-AGATTATATA---GTCTARATATGCAAGTCTTATGGAATARAA------GGAT-CCGT------CTA-GGNNNNNNNNNNNNNNNNNNNNNNNNNNNNNNNNNNNNNNNCCTCATCA---TTTTGGTTAT---AAGCTGGAAACGGAAAAAAA---TATAT-ATAT------TGTTTT--------------TTTCCAGCGCGGCCTG----ATGTTA-----CATCCCAACTTTCTGCCTGAGCC-------------CAGCCTTATTGTC---ATTCCTACCAAA-GCGCCGCGCGCTGAATCTACC-----AGGATGCAGTTTAAAAAAGCTTAAATATTTTTC-GTTGCTTCGCGAAATATA---------TCTAT----ACTCATAAAAAATGTTAAA---ATAGAGCTGAGACGGTG-T----CTTATGTATAAAAGAAGAAAAA---CATCTTAG--------TTGTTAGGGACGCAGCATCCGTAAGATTCTT---GGGAAAGTTTCTATTTCATA---------------AGTGGAAG--------ATACAGTCCCTACTCTTGCTAGGCTTATCAGTTT----AT-TACCTAATGCTCTAAAA---T-AGTATTTCTTTGCCTTATAAAAGCGTAAAAAATTATTAAGACTATCAGACTTCAGAAACTGATATTTTAGCAGCATTTCGAATGACTCCCCAACCAGGAGTACCAGCTGAAGAGGCAGGAGCCGCGGTAGCTGCAGAATCTTCCACTGGTACATGGACCACTGTTTGGACTGATGGCCTTACCAGTCTTGATCGTTATAAAGGACGATGCTATGATATTGAGGCAGTTCCTGGAGAAGATAATCAATATATTGCTTATGTTGCTTACCCATTAGATTTATTTGAAGAAGGTTCTGTTACCAATTTATTTACTTCTATTGTTGGTAATGTTTTTGGATTTAAAGCTTTACGAGCTTTACGTCTAGAAGATTTACGTATTCCTCCAGCTTATTCCAAAACTTTCCAAGGTCCACCTCATGGTATTCAAGTTGAAAGAGATAAATTAAATAAATATGGTCGTCCATTATTGGGATGCACTATTAAGCCAAAACTGGGTTTATCTGCTAAAAACTACGGTAGAGCTGTATATGAATGTCTTCGTGGTGGACTTGATTTCACGAAAGATGATGAAAACGTAAATTCTCAACCTTTTATGCGTTGGAGAGATCGTTTCTTATTTGTAATGGAAGCTATTTACAAATCTCAAGCGGAAACAGGTGAAATTAAAGGACATTATTTAAATGCTACCGCAGGTACATGTGAAGAAATGATGAAAAGAGTTCAATGTGCTAGAGAATTAGGCGCTCCTATTGTTATGCACGACTATTTAACAGGTGGTTTTACTGCAAATACTACTTTAGCTCATTACTGTCGTGATAATGCCTTGCTTCTTCATATTCACCGCGCAATGCATGCAGTTATTGACCGACAAAAAAACCATGGTATGCATTTCCGTGTATTAGCTAAAGCGTTACGTTTATCCGGTGGAGATCATATTCACGCTGGTACTGTAGTAGGTAAACTTGAAGGAGAACGCCAAGTAACTTTAGGGTTTGTTGATCTACTTCGTGATGATTATATTGAGAAAGATAGAAGCCGTGGTATTTATTTTACTCAAGATTGGGTTTCTTTACCAGGTGTTTTACCTGTAGCTTCCGGTGGTATTCATGTTTGGCATATGCCAGCATTAACTGAAATTTTTGGAGATGATTCTGTATTACAGTTTGGTGGAGGAACTTTAGGTCATCCTTGGGGTAATGCACCTGGTGGAGTTGCTAATAGAGTTGCTCTAGAAGCTTGTGTACAAGCTCGTAATGAAGGACGTGATCTTGCTCGCGAAGGTAATGAAGTTATTCGTGAAGCTACT
Bescherellia_elegantissima          GATTAACTAATAAA---ACATCCCAGTTAAAATCTAGTTCTATCAATCAATCAACATCTAATAAAAAAATTTCTCAGTATCGCATTCGTTTAGAAGAAAAACAAAAATTACGTTTTCATTATGGAATAACAGAACGGCAATTACTTAATTATGTACGTATTGCTAGAAAAGCAAAAGGGTCCACAGGTGAAGTTTTATTACAATTACTTGAAATGCGTTTAGATAATGTTATTTTTCGATTAGGTATGGCTCCTACGATTCCTGGAGCAAGGCAATTAGTAAATCATAGACATATTTTAGTTAATAATTGTATAGTAGATATAGCAAGTTATCGGTGTAAACCTCAAGATTTTATTACTATAAAAGATCGACAAAAATCTCAGGCTATAATTA---------------ATAAAAATATAGATTTTTATCAAAAGTATAAAATACCAAATCATTTAACTTATAGTTCTTTAGAAAAAAAAGGATTTGTTAACCAAATACTAGATCGTGAATCAATTGGTTTAAAAATAAATGAATTATTAGTTGTAGAATATTATTCTCGTCAAGCTTAAGCCAATAAAGCAGCTATAAAAGCTATGCTTGTCAATCGAGTAGGTGATTTCGGATTAGCTCTCGGGATTATGGGTTGTTTTACTATTTTTCAAACAGTAGACTTTTCGACTATTTTTGCTCGTGCCAGCGCCTTTTCCGAACCCCATCATTATTTTCTTTTTTGTAATATGAGATTTCATGCCATAACTGTTATTTGTATTTTACTTTTCATTGGCGCTGTTGGAAAATCTGCACAAATAGGATTGCATACTCGGTTACCTGATGCAATGGAGGGTTTTC-----GACTATTTGAGGGCTCTCATGTGCC----AATA---GGTACATTATAACAATCTCACTGTATGCCGGAATCGTCAATCAAATGAGAGTCCCC--------ATCGG--------AAAAATATCTCATTTTGGCCAATCAGCAGGAAACCTATAAAGG------AAGGCCAAGCCCACCCAACGAAG---TAAAGG---------------------------------------------------------------CTGAAGGAACTCT----ATAGGATCCTCAGAGACTGTACGTGAGACCTCTTGTCCG--AAATGGAATTT---ATTCTTGAAAAGAGAAGCTGA---------------------------------------------CCAGATTTCACTAAG-ATACGAAGCATTCTTTTGTCGTGAAGATTCGATCATCTTTTTTTT-AGATTATATA---GTCTAGATATGCAAGTCTTATGGAATAGAA------GGAT-CCGT------CTA-GGNNNNNNNNNNNNNNNNNNNNNNNNNNNNNNNNNNNNNNNCCTCATCA---TTTTGGTTAT---AAGCTGGAAACGGAAAAAAA---TATAT-ATAT------TGTTTT--------------TTTCCAGCGCGGCCTG----ATGTTA-----CATCCCAACTTTCTGCCTGAGCC-------------CAGCCTTATTGTC---ATTCCTACCAAA-GCGCCGCGCGCTGAATCTACC-----AGGATGCAGTTTAAAAAAGCTTAAATATTTTTC-GTTGCTTCGCGAAATATA---------TCTAT----ACTCATAAAAAATGTTAAA---ATAGAGCTGAGACGGTG-T----CTTATGTATAAAAGAAGAAAAA---CATCTTAG--------TTGTTAGGGACGCAGCATCCGTAAGATTCTT---GGGAAAGTTTCTATTTCATA---------------AGTGGAAG--------ATACAGTCCCTACTCTTGCTAGGCTTATCAGTTT----AT-TACCTAATGCTCTAAAA---T-AGTATTTCTTTGCCTTATAAAAGCGTAAAAAATTATTAAGACTATCAGACTTCAGAAACTGATATTTTAGCAGCATTTCGAATGACTCCCCAACCAGGAGTACCAGCTGAAGAGGCAGGAGCCGCGGTAGCTGCAGAATCTTCCACTGGTACATGGACCACTGTTTGGACTGATGGCCTTACCAGTCTTGATCGTTATAAAGGACGATGCTATGATATTGAGGCAGTTCCTGGAGAAGATAACCAATATATTGCTTATGTTGCTTACCCATTAGATTTATTTGAAGAAGGTTCTGTTACCAATTTATTTACTTCTATTGTTGGTAATGTTTTTGGATTTAAAGCTTTACGAGCTTTACGTCTAGAAGATTTACGTATTCCTCCAGCTTATTCCAAAACTTTCCAAGGTCCACCTCATGGTATTCAAGTTGAAAGAGATAAATTAAATAAATATGGTCGTCCATTATTGGGATGCACTATTAAGCCAAAACTGGGTTTATCTGCTAAAAACTACGGTAGAGCTGTATATGAATGTCTTCGTGGTGGACTTGATTTCACGAAAGATGATGAAAACGTAAATTCTCAACCTTTTATGCGTTGGAGAGATCGTTTCTTATTTGTAATGGAAGCTATTTACAAATCTCAATCGGAAACAGGTGAAATTAAAGGACATTATTTAAATGCTACCGCAGGTACATGTGAAGAAATGATGAAAAGAGTTCAATGTGCTAGAGAATTAGGCGCTCCTATTGTTATGCACGACTATTTAACAGGTGGTTTTACTGCAAATACTACTTTAGCTCATTACTGTCGTGATAATGCCTTGCTTCTTCATATTCACCGTGCAATGCATGCAGTTATTGACCGACAAAAAAACCATGGTATGCATTTCCGTGTATTAGCTAAAGCGTTACGTTTATCCGGTGGAGATCATATTCACGCTGGTACTGTAGTAGGTAAACTTGAAGGAGAACGCCAAGTAACTTTAGGGTTTGTTGATCTACTTCGTGATGATTATATTGAGAAAGATAGAAGCCGTGGTATTTATTTTACTCAAGATTGGGTTTCTTTACCAGGTGTTTTACCTGTAGCTTCCGGCGGTATTCATGTTTGGCATATGCCAGCATTAACTGAAATTTTTGGAGATGATTCTGTATTACAGTTTGGTGGAGGAACTTTAGGTCATCCTTGGGGTAATGCACCTGGTGGAGTTGCTAATAGAGTTGCTCTAGAAGCTTGTGTACAAGCTCGTAATGAAGGACGTGATCTTGCTCGCGAAGGTAATGAAGTTATTCGTGAAGCTACT
Blindia_acuta                       GACTAACCAATAAA---ATACCCCAGTTAAAATCTAGTTCCATTAATCAATCAACATCTAATAAAAAAATTTCTCAGTATCGTATTCGTTTGGAAGAAAAACAAAAATTACGTTTTCATTATGGAATAMCAGAACGACMACTATTAAATTATGTACGTATTGCTAGAAAAGCAAAAGGGTCAACAGGGCAAGTTTTATTACAATTATTAGAAATGCGTTTAGATAATGTTATTTTTCGATTAGGTATGGCTCCTACAATTCCTGGAGCAAGGCAATTAGTAAACCATAGACATATTTTAGTGAATAATCATATAGTAAATATCCCAAGTTATCGTTGTAAACCTCAAGATTTTTTCACTATAAAAGATCGGCAAAAATCTCAAGCTATGGTTA---------------TTAAAAATATAGATTTTTCTCAAAAATATAAAGTACCAAATCATTTAACTTTTAATTCTTTAGAAAAAAAGGGATTAGTTAATCAAATACTAGATCATGAATCAATTGGTTTAAAAATAAATGAATTATTAGTTGTAGAATATTATTCTCGTCAAGCTTAAGCCAATAAAGCAGCTATAAAAGCTATGCTTGTCAATCGAGTAGGTGATTTCGGATTAGCTCTCGGGATTATGGGTTGTTTTACTATTTTTCAAACAGTAGACTTTTCGACTATTTTTGCTCGTGCCAGCGCCTTTTCCGAACCTCATCATTATTTCATTTTTTGCAATATGAGATTTCATGCCATAACTGTTATTTGTATTTTACTTTTTATTGGCGCTGTTGGAAAATCTGCACAAATAGGATTGCATACTCGGTTACCTGATGCAATGGAGGGTTTTC-----GAATATTTGAGGGCTCTTATGTGCC----AGTA---GGTACATTCTAACAATCTCACTGTATGCTGGGATCGTCGACCAAATGAGAGTCCAC--------ATCGG--------GAAAATATCTCATTTTGACCAATCAGCAGGAAACCTATAAAGG------AAGGCCAAGCCCACCCAACAAAA---TAAAGG---------------------------------------------------------------CTGAAGGAGCTTT----ATAGGATCCTCAGAGACTGTACGTGAGACCTCTTGTTAG--AAATGGAATTT---ATCCTTGAAAAGAGAAGCTGG---------------------------------------------CCAGATTTAACTAAG-ATACGAAGCATTCTTTTGTCGTGAAGATTCAATTATCTTTTTTTT-AGATTATATA---GTCTAGATATGCAGGTCTTATGGAATAGAA------GGAT-CCAT------ATA-GGGTTTGGGCATGTAGAAAACCTTGTATTGAAYCAAATATGCCTCGTCA---TTTTGGTTAT---AAGCTGGAAACAGAAAAAAA---TATAT-ATAT------TGTTTT--------------TTTCCAGCGCGGCCTG----ATGTTA-----CATTCCAACTTTCGGCTTGAGCC-------------CAGCCTTATTGTT---ATCTTTACCAAA-GCGCCGCGCGCTGGATCTACC-----AGGATGCAGTTCAAAAAAGCTTAAATATTTTTT-GTTGCTTCGCAAAATATA---------TATATATT-ATTTGCAAGAAGCGTTGGC---ATGGGGCTGAGACGGCG-T----CTCATATATAAAAGAAAAAAAG---CATCTTAG--------TTGTTAAGGACGCAGCATCCGTAAGATTCTT---GGGAGAGTCTCTATTTCATA---------------AGTGGAAG--------ATACAGTCCCTACTCTTGCTAGGTTTATCAGCTT----AT-TACCTAATGCTCTAAAA---T-ATTATTTCTTTGCCTTATGGAAGCATAAGAG??????????????????????????????????????????????????????????????????????????????????????????????????????????????????????????????????????????????????????????????????????????????????????????????????????????????????????????????????????????????????????????????????????????????????????????????????????????????????????????????????????????????????????????????????????????????????????????????????????????????????????????????????????????????????????????????????????????????????????????????????????????????????????????????????????????????????????????????????????????????????????????????????????????????????????????????????????????????????????????????????????????????????????????????????????????????????????????????????????????????????????????????????????????????????????????????????????????????????????????????????????????????????????????????????????????????????????????????????????????????????????????????????????????????????????????????????????????????????????????????????????????????????????????????????????????????????????????????????????????????????????????????????????????????????????????????????????????????????????????????????????????????????????????????????????????????????????????????????????????????????????????????????????????????????????????????????????????????????????????
Brachymenium_nepalense              GACTAACTAATAAA---ACACCCCAGTTAAAAACTAATTCGATCAATCAATCAATATCTAATAAAAAAATTTCTCAATATCGCATTCGTTTGGAAGAAAAACAAAAATTACGTTTTCATTATGGAATAACAGAGCGACAATTACTTAATTATGTACGTATTGCTAGAAAAGCAAAAGGGTCAACAGGTGAAGTGTTATTACAATTACTTGAAATGCGCTTAGATAACGTTATTTTTCGATTAGGTATGGCTCCTACGATTCCTGGAGCAAGGCAACTAGTAAATCATAGACATATTTTAGTTAATGATCGTATAGTAAATATACCGAGTTACCGGTGTAAACCTGAGGATTCTATTACTATAAAAGATCGACAAAAATCTCAGGCTATAATTA---------------GTAAAAATCTAAATTTGTATCAAAAATATAAAACACCAAATCATTTAACTTATAATTTTTTAAAAAAAAAAGGATTAGTTAATCAAATACTAGATCGTGAATCCATTGGTTTAAAAATAAATGAATTATTAGTTGTAGAATATTATTCTCGTCAAGCTTAAGCCAATAAAGCAGCTATAAAAGCTATGCTTGTCAATCGAGTAGGTGATTTCGGATTAGCTCTGGGGATTATGGGTTGTTTTACTATTTTTCAAACAGTAGACTTTTCGACTATTTTTGCTCGTGCCAGCGCCTTTTCCGAACCCCATCATTATTTTCTTTTTTGCAATATGAGATTTCATGCCATAACTGTTATTTGTATTTTACTTTTCATTGGCGCTGTTGGAAAATCTGCACAAATAGGATTGCATACTCGGTTACCTGATGCAATGGAGGGTTTTC-----GAATATTTGAGGGCTCTCATGTGCC----AATA---GGTACATTATAACAATCTCACTGTATGCTGGAATCGTCGATCAAATGAGAGTCCCC--------ATCGG--------AAAAATATCTCATTTTGACCAATCAGCAGGAAACCTATAAAGA------AAGGCCAAGCCCACCC---GAAA---TAAAGG---------------------------------------------------------------CTAAAGGAGCTCT----ATAGGATCCTCAGAGACTGTACGTGAGACCTCTTGTCCG--AAATGGAATTT---ATCCTTGAAAAGAGAAGCTGG---------------------------------------------CCAAATTTAACTAAG-ATACGAAGCATTCTTTTGTCGTGAAGATTCGATCATCTTTTTTTT-AGATTATATA---GTCTAGATATGCAGGTCTTATGGAATAGAA------GGAT-CCGT------ATA-GGGTTTGGGCATGTAGAAAACCTTGTATTAAATCAAATACTCCTCATCA---TTTTGGTTATTATAAGCTGGAAACGGAAAAAAA---TATAT-ATAT------TGTTTT--------------TTTCTAGCGCGGCCTG----ATGTTA-----CATTCCAACTTTCCGCCTGAGCC-------------CAGCCTTATTGTC---ATGCTTATCAAA-GCGCCGCGCGCTAAATCTAAC-----AGGATGCAGTTTAAAAAAGCTTAAATATTTTTT-GTTGCTTTGCAAAATATA---------TATAT----ACTTGCAAAAAGCGTTAGA---ATGGAGCTAAGACGGTG-T----CTCATGTATAAAAGAAAAAAAA---CATCTTAC--------TTGTTAGGAACGCAGCATCCGTAAGATTCTT---GGGAGAGTCTCTATTTCATA---------------AGTGGAAG--------ATACAGTCCCTACTCTTGCTAGGCTCATCAGCTT----AT-TACCTAATGCCCTAAAA---T-ATTATTTCTTTGCCTTATAGGAGCGTAAAAGATTATTAAGATTATCAGACTAAAGAAACTGATATTTTAGCAGCATTTCGAATGACTCCTCAACCAGGAGTACCGGCTGAAGAGGCAGCAGCTGCAGTAGCTGCGGAATCTTCTACTGGTACATGGACCACTGTTTGGACTGATGGACTTACTAGTCTTGATCGTTACAAAGGACGATGCTATGATCTTGAAGCAGTTGCTGGAGAAGAGAATCAATATATTGCTTATGTTGCTTACCCATTAGATTTATTTGAAGAAGGTTCTGTTACCAATTTATTTACTTCTATTGTTGGTAATGTTTTTGGATTTAAAGCTTTACGAGCTTTACGTCTAGAAGATTTACGTATTCCTCCAGCTTATTCCAAAACTTTTCAAGGCCCACCTCATGGTATTCAAGTTGAACGAGATAAATTAAACAAATATGGTCGTCCATTATTAGGATGTACTATTAAGCCAAAATTAGGTTTATCTGCTAAAAACTATGGTCGAGCTGTATATGAATGTCTTCGTGGTGGACTTGATTTCACAAAAGATGATGAAAACGTAAATTCTCAACCTTTTATGCGCTGGAGAGATCGTTTCTTATTTTGTGCGGAAGCTATTTATAAATCTCAATCTGAAACAGGTGAAATTAAAGGACATTATTTAAATGCTACCGCAGGTACATCTGAAGAAATGATGAAAAGAGCTCAATTTGCTAGAGAACTAGGTATGCCTATTGTTATGCATGATTATCTAACCGGTGGTTTTACTGCAAATACTAGTTTGGCTCATTATTGCCGTGATAATGGCTTACTTCTTCATATTCATCGTGCAATGCATGCAGTTATTGACCGCCAAAAAAATCATGGTATGCATTTCCGTGTATTAGCTAAAGCATTACGTTTATCTGGGGGAGACCATGTTCACTCTGGTACTGTAGTAGGTAAACTTGAAGGAGAACGTCAAGTAACTCTAGGGTTTGTTGATCTACTTCGTGATGATTATATTGAAAAAGATAGAAGCCGTGGTATTTACTTTACTCAAGATTGGGTTTCTTTACCAGGTGTTTTACCTGTAGCTTCTGGCGGTATTCACGTTTGGCATATGCCAGCATTAACTGAAATTTTTGGGGATGATTCTGTATTACAGTTTGGTGGAGGAACTTTAGGTCATCCTTGGGGTAATGCACCTGGTGCAGTTGCTAATAGAGTTGCTGTAGAAGCTTGTGTACAAGCTCGTAATGAAGGACGTGATCTTGCTCGCGAAGGTAATGAAATTATTCGTGAAGCTACT
Braithwaitea_sulcata                GACTAACTAATAAA---ACATCCCAGTTAAAATCTAGTTCTATCAATCAATCAACATCTAATAAAAAAATTTCTCAGTATCGCATTCGTTTAGAAGAAAAACAAAAATTACGTTTTCATTATGGAATAATAGAACGACAATTACTTAATTATGTGCGTATTGCTAGAAAAGCAAAAGGGTCCACAGGTGAAGTTTTATTACAATTACTCGAAATGCGTTCAGATAATGTTATTTTTCGATTAGGTATGGCTCCTACGATTCCCGGAGCAAGGCAATTAGTAAATCATAGACATATTTTAGTTAATGATCGTATAGTAGATATACCAAGTTATCGGTGTAAACCTCAGGATTTTATTACTATAAAAAATCGACAAAAATCTCAAGCTATAATTA---------------ATAAAAATATAGATTTTTACCAAAAATATAAAATACCAAATCATTTAACTTATAGTTCTTTAGAAAAAAAAGGATTCGTTAACCAAATACTAGATCGTGAATCAATTGGTTTAAAAATAAATGAATTATTAGTTGTAGAATATTATTCTCGTCAAGCTTAAGCCAATAAAGCAGCTATAAAAGCTATGCTTGTCAATCGAGTAGGTGATTTCGGATTAGCTCTCGGGATTATGGGTTGTTTTACTATTTTTCAAACAGTAGACTTTTCGACTATTTTTGCTCGTGCTAGCGCCTTTTCCGAACCCCATCATTATTTCATTTTTTGCAATATGAGATTTCATGCCATAACTGTTATTTGTATTTTACTTTTCATTGGCGCTGTTGGAAAATCTGCACAAATAGGATTGCATACTCGGTTACCTGATGCAATGGAGGGTTTTC-----GAATATCTGAGGGCTCTCATGTGCC----AATA---GGTACATTATAACAATCTCACTGTATGCTGGAATCGCCGATCAAATGAGAGTCCCC--------ATCGG--------AAAAATATCTCATTTTGGCCAATCAGCAGGAAACCTATAAAGA------AAGGCCAAGCCCACCCGACGAAG---TAAAGG---------------------------------------------------------------CTGAAGGAGCTCT----ATAGGATCCTCAGAGACTGTACGTGAGACCTCTTGTCCG--AAATGGAATTT---ATTCTTGAAAAGAGAAGCTGA---------------------------------------------CCAGATTTCACTAAG-ATACGAAGCATTCTTTTGTCGTGAAGATTCGATCATCTTTTTTTT-AGATTATATA---GTCTAGATATGCAGGTCTTATGGAATAGAA------GGAT-CCGT------CTA-GGGTTTGGGCATGTAGAAAACCTTGTATTGAATCAAATACTCCTCATCA---TTTTGATTAT---AAGCTGGAAACGCAAAAAAA---TATAT-ATAT------TGTTTT--------------TT-CCAGCGCGGCCTG----ATGTTA-----CATCCCAACTTTCCGCCTGAGCC-------------CAGCCTTATTGTC---ATCCTCACCAAA-GCGCCGCGCGCTGAATCTACC-----AGGATGCAGTTTAAAAAAGCTTAAATATTTTTC-GTTGCTTTGCGAAATATA---------TCTAT----ACTCGCGAAAAGCGTTGGG---ATGGAGCTGAGACGGTG-T----CTCATGTATAAAAGAAAAAAAA---CATCTTAG--------TTGTTAGGGACGCAGCATCCGTAAGATTCTT---GGGAAAGTCTCTATTTCATA---------------AGTGGAAG--------ATACAGTCCCTACTCTTGCCAGGCTTATCAGCTT----AT-TACCTAATGCTCTAAAA---T-AGTATTTCTTTGCCTTATGGGAGCGTAAGAGATTATTAAGATTATCAGACTAAAGAAACTGATATTTTAGCAGCATTTCGAATGACTCCCCAACCCGGAGTACCAGCTGAAGAGGCAGGAGCCGCGGTAGCTGCAGAATCTTCCACTGGTACATGGACCACTGTTTGGACTGATGGTCTTACTAGTCTTGATCGTTATAAAGGACGATGCTATGATATTGAAGCAGTTGCCGGAGAAGATAATCAATATATTGCTTATGTTGCTTATCCATTAGATTTATTTGAAGAAGGTTCTGTTACCAATTTATTTACTTCTATTGTTGGTAATGTTTTTGGATTTAAAGCTTTACGAGCTTTACGTCTAGAAGATTTACGTATTCCTCCAGCTTATTCCAAAACTTTCCAAGGCCCACCTCATGGTATTCAAGTTGAAAGAGATAAATTAAATAAATATGGTCGTCCATTATTGGGATGCACTATTAAGCCAAAATTAGGTTTATCTGCTAAAAACTACGGTAGAGCTGTATATGAATGTCTTCGTGGTGGACTTGATTTCACGAAAGATGATGAAAACGTAAATTCTCAACCTTTTATGCGTTGGAGAGATCGTTTCTTATTTGTAGCTGAATCTCTTTATAAATCTCAAGCGGAAACAGGTGAAATTAAAGGACATTATTTAAATGCGACCGCAGGTACATGTGAAGAAATGATGAAAAGAGCTCAATTTGCTAGAGAATTAGGCGCTCCTATTGTCATGCACGACTATTTAACAGGTGGTTTTACTGCAAATACTACTTTGGCTCATTACTGTCGTGATAATGGCTTGCTTCTTCATATTCACCGTGCAATGCATGCAGTTATTGACCGACAAAAAAACCATGGTATGCATTTCCGTGTATTAGCTAAAGCATTACGTTTATCCGGTGGAGATCATATTCACGCTGGTACTGTAGTAGGTAAACTTGAAGGAGAACGTGAAGTAACTTTAGGGTTTGTTGATCTACTTCGTGATGATTATATTGAGAAAGATAGAAGTCGTGGCATTTATTTCACTCAAGATTGGGTTTCTTTACCAGGTGTTTTTCCTGTAGCTTCCGGCGGTATTCATGTTTGGCATATGCCAGCATTAACTGAAATTTTTGGAGATGATTCTGTATTACAGTTTGGTGGAGGAACTTTAGGTCATCCTTGGGGTAATGCACCTGGTGCAGTTGCTAATAGAGTTGCTCTAGAAGCTTGTGTACAAGCTCGTAATGAAGGGCGTGATCTTGCTCGCGAAGGTAATGAAGTTATTCGTGAAGCTACT
Brothera_leana                      GGCTAACCAATAAA---ACATCCCAGTTAAAGTCTAATTCTATTACTCAATCAACATCTAATAAAAAAATTTCTCAGTATCGTATTCGTTTAGAAGAAAAACAAAAATTACGTTTTCATTATGGAATAACAGAACGACAATTACTAAATTATGTCCGCATTGCTAGAAAAGCAAAAGGGTCAACAGGTCAAATTTTATTACAATTACTAGAAATGCGTTTAGATAATATTATTTTTCGATTAGGTATGGCTCCTACAATTCCTGGAGCAAGGCAATTAGTAAACCATAGACATATTTTAGTAAATAACTATATAGTAAATATTCCAAGTTATCGTTGTAAACCTCAGGATTTTATTACTATAAAAAATCGACAAAAATCTCAATTTATAGTTG---------------CTAAAAATATAGAACTTTCTCAAAAATACAAAGTACCAAATCATTTAACTTTTAATTCTTTAGAAAAAAAAGGATTAGTTAATCAAATATTAAATAAAGAATCCATTGGTTTAAAAATAAATGAATTGCTAGTTGTAGAATATTATTCTCGTCAGGCTTAAGCCAATAAAGCAGCTATAAAAGCTATGCTTGTCAATCGAGTAGGTGATTTCGGATTAGCTCTCGGGATTATGGGTTGTTTTACTATTTTTCAAACAGTAGACTTTTCGGCTATTTTTGCTCGTGCCAGCGTCTTTTCCGAACCCCATCATTATTTCATTTTTTGCAATATGAGATTTCATGCCGTAACTGTTATTTGTATTTTACTTTTCATTGGCGCTGTTGGAAAATCTGCACAAATAGGATTGCATACTCGGTTACCTGATGCAATGGAGGGTTTTC-----GAATATTTGAGGGCTCTCATGTGCC----AGTA---GGTACATTATAACAATCTCACTGTATGCTGGGATCGTCGACCAAATGGGAGTCCCC--------ATCGG--------AAAAATATCTCATTTTGACCAATCAGCAGGAAACCTATAAAGG------AAGGCCAAGCCCGCCCAACAAAG---TAAAGG---------------------------------------------------------------CTGAAGAAGCTCT----ATAGGATCCTCAGAGACTGTACGTGAGACCTCTTGTTAG--AAATGGAATTG---ATCCTTGAAAAGAGAAGCTGG---------------------------------------------CCAGATTTAACTAAA-ATACGAAGCATTCTTTTGTCGTGAAGATTCAATCATCTTTTTTTT-GAATTATATA---GTCTAGATATGCAGGTCTTATGGAATAGAA------GGAT-CCGC------ATA-GGGTTTGGACATGTAGAAAACCTTGTATTTAATCGAATACGCCTCGTCA---TTTTGGTTAT---AAGCTGGAAACGGAAAAAAA---TATAT-ATATAT----TGTTTT--------------TTCCCAGTGCGGCCTG----ATGTTA-----CATTCCAACTTTCGGCTTGAGCC-------------CAGCCTTATTGTC---ATCCTTACCAAA-GCGCCGCGCGCTGGATCTACC-----AGGATGCAGCTCAAAAAAGCTCAAATATTTTTT-GTTGCTTCGCGAAATATA---------TATAT----ATTTGCAATAAGCCTTGGG---TTGGGGCTGAAACAGCG-T----TTCATATATAAAACAAAAAAAA---CATCTTAA--------TTGTGAAGGACGCAGCATCCGTAAGATTCTT---AGGAGAGTATCTATTTCATA---------------AGTGGAAG--------ATACAGTCCCTACTTTTGCTAAGCTTATCAGCTT----AT-TACTTAATGCTTTAAAA---T-ATTATTTCTTTGCCTTATGGAAGCGGAAGAGGTTTTTA???????????????????????????????????????????????????????????????????????????????????????????????????????????????????????????????????????????????????????????????????????????????????????????????????????????????????????????????????????????????????????????????????????????????????????????????????????????????????????????????????????????????????????????????????????????????????????????????????????????????????????????????????????????????????????????????????????????????????????????????????????????????????????????????????????????????????????????????????????????????????????????????????????????????????????????????????????????????????????????????????????????????????????????????????????????????????????????????????????????????????????????????????????????????????????????????????????????????????????????????????????????????????????????????????????????????????????????????????????????????????????????????????????????????????????????????????????????????????????????????????????????????????????????????????????????????????????????????????????????????????????????????????????????????????????????????????????????????????????????????????????????????????????????????????????????????????????????????????????????????????????????????????????????????????????????????????????????????????
Brymela_tutezona                    GACTAACTAATAAA---ATACCTGAATTAAAATCTAGTTCTATTACTCAATCAACATCTAATAAAAAAATTTCTCAGTATCGCATTCGTTTAGAAGAAAAACAAAAATTACGTTTTCATTATGGAATAACAGAACGACAATTACTTAATTATGTACGTATTGCTAGAAAAGCAAAAGGATCTACGGGTGAAGTTTTATTACAATTACTCGAAATGCGTTTAGATAATGTTATTTTTCGATTAGGTATGGCTCCTACGATTCCTGGAGCAAGGCAATTAGTAAATCATAGACATATTGTAGTTAATGATTATATAGTAGATATACCAAGTTATCGGTGCAAACCTCAAGATTTTATTACTATTAAAAACCAACGAAAATCTGAGGCTATAATTA---------------GTAAAAACATAGAGTTTTATCAAAAAATGAAAATATCGAATCATTTAACTTATAATTTTTTAGAAAAAAAAGGATTAATTAATCAAATATTAGATCGTGAATCAATTGGTTTAAAAATAAATGAATTATTAGTTGTAGAATATTATTCTCGTCAAGCTTAA?????????GCAGCTATAAAAGCTATGCTCGTTAATCGAGTAGGTGATTTCGGATTAGCTCTCGGAATTATGGGTTGTTTTACTATTTTCCAAACAGTAGACTTTTCGACTATTTTCGCTCGTGCTAGCGCCTTTTCCGAACCCCATCATTATTTCATTCTTTGCAATATGAGATTTCATGCCATAACTGTTATTTGTATTTTAMTTTTCATCGGCGCTGTTGGAAAATCTGCACAAATAGGATTGCATACTCGGTTACCTGATGCAATGGAGGGTTTTC-----GAATATCTGAGGGCTCTCATGTGCC----AATC---GGTACATTATACCAATCTCACTGTATGCCGGAATCGTCGATCAAATGAGAGTCCCC--------ATCGGAAGG----AAAAATATCTCATTTTGGCCAATCGGCAGGAAACCTATAGAGA------AAGGCCAAGCCCACCCAACGAAG---TAAAGG---------------------------------------------------------------CTGAAGGAGCCCTATATATAGGATCCTCAGAGACTGTACGTGAGACCTCTTGTCCG--AAATGGAATTT---ATTCTTGAAAAGCGAAGCTGA---------------------------------------------CCAGATTTAACCAAG-ATACGAAGCATTCTTTTGTCGTGAAGATTCGATCATCTTTTTTCT-AGATTATAGA---GTCTAGATATGCAGATCTTATAGAATAGAA------GGAT-CCGT------CTA-GGGTTTGGGCATGTAGAAAACCTTGTATTGAATCAAATACTCCTCATCA---GTTTGGTTAT---AAGCTGGAAACGGAAAAAAA---TCTAT-ATAT------TGTTTT--------------TTTACAGCGCGGCCCG----ATGTTC-----CATTCCAACTTTCCGCCTGAGCT-------------CAGCCTTATTGTC---ATCCTTACCAAA-GCGCCGCGCGCTGAATCTACC-----GGGATGCAGTTTAAAAAAGCTTAAATATTTTTT--TTGCTTCGCGAAATCTA---------TTTAT----ACTCGCGAAAAGCGTTGGGAGGATGGAGCTGAGACGGTG-T----CTCATGTATGAAAGAAAAAGAA---CATCTTAG--------TTGTTAGGGACGCAGCATCCGTAAGATTCTT---GGGAGAGTCTCTATTTCATA---------------AGTGGAAG--------ATCCAGTCCCTACTCTTGCTAGGCTCATCAGCTTATTTAT-TACCTAATGCTCTAAAA---T-AGTCTTTTTTTGCCTTATGGGAGCATAGGAGA?????????????????????????????????????????????????????????????????????????????????????????????????????????????????????????????????????????????????????????????????????????????????????????????????????????????????????????????????????????????????????????????????????????????????????????????????????????????????????????????????????????????????????????????????????????????????????????????????????????????????????????????????????????????????????????????????????????????????????????????????????????????????????????????????????????????????????????????????????????????????????????????????????????????????????????????????????????????????????????????????????????????????????????????????????????????????????????????????????????????????????????????????????????????????????????????????????????????????????????????????????????????????????????????????????????????????????????????????????????????????????????????????????????????????????????????????????????????????????????????????????????????????????????????????????????????????????????????????????????????????????????????????????????????????????????????????????????????????????????????????????????????????????????????????????????????????????????????????????????????????????????????????????????????????????????????????????????????????????????
Bryoxiphium_norvegicum              GACTAACCAATAAA---ACACCCCAGTTAAAATCTAGTTCCATTAATCAATCAACATCTAATAAAAAAATTTCCCAGTATCGTATTCGTCTAGAAGAAAAGCAAAAATTACGTTTTCATTATGGGATAACAGAACGACAATTACTAAATTATGTACGTATTGCTAGAAAAGCAAAAGGGTCAACAGGCCAAGTTTTATTACAATTACTGGAAATGCGTTTAGATAATGTTATTTTTCGATTAGGTATGGCTCCTACAATTCCTGGAGCAAGGCAATTAGTAAACCATAGACATATTTTAGTAAATGATCGTATAGTAAATATCCCAAGCTATCGTTGTAAACCTCAGGATTTTATTACTATAAAAGATCGGCAAAAAGCTCAAGCTATAATTA---------------TTAAAAATATAGATTTTTCTCAAAAATATAAAGTACCAAATCATTTAACTTTTAATTCTTTAGAAAAAAAAGGATTAGTTAATCAAATACTAGATCGTGAATCAATTAATTTAAAAATAAATGAATTGTTAGTTGTAGAATATTATTCTCGTCAGGCTTAA??????????????????????CTATGCTTGTCAATCGAGTAGGTGATTTCGGATTAGCTCTCGGGATTATGGGTTGTTTTACTATTTTTCAAACAGTAGACTTTTCGACTATTTTTGCTCGTGCCAGCGCCTTTTCCGAACCCCATCATTATTTCATTTTTTGCAATATGAGATTTCATGCCATAACTGTTATTTGTATTTTACTTTTCATTGGCGCTGTTGGAAAATCTGCACAAATAGGATTGCATACTCGGTTACCTGATGCAATGGAGGGTTTTC-----GAATATTTGAGGGCTCTCATGTGCC----AGTA---GGTACATTATAACAATCTCACTGTATGCTGGGATCGTCGACCAAATGAGAGTCCCC--------ATCGG--------AAAAATATCTCATTTTGACCAATCAGCAGGAAACCTATAAAGG------AAGGCCAAGCCCACCCAACGAAG---TAAAGG---------------------------------------------------------------CTGAAGGAGCTCT----ATAGGATCCTCAGAGACTGTACGTGAGACCTCTTGTTAG--AAATGGAATTT---ATCCTTGAAAAGAGAAGCTGG---------------------------------------------CCAGATTTAACTAAG-ATACGAAGCATTCTTTTGTCGTGAAGATTCAATCATCTTTTTTTT-AGATTATATA---GTCTAGATATGCAGGTCTTATGGAATAGAA------GGAT-CCAT------ATA-GGGTTTGGGCATGTAGAAAACCTTGTATTGAATCAAATACGCCTCGTCA---TTTTGGTTAT---AAGCTGGAAACGGAAAAAAA---TATAT-ATAT------TGTTTT--------------TTTCCAGCGCGGCCTG----ATGTTA-----CATTCCAACTTTCGGCTTGAGCC-------------CAGCCTTATTGTC---ATCCTTACCAAA-GCGCCGCGCGCTGGATCTACC-----AGAATGCAGTTCAAAAAAGCTCAAATATTTTTT-GTTGCTTCGCAAAATATA---------TATAT----ATTTGCAAGAAGCGTTGGG---ATGGGGCTGAGACGGCG-T----CTCATGTATAAAAGAAAAAAAA---CATCTTAG--------TTGTTAAGGACGCAGCATCCGTAAGATTCTT---GGTAGAGTCTCTATTTCATA---------------AGTGGAAG--------ATACAGTCCCTACTCTTGCTAGGCTTATCAGCTT----AT-TACCTAATGCTCTAAAA---T-ATTATTTCTT???????????????????????????????????????????????????????????????????????????????????????????????????????????????????????????????????????????????????????????????????????????????????????????????????????????????????????????????????????????????????????????????????????????????????????????????????????????????????????????????????????????????????????????????????????????????????????????????????????????????????????????????????????????????????????????????????????????????????????????????????????????????????????????????????????????????????????????????????????????????????????????????????????????????????????????????????????????????????????????????????????????????????????????????????????????????????????????????????????????????????????????????????????????????????????????????????????????????????????????????????????????????????????????????????????????????????????????????????????????????????????????????????????????????????????????????????????????????????????????????????????????????????????????????????????????????????????????????????????????????????????????????????????????????????????????????????????????????????????????????????????????????????????????????????????????????????????????????????????????????????????????????????????????????????????????????????????????????????????????????????????????????
Bryum_alpinum                       GACTAACTAATAAA---ACACCTCAGTTAAAAACTAATTCGATCAATCAATCAATATCTAATAAAAAAATTTCTCAATATCGCATTCGTTTGGAAGAAAAACAAAAATTACGTTTTCATTATGGAATAACAGAGCGACAATTACTTAATTATGTACGTAGTGCTAGAAAAGCAAAAGGGTCAACAGGTGAAGTCTTATTACAATTACTTGAAATGCGCTTAGATAACGTTATTTTTCGATTAGGTATGGCTCCGACAATTCCTGGAGCAAGGCAACTAGTAAGTCATAGACATATTTTAGTTAATGATCGTATAGTAAATATACCAAGTTATCGGTGTAAACCTGAGGATTCTATTACTATAAAAGATCGACAAAAATCTCAGGCTATAATTA---------------GTAAAAATTTAAATTTGTATCAAAAATATAAAACACCAAATCATTTAACTTATAATTTTTTAAAAAAAAAAGGATTAGTTAATCAAATACTAGATCGTGAATCCATTGGTTTAAAAATAAATGAATTATTAGTTGTAGAATATTATTCTCGTCAAGCT???GCCAATAAAGCAGCTATAAAAGCTATGCTTGTCAATCGAGTAGGTGATTTCGGATTAGCTCTGGGGATTATGGGTTGTTTTACTATTTTTCAAACAGTAGACTTTTCGACTATTTTTGCTCGTGCCAGCGCCTTTTCCGAACCCCATCATTATTTTCTTTTTTGTAATATGAGATTTCATGCCATAACTGTTATTTGTATTTTACTTTTCATTGGCGCTGTTGGAAAATCTGCACAAATAGGATTGCATACTCGGTTACCTGATGCAATGGAGGGTTTTC-----GAATATTTGAGGGCTCTCATGTGCC----AATA---GGTACATTATAACAATCTCACTGTATGCTGGAATCGTCGATCAAATGAGAGTCCCC--------ATCGG--------AAAAATATCTCATTTTGACCAATCAGCAGGAAACCTATAAAGA------AAGGCCAAGCCCACCC---GAAA---TAAAGG---------------------------------------------------------------CTAAAGGGGCTCT----ATAGGATCCTCAGAGACTGTACGTGAGACCTCTTGTCCG--AAATGGAATTT---ATCCTTGAAAAGAGAAGCTGG---------------------------------------------CCAAATTTAACTAAG-ATACGAAGCATTCTTTTGTCGTGAAGATTCGATCATCTTTTTTTT-AGATTATATA---GTCTAGATATGCAGGTCTTATGGAATARAA------GGAT-CCGT------ATA-GGGTTTGGGCATGTARAAAACCTTGTATTAAATCAAATACTCCTCATCA---TTTTGGTTAT---AAGCTGGAAACGGAAAAAAA---TATAT-ATAT------KGTTTT--------------TTTCTAGCGCGGCCTG----ATGTTA-----CATTCCAACTTTCCGCCTGAGCC-------------CAGCCTTATTGTC---ATGCTTATCAAA-GCGCCGCGCGCTAAATCTAAC-----AGGATGCAGTTTAAAAAAGCTTAAATATTTTTT-GTTGCTTTGCAAAATATA---------TATAT----ACTTGCAAAAAGCGTTAGA---ATGGAGCTAAGACGGTG-T----CTCATGTATAAAAGAAAAAAAA---CATCTTAC--------TTGTTAGGAACGCAGCATCCGTAAGATTCTT---GGGAGAGTCTCTATTTCATA---------------AGTGGAAG--------ATACAGTCCCTACTCTTGCTAGGCTCATCAGCTT----AT-TACCTAATGCTCTAAAA---T-ATTATTTCTTTGCCTTATAGGAGCGTAAAAGATTATTAAGATTATCAGACTAAAGAAACTGATATTTTAGCAGCATTTCGAATGACTCCTCAACCAGGAGTACCAGCTGAAGAGGCAGGAGCTGCAGTAGCTGCAGAATCTTCCACTGGTACATGGACCACTGTTTGGACTGATGGACTTACTAGTCTTGATCGTTATAAAGGACGATGCTATGATATTGAAGCAGTTGCTGGAGAAGATAATCAATATATTGCTTATGTTGCTTACCCATTAGACTTATTTGAAGAAGGTTCTGTTACCAATTTATTTACTTCTATTGTTGGTAATGTTTTTGGATTTAAAGCTTTACGAGCTTTACGTCTAGAAGATTTACGTATTCCTCCAGCTTATTCCAAAACTTTTCAAGGCCCACCTCATGGTATTCAAGTTGAACGAGATAAATTAAACAAATATGGTCGTCCATTATTAGGATGTACTATTAAACCAAAATTAGGTTTATCTGCTAAAAACTATGGTCGAGCTGTATATGAATGTCTTCGTGGTGGACTTGATTTCACAAAAGATGATGAAAACGTAAATTCTCAACCTTTTATGCGTTGGAGAGATCGTTTCTTATTTTGTGCAGAAGCTATTTATAAATCTCAAGCTGAAACAGGTGAAATTAAAGGACATTATTTAAATGCTACCGCAGGTACATGTGAAGAAATGATGAAAAGAGCTCAATTTGCTAGAGAACTAGGTATGCCTATTGTTATGCATGATTATCTAACCGGTGGTTTTACTGCAAATACTAGTTTGGCTCATTATTGCCGTGATAATGGCTTACTTCTTCATATTCATCGTGCAATGCATGCAGTTCTTGACCGTCAAAAAAATCATGGTATGCATTTCCGTGTATTAGCTAAAGCATTACGTTTATCCGGGGGAGATCATATTCACTCTGGTACTGTAGTAGGTAAACTTGAAGGAGAACGTCAAGTAACTTTAGGGTTTGTTGATCTACTTCGTGATGATTATATTGAAAAAGATAGAAGCCGTGGTATTTATTTCACTCAAGATTGGGTTTCTTTACCAGGTGTTTTACCTGTAGCTTCTGGCGGTATTCACGTTTGGCATATGCCAGCATTAACTGAAATTTTTGGGGATGACTCTGTATTACAGTTTGGTGGCGGAACTTTAGGTCATCCTTGGGGTAATGCGCCTGGTGCAGTTGCTAATAGAGTTGCTTTAGAAGCTTGTGTACAAGCTCGTAATGAAGGACGTGATCTTGCTCGCGAAGGTAATGAAGTTATTCGTGAAGCTACT
Bryum_argenteum                     GACTAACTAATAAA---GCACCTCAGTTAAAAACTAATTCGATCAATCAATCAATATTTAATAAAAAAATTTCTCAATATCGCATTCGTTTGGAAGAAAAACAAAAATTACGTTTTCATTATGGAATAACAGAGCGACAATTACTTAATTATGTACGTATTGCTAGAAAAGCGAAAGGGTCAACAGGTGAAGTCTTATTACAATTACTTGAAATGCGCTTAGATAATGTTATTTTTCGATTAGGTATGGCTCCTACAATTCCTGGAGCAAGACAACTAGTAAATCATAGACATATTTTAGTTAATGATCGTATAGTAAATATACCAAGTTATCGGTGTAAACCTGAGGATTCTATTACTATAAAAGATCGACAAAAATCTCAGGCTATAATTA---------------GTAAAAATTTAAATTTGTATCAAAAATATAAAACACCAAATCATTTAACTTATAATTTTTTAAAAAAAAAAGGATTAGTTAATCAAATCCTAGATCGTGAATCCATTGGTTTAAAAATAAATGAATTATTAGTTGTAGAATATTATTCTCGCCAAGCTTAA????ATAAAGCAGCTATAAAAGCTATGCTTGTCAATCGAGTAGGTGATTTCGGATTAGCTCTGGGGATTATGGGTTGTTTTACTATTTTTCAAACAGTAGACTTTTCGACTATTTTTGCTCGTGCCAGCGCCTTTTCCGAACCCCATCATTATTTTCTTTTTTGTAATATGAGATTTCATGCCATAACTGTTATTTGTATTTTACTTTTCATTGGCGCTGTTGGAAAATCTGCACAAATAGGATTGCATACTCGGTTACCTGATGCAATGGAGGGTTTTC-----GAATATTTGAGGGCTCTCATGTGCC----AATA---GGTACATTATAACAATCTCACTGTATGCTGGAATCGTCGATCAAATGAGAGTCCCC--------ATCGG--------AAAAATATCTCATTTTGACCAATCAGCAGGAAACCTATAAAGA------AAGGCCAAGCCCACCC---GAAA---TAAAGG---------------------------------------------------------------CTAAAGGGGCTCT----ATAGGATCCTCAGAGACTGTACGTGAGACCTCTTGTCCG--AAATGGAATTT---ATCCTTGAAAAGAGAAGCTGG---------------------------------------------CCAAATTTAACTAAG-ATACGAAGCATTCTTTTGTCGTGAAGATTCGATCATCTTTTTTTT-AGATTATATA---GTCTAGATATGCAGGTCTTATGGAATAGAA------GGAT-CCGT------ATA-GGGTTTGGGCATGTAGAAAACCTTGTATTAAATCAAATACTCCTCATCA---TTTTGGTTAT---AAGCTGGAAACGGAAAAAAA---TATAT-ATAT------TGTTTT--------------TTTCTAGCGCGGCCTG----ATGTTA-----CATTCCAACTTTCCGCCTGAGCC-------------CAGCCTTATTGTC---ATGCTTATCAAA-GCGCCGCGCGCTAAATCTAAC-----AGGATGCAGTTTAAAAAAGCTTAAATATTTTTT-GTTGCTTTGCAAAATATA---------TATAT----ACTTGCAAAAAGCGTTAGA---ATGGAGCTAAGACGGTG-T----CTCATGTATAAAAGAAAAAAAA---CATCTTAC--------TTGTTAGGAACGCAGCATCCGTAAGATTCTT---GGGAGAGTCTCTATTTCATA---------------AGTGGAAG--------ATACAGTCCCTACTCTTGCTAGGCTCATCAGCTT----AT-TACCTAATGCTCTAAAA---T-ATTATTTCTTTGCCTTATAGGAGCGTAAAAG???????AGATTATCAGACTAAAGACACTGATGTTTTAGCAGCATTTCGAATGACTCCTCAACCAGGAGTACCAGCTGAAGAGGCAGGAGCTGCAGTAGCTGCGGAATCTTCCACTGGTACATGGACCACTGTTTGGACTGATGGACTTACTAGTCTTGATCGTTATAAAGGACGATGCTATGATATTGAAGCAGTTGCTGGAGAAGATAATCAATATATTGCTTATGTTGCTTACCCATTAGATTTATTTGAAGAAGGTTCTGTTACCAATTTATTTACTTCTATCGTTGGTAATGTTTTTGGATTTAAAGCTTTACGAGCTTTACGTCTAGAAGATTTACGTATTCCTCCAGCTTATTCCAAAACTTTTCAAGGCCCACCTCATGGTATTCAAGTTGAACGAGATAAATTAAACAAATATGGTCGTCCATTATTAGGATGTACTATTAAACCAAAATTAGGTTTATCTGCTAAAAACTATGGTCGAGCTGTATATGAATGTCTTCGTGGTGGACTTGATTTCACAAAAGATGATGAAAACGTAAATTCTCAACCTTTTATGCGTTGGAGAGATCGTTTCTTATTTTGTGCGGAAGCTATTTATAAATCTCAAGCTGAAACAGGTGAAATTAAAGGACATTATTTAAATGCTACCGCAGGTACATGTGAAGAAATGATGAAAAGAGCTCAATTTGCTAGAGAACTAGGTATGCCTATTGTTATGCATGATTATCTAACCGGTGGTTTTACTGCAAATACTAGTTTGGCTCATTATTGCCGTGATAATGGCTTACTTCTTCATATTCACCGTGCAATGCATGCAGTTCTTGACCGTCAAAAAAATCATGGTATGCATTTCCGTGTATTAGCTAAAGCATTACGTTTATCCGGGGGAGATCATATTCACTCTGGTACTGTAGTAGGTAAACTTGAAGGAGAACGTCAAGTAACTTTAGGGTTTGTTGATCTACTTCGTGATGATTATATTGAAAAAGATAGAAGCCGTGGTATTTACTTCACTCAAGATTGGGTTTCTTTACCAGGTGTTTTACCTGTAGCTTCTGGCGGTATTCACGTTTGGCATATGCCAGCATTAACTGAAATTTTTGGGGATGATTCTGTATTACAGTTTGGTGGCGGAACTTTAGGTCATCCTTGGGGTAATGCGCCTGGTGCAGTTGCTAATAGAGTTGCTTTAGAAGCTTGTGTACAAGCTCGTAATGAAGGACGTGATCTTGCTCGCGAAGGTAATGAAATTATTCGTGAA??????
Callicostella_pallida               GATTAACTAATAAA---ATACCTGAATTAAAATCTAGTTCTATTACTCAATCAACATCTAATAAAAAAATTTCTCAGTATCGCATTCGTTTAGAAGAAAAACAAAAATTACGTTTTCATTATGGAATAACAGAACGACAATTACTTAATTATGTACGTATTGCTAGAAAAGCAAAAGGATCCACAGGTGAAATTTTATTACAATTACTCGAAATGCGTTTAGATAATGTTATTTTTCGATTAGGTATGGCTCCTACGATTCCTGGAGCAAGGCAATTAGTAAATCATAGACATATTTTAGTTAATGATTATATAGTAGATATACCAAGTTATCGGTGCAAACCTCAAGATTTTATTACTATTAAAAACCAACAAAAATCTGAAGCTATAATTA---------------GTAAAAACATAGAGTTTTATCAAAAAATTAAAATACCAAATCATTTAACTTATAATTTTTTAGAAAAAAAAGGATTAATTAATCAAATATTAGATCGTGATTCCATTGGTTTAAAAATAAATGAATTATTAGTTGTAGAATATTATTCTCGTCAAGCTTAAGCCAATAAAGCAGCTATAAAAGCTATGCTCGTTAATCGAGTAGGTGATTTCGGATTAGCTCTCGGAATTATGGGTTGTTTTACTATTTTCCAAACAGTAGACTTTTCGACTATTTTCGCTCGTGCTAGCGCCTTTTCCGAACCCCATCATTATTTCATTCTTTGCAATATGAGATTTCATGCCATAACTGTTATTTGTATTTTACTTTTCATCGGCGCTGTTGGAAAATCTGCACAAATAGGATTGCATACTCGGTTACCTGATGCAATGGAGGGTTTTC-----GAATATCTGAGGGCTCTCGTGTGCC----AATC---GGTACATTATACCAATCTCACTGTATGCCGGAATCGTCGATCAAATGAGAGTCCCC--------ATCGGAAGG----AAAAATATCTCATTTTGGCCAATCGGCAGGAAACCTATAGAGA------AAGGCCAAGCCCACCCAACGAAG---TAAAGG---------------------------------------------------------------CTGAAGGAGCCCTATATATAGGATCCTCAGAGACTGTACGTGAGACCTCTTGTCCG--AAATGGAATTT---ATTCTTGAAAAGCGAAGCTGA---------------------------------------------CCAGATTTAACCAAG-ATCCGAAGCATTCTTTTGTCGTGAAGATTCGATCATCTTTTTTCT-AGATTATAGA---GTCTAGATATGCAGATCTTATAGAATAGAG------GGAT-CCGT------CTA-GGGTTTGGGCATGTAGAAAACCTTGTATTGAATCAAATACTCCTCATCA---GTTTGGTTAT---AAGCTGGAAACGGAAAAAAA---TCTAT-ATAT------TGTTTT--------------TTTACAGCGCGGCCCG----ATGTTC-----CATTCCAACTTTCCGCCTGAGCT-------------CAGCCTTATTGTC---ATCCTTACCAAA-GCGCCGCGCGCTGAATCTACC-----GGGATGCAGTTTAAAAAAGCTTAAATATTTTTT--TTGCTTCGCGAAATCTA---------TTTAT----ATTCGCGAAAAGCGTTGGGAGGATGTAGTTGAGACGGTG-T----CTCATGTACGAAAGAAAAAGAA---CATCTTAG--------TTGTTAAGGACGCAGCATCCGTAAGATTCTT---GGGAGAGTCTCTATTTCACA---------------AGTGGAAG--------ATCCAGTCCCTACTCTTGCTAGGCTCATCAGCTTATTTAT-TACCTAATGCTCTAAAA---T-AGTTTTTTTCTGCCTTATGGGAGCATAGGAAATTATTA???????????????????????????????????????????????????????????????????????????????????????????????????????????????????????????????????????????????????????????????????????????????????????????????????????????????????????????????????????????????????????????????????????????????????????????????????????????????????????????????????????????????????????????????????????????????????????????????????????????????????????????????????????????????????????????????????????????????????????????????????????????????????????????????????????????????????????????????????????????????????????????????????????????????????????????????????????????????????????????????????????????????????????????????????????????????????????????????????????????????????????????????????????????????????????????????????????????????????????????????????????????????????????????????????????????????????????????????????????????????????????????????????????????????????????????????????????????????????????????????????????????????????????????????????????????????????????????????????????????????????????????????????????????????????????????????????????????????????????????????????????????????????????????????????????????????????????????????????????????????????????????????????????????????????????????????????????????????????
Calliergon_cordifolium              GGCTAACTAATAAA---ACACCCCAGTTAAAATCTAGTTCTATCAATCAATCAACATCTAATAAAAAAATTTCTCAATATCGCATTCGTTTAGAAGAAAAACAAAAATTACGTTTTCATTATGGAATAACAGAACGACAGTTACTTAATTATGTACGTATTGCTAGAAAAGCAAAAGGATCCACAGGTGAAGTTTTATTACAATTACTCGAAATGCGTTTAGATAATATTATTTTTCGATTAGGTATGGCTCCTACGATTCCTGGAGCAAGACAATTAGTAAATCATAGACATATTTTAGTTAATGATTGTATAGTAGATATACCAAGTTATCGGTGTAAACCTCAAGATTTTATTACTATAAAAAATCAACGAAAATCTGAGACTATAATTA---------------GTAAAAATATAGAGTTTTATCAAAAATATAAAATACCAAATCATTTAACTTATAGTTCTCTAGAAAAAAAAGGATTAGTTAATCAAATATTAGATCGTGAATCAATTGGTTTAAAAATAAATGAATTATTGGTTGTAGAATATTATTCTCGTCAAGCTTAAGCCAATAAAGCAGCTATAAAAGCTATGCTTGTCAATCGAGTAGGTGATTTCGGATTAGCTCTCGGGATTATGGGTTGTTTTACTATTTTTCAAACAGTAGACTTTTCGACTATTTTTGCTCGTGCTAGCGCCTTTTCCGAACCCCATCATTATTTTATTTTTTGCAATATGAGATTTCATGCCATAACTGTTATTTGTATCTTACTTTTCATCGGCGCTGTTGGGAAATCTGCACAAATAGGATTGCATACTCGGTTACCTGATGCAATGGAGGGTTTTC-----GAATATCTGAGGGCTCTCATGTGCC----AATA---GGTACATTATACCAATCTCACTGTATGCCGGAATCGTCGATCAAATGAGAGTCCCC--------ATCGG--------AAAAATATCTCATTTTGGCCAATCGGCAGGAAACCTATAAAGG------AAGGCCAAGCCCACCCAACAAAG---TAAAGG---------------------------------------------------------------CTGAAGGAGCTCT----ATAGGATCCTCAGAGACTGTACGTGAGACCTCTTGTCCG--AAATGGAATTT---ATTCTTGAAAAGCGAAGCTGA---------------------------------------------CCAGATTTAACTAAG-ATACGAAGCATTCTTTTGTCGTGAAGATTCGATCATCTTTTTTTT-AGATTATATA---GTCTAGATATGCAGGTCTTATGGAATAGAA------GGAT-CCGT------ATA-GGGTTTGGGCATGTAGAAAACCTTGTATTGAATCAAATACTCCTCATCA---GTTTGGTTAT---AAGCTGGAAACGGAAAAAAA---TATAT-ATAT------TGTTTT--------------TTTCCAGCGCGGCCTG----ATGTTA-----CATCCCAACTTTCCGCCTGAGCC-------------CAGCCTTATTGTC---ATCCTCACCAAA-GCGCTGCGCGCTGAATCTACC-----AGGATGCAGTTTAAAAAAGCTTAAATATTTTTT--TTGCTTCGCGAAATATA---------TCTAT----ACTCGCGAAAAGCGTTGGGAGGATGGAGCTGAGACGGTG-T----CTCATGTATAAAAGAAGAAAAA---CATCTTAG--------TTGTTAGGGACGCAGCATCCGTAAGATTCTT---GGGAGAGTCTCTATTTCATA---------------AGTGGAAG--------ATACAGTCCCTACTCTTGCTAGGCTCATCAGCTT----AT-TACCTAATGCTCTAAAA---T-AGTATTTCTTTGCCTTATGGGAGCGTAAGAGATTA??????????????????????????????????????????????????????????????????????????????????????????????????????????????????????????????????????????????????????????????????????????????????????????????????????????????????????????????????????????????????????????????????????????????????????????????????????????????????????????????????????????????????????????????????????????????????????????????????????????????????????????????????????????????????????????????????????????????????????????????????????????????????????????????????????????????????????????????????????????????????????????????????????????????????????????????????????????????????????????????????????????????????????????????????????????????????????????????????????????????????????????????????????????????????????????????????????????????????????????????????????????????????????????????????????????????????????????????????????????????????????????????????????????????????????????????????????????????????????????????????????????????????????????????????????????????????????????????????????????????????????????????????????????????????????????????????????????????????????????????????????????????????????????????????????????????????????????????????????????????????????????????????????????????????????????????????????????????????????
Calomnion_brownseyi                 GACTAACTAATAAA---ACACCCCAGTTAAAATCTAGTTCTATCAATCAATCAACATCTAATAAAAAAATTTCTCAATATCGTATTCGTTTAGAAGAAAAACAAAAATTACGTTTTCATTATGGAATAACAGAACGACAATTACTTAATTATGTACGTATTGCTAGAAAAGCAAAAGGGTCAACAGGTGAAGTTTTATTACAATTACTCGAAATGCGTTTAGATAATATTATTTTTCGATTAGGTATGACTCCTACAATTCCTGGAGCAAGGCAATTAGTAAATCATAGACATATTTTAGTTAATGATCGTATAGTAGATATACCAAGTTATCGGTGTAAACCTCAGGATTTTATTACTATAAAAGATCGACAAAAATATCAGACTATAATTA---------------GTAAAAATATAGATTTTTATCAAAAATATAAAATACCAAATCATTTAACTTATAATTCTTTAGAAAAAAAAGGATTAGTTAATCAAATACTAGATCGTGAATCAATTGGTTTAAAAATAAATGAATTATTAGTTGTAGAATATTATTCTCGTCAAGCTTAAGCCAATAAAGCAGCTATAAAASCTATGCTTGTCAATCGAGTAKGTGATTTCGGATTACCTCTCGGAATTATGGGTTGTTTTACTATTTTCCAAACAGTAGACTTTTCKACTATTTTTGCTCGTACCAGCGCCTTTTCCGAACCCCATCATCATTTCATTTTTTGCAATATGAGATTTCATGCCATAACTGTGATTTGTATTTTACTTTTCATTGGCGCTGTTGGAAAATCTGCACAAATAGGATTGCATACTCGGTTACCTGATGCAATGGAGGGTTTTC-----GAATATCTGAGGGCTCTCATGTGCC----AATA---GGTACATTATAATAATCTCACTGTATGCTGGAATCGTCGATCAAATGAGAGTCCCC--------ATCGG--------AAAAATATCTCATTTTGACCAATCAGCAGGAAACCTATAAAGG------AAGGCCAAGCCCACCTAACGAAG---TAAAGG---------------------------------------------------------------CTGAAGGAGCTCT----ATAGGATCCTCAGAGACTGTACGTGAGACCTCTTGTTTG--AAATGGAATTT---ATTCTTGAAAAGAGAAGCTGG---------------------------------------------CCAGATTTAACTAAG-ATACGAAGCATTCTTTTGTCGTGAAGATTCGATCAT-TTTTTTTT-AGATTATATA---GTCTAGATATGCAGGTCTTATGGAATAGAA------GGAT-CCGT------ATA-GGGTTTGGGCATGTAGAAAACCTTGTATTGAATCAAATACTCCTCATTATTATTTTGGTTAT---AAGCTGGAAACGGAAAAAA----TATAG-ATAT------TGTTTT--------------TTTCCAGCGCGGCCTG----ATGTTA-----CATCCCAACTTTCCGCCTGAGCC-------------CAGCCTTATTGTC---ATCCTCATCAAA-GCGCCGCGCGCTGAATCTATC-----AGGATGCAGTTTAAAAAAGCTTAAATATTTTTT-GTTGCTTCGCAAAATATA---------TCTAT----ACTTGCGAAAAGCGTTGGG---ATGGAGCTGAGACGGTG-T----CTCATGTATAAAAGAGAAAAA----CATCTTAG--------TTGTTAGGAACGCAGCATCCGTAAGATTCTC---GGGAGAGTCTCTATTTCATA---------------AGTGGAAG--------ATACAGTCCCTACTCTTGCTAGGCTCATCAGCTT----AT-TACCTAATGCTCTAAAA---T-AGTATTTCTTTGCCTTATGGGAGCGTA???????????AGATTATCAGACTAAAGAAACTGATATTTTAGCAGCATTTCGAATGACTCCTCAACCAGGAGTACCAGCTGAAGAGGCAGGAGCTGCAGTAGCTGCGGAATCTTCTACTGGTACATGGACCACTGTTTGGACTGATGGCCTTACCAGTCTTGATCGTTATAAAGGACGATGCTATGATATTGAACCAGTTGCTGGAGAAGATAGTCAATATATTGCTTATGTTGCTTACCCATTAGATTTATTTGAAGAAGGTTCTGTTACCAATTTATTTACTTCTATTGTTGGTAATGTTTTTGGATTTAAAGCTTTACGAGCTTTACGTCTAGAAGATTTACGTATTCCTCCAGCTTATTCCAAAACTTTCCAAGGCCCACCTCATGGTATTCAAGTTGAAAGAGATAAATTAAACAAATATGGTCGTCCATTATTAGGATGTACTATTAAGCCAAAATTGGGTTTATCTGCTAAAAATTATGGTAGAGCTGTATATGAATGTCTTCGTGGTGGACTTGATTTTACAAAAGATGATGAAAACGTAAATTCTCAACCTTTTATGCGTTGGAGAGATCGTTTCTTATTTGTAGCTGAATCTCTTTACAAATCTCAAGCTGAAACAGGTGAAATTAAAGGACATTATTTAAATGCTACGGCAGGTACATGTGAAGAAATGATGAAAAGAGCTCAATTTGCTAGAGAACTAGGCGCTCCTATTGTCATGCATGACTATTTAACAGGTGGTTTTACTGCAAATACTACTTTGGCTCATTACTGCCGTGATAATGGCTTACTTCTTCATATTCACCGCGCAATGCATGCAGTTATTGACCGACAAAAAATCCATGGTATGCATTTCCGTGTATTAGCTAAAGCGTTACGTTTATCCGGTGGAGACCATATTCACGCTGGTACTGTAGTAGGTAAACTTGAAGGAGAACGTCAAGTAACTTTAGGGTTTGTTGATCTACTTCGTGATGATTATATTGAGAAAGATAGAAGTCGTGGTATTTATTTCACTCAAGATTGGGTTTCTTTACCAGGTGTTTTCCCTGTAGCTTCTGGTGGTATTCATGTTTGGCATATGCCAGCATTAACTGAAATCTTTGGAGATGATTCTGTATTACAGTTTGGTGGAGGAACTTTAGGTCATCCTTGGGGTAATGCACCTGGTGCAGTTGCTAATAGAGTTGCCGTAGAAGCTTGTGTACAAGCTCGTAATGAAGGACGTGATCTTGCTCGCGAAGGTAATGAAATTATTCGTGAAGCTACT
Calomnion_complanatum               GACTAACTAATAAA---ACACCCCAGTTAAAATCTAGTTCTATCAATCAATCAACATCTAATAAAAAAATTTCTCAATATCGTATTCGTTTAGAAGAAAAACAAAAATTACGTTTTCATTATGGAATAACAGAACGACAATTACTTAATTATGTACGTATTGCTAGAAAAGCAAAAGGGTCAACAGGTGAAGTTTTATTACAATTACTCGAAATGCGTTTAGATAATATTATTTTTCGATTAGGTATGACTCCTACAATTCCTGGAGCAAGGCAATTAGTAAATCATAGACATATTTTAGTTAATGATCGTATAGTAGATATACCAAGTTATCGGTGTAAACCTCAGGATTTTATTACTATAAAAGATCGACAAAAATATCAGACTATAATTA---------------GTAAAAATATAGATTTTTATCAAAAATATAAAATACCAAATCATTTAACTTATAATTCTTTAGAAAAAAAAGGATTAGTTAATCAAATACTAGATCGTGAATCAATTGGTTTAAAAATAAATGAATTATTAGTTGTAGAATATTATTCTCGTCAAGCTTAAGCCAATAAAGCAKCTATAAAASCTATGCTTGTCAATCGAGTAKGTGATTTCGGATTACCTCTCGGAATTATGGGTTGTTTTACTATTTTCCAAACAGTAGACTTTTCGACTATTTTTGCTCGTACCAGCGCCTTTTCCGAACCCCATCATCATTTCATTTTTTGCAATATGAGATTTCATGCCATAACTGTGATTTGTATTTTACTTTTCATTGGCGCTGTTGGAAAATCTGCACAAATAGGATTGCATACTCGGTTACCTGATGCAATGGAGGGTTTTC-----GAATATCTGAGGGCTCTCATGTGCC----AATA---GGTACATTATAATAATCTCACTGTATGCTGGAATCGTCGATCAAATGAGAGTCCCC--------ATCGG--------AAAAATATCTCATTTTGACCAATCAGCAGGAAACCTATAAAGG------AAGGCCAAGCCCACCTAACGAAG---TAAAGG---------------------------------------------------------------CTGAAGGAGCTCT----ATAGGATCCTCAGAGACTGTACGTGAGACCTCTTGTTTG--AAATGGAATTT---ATTCTTGAAAAGAGAAGCTGG---------------------------------------------CCAGATTTCACTAAG-ATACGAAGCATTCTTTTGTCGTGAAGATTCGATCAT-TTTTTTTT-AGATTATATA---GTCTAGATATGCAGGTCTTATGGAATAGAA------GGAT-CCGT------ATA-GGGTTTGGGCATGTAGAAAACCTTGTATTGAATCAAATACTCCTCATTATTATTTTGGTTAT---AAGCTGGAAACGGAAAAAA----TATAG-ATAT------TGTTTT--------------TTTCCAGCGCGGCCTG----ATGTTA-----CATCCCAACTTTCCGCCTGAGCC-------------CAGCCTTATTGTC---ATCCTCATCAAA-GCGCCGCGCGCTGAATCTATC-----AGGATGCAGTTTAAAAAAGCTTAAATATTTTTT-GTTGCTTCGCAAAATATA---------TCTAT----ACTTGCGAAAAGCGTTGGG---ATGGAGCTGAGACGGTG-T----CTCATGTATAAAAGAGAAAAA----CATCTTAG--------TTGTTAGGAACGCAGCATCCGTAAGATTCTC---GGGAGAGTCTCTATTTCATA---------------AGTGGAAG--------ATACAGTCCCTACTCTTGCTAGGCTCATCAGCTT----AT-TACCTAATGCTCTAAAA---T-AGTATTTCTTTGCCTTATGGGAGCGTAAG?????????AGATTATCAGACTAAAGAAACTGATATTTTAGCAGCATTTCGAATGACTCCTCAACCAGGAGTACCAGCTGAAGAGGCAGGAGCTGCAGTAGCTGCGGAATCTTCTACTGGTACATGGACCACTGTTTGGACTGATGGCCTTACCAGTCTTGATCGTTATAAAGGACGATGCTATGATATTGAACCAGTTGCTGGAGAAGATAGTCAATATATTGCTTATGTTGCTTACCCATTAGATTTATTTGAAGAAGGTTCTGTTACCAATTTATTTACTTCTATTGTTGGTAATGTTTTTGGATTTAAAGCTTTACGAGCTTTACGTCTAGAAGATTTACGTATTCCTCCAGCTTATTCCAAAACTTTCCAAGGCCCACCTCATGGTATTCAAGTTGAAAGAGATAAATTAAACAAATATGGTCGTCCATTATTAGGATGTACTATTAAGCCAAAATTGGGTTTATCTGCTAAAAATTATGGTAGAGCTGTATATGAATGTCTTCGTGGTGGACTTGATTTTACGAAAGATGATGAAAACGTAAATTCTCAACCTTTTATGCGTTGGAGAGATCGTTTCTTATTTGTAGCTGAATCTCTTTACAAATCTCAAGCTGAAACAGGTGAAATTAAAGGACATTATTTAAATGCTACGGCAGGTACATGTGAAGAAATGATGAAAAGAGCTCAATTTGCTAGAGAACTAGGCGCTCCTATTGTCATGCATGACTATTTAACAGGTGGTTTTACTGCAAATACTACTTTGGCTCATTACTGCCGTGATAATGGCTTACTTCTTCATATTCACCGCGCAATGCATGCAGTTATTGACCGACAAAAAATCCATGGTATGCATTTCCGTGTATTAGCTAAAGCGTTACGTTTATCCGGTGGAGACCATATTCACGCTGGTACTGTAGTAGGTAAACTTGAAGGAGAACGTCAAGTAACTTTAGGGTTTGTTGATCTACTTCGTGATGATTATATTGAGAAAGATAGAAGTCGTGGTATTTATTTCACTCAAGATTGGGTTTCTTTACCAGGTGTTTTCCCTGTAGCTTCTGGTGGTATTCATGTTTGGCATATGCCAGCATTAACTGAAATCTTTGGAGATGATTCTGTATTACAGTTTGGTGGAGGAACTTTAGGTCATCCTTGGGGTAATGCACCTGGCGCAGTTGCTAATAGAGTTGCCGTAGAAGCTTGTGTACAAGCTCGTAATGAAGGACGTGATCTTGCTCGCGAAGGTAATGAAATTATTCGTGAAGCTACT
Calyptrochaeta_cristata             GACTGACTAATAAA---ATACCTCAATTAAAATCTAGTTCTATCAATCAATCAACATCTAATAAAAAAATTTCTCAATATCGCATTCGTTTAGAAGAAAAACAAAAATTACGTTTTCATTATGGAATAACAGAACGACAATTACTTAATTATGTACGTATTGCCAGAAGAGCAAAAGGATCCACGGGTGAAATTTTATTACAATTACTCGAAATGCGTTTAGATAATGTTATTTTTAGATTAGGTATGGCTCCTACGATTCCCGGAGCAAGGCAATTAGTAAATCATAGACATATTTTAGTTAATGATTATATAGTAAATATACCAAGTTATCGCTGTAAACCTCAGGATTTTATTACCATAAAAGATCAACGAAAATCTGAAGATATAATTA---------------GTAAAAATATAGAGTTTTATCAAAAATATAAAATACCAAATCATTTAACTTATAATTCTTTAGAAAAAAAAGGATTAGTTAATCAAATATTAGATCGTGAATCAATTGGTTTAAAAATAAATGAATTATTAGTTGTAGAATATTATTCTCGTCAAGCTTAAGCCAATAAAGCAGCTATAAAAGCTATGCTTGTCAATCGAGTAGGTGATTTTGGATTAGCTCTTGGGATTATGGGTTGTTTCACTATTTTCCAAACAGTAGACTTTTCGACTATTTTTGCTCGTGCTAGCGCCTTTTCCGAACCCCATCATTATTCCATTCTTCGCAATATGAGATTTCATGCCATAACTGTCATTTGTATTTTACTTTTCATCGGCGCTGTTGGAAAATCTGCACAAATAGGATTGCATACTCGGTTACCTGACGCAATGGAGGGTTTTC-----GAATATCTGAGGGCTCTCATGTGCC----AATA---GGTACATTATACCAATCTCACTGTATGCCGGAATCGTCGATCAAATGAGAGTCCCC--------ATCGG--------AAAAATATCTCATTTTGGCCAATCGGCAGGAAACCTATGAAGA------GAGGCCAGGCCCACCCGACGAAA---TAAAGG---------------------------------------------------------------CTGAAGGAGCCCTATATATAGGATCCTCAGAGACTGTACGTGAGACCTCTTGTCCG--AAACGGAATTT---ATTCTTGAAAAGCGAAGCTGA---------------------------------------------CCAGATTTAACTAAG-ATACGAAGCATTCTTTTGTCGTGAAGATTCGATCATCCCTTTCCT-AGATCATATA---GTCTAGATATGCAGATCTTATAGAATAGAA------GGAT-CCGT------ATA-GGGTTCGGGCACGTAGAAAACCTTGTATCAAATCAAAGACTCCTCATCA---GTTTGGTCAT---AAGCTGGAAACGGAAAAAA----GATAT-ATAT------TGTTTT--------------TTTACAGCGCGGCCTG----ATGTTA-----CATTCCAACTTTCCGCCTGAGCT-------------CAGCCTTATTGTC---ATCCTCACTAAA-GCGCCGCGCGCTGAATCTACC-----AGGATGCAGTTTAAAAAAGCTTAAATATTTCTT--TTGCTTTGCGAGATATA---------TCTAT----ACTCGCGAAAAGCGTTGGAGGAATGGAGCTGAGACGGTG-T----CTCATGTATAAGAGAAGAAAAA---CATCTTAG--------TTGTTAGGGACGCAGCATCCGTAAGATTCTC---GGGAGAATCTCCATTTCATA---------------AGTGGAAG--------ATACAGTCCCTACTCTTGCTAGGCTCATCAGCTT----AT-TACCTGATGCTCCAAAA---T-AGTATTTCTTTGCCTTATGGGAGCGTAAGAGATTATTT???????????????????????????????????????????????????????????????????????????????????????????????????????????????????????????????????????????????????????????????????????????????????????????????????????????????????????????????????????????????????????????????????????????????????????????????????????????????????????????????????????????????????????????????????????????????????????????????????????????????????????????????????????????????????????????????????????????????????????????????????????????????????????????????????????????????????????????????????????????????????????????????????????????????????????????????????????????????????????????????????????????????????????????????????????????????????????????????????????????????????????????????????????????????????????????????????????????????????????????????????????????????????????????????????????????????????????????????????????????????????????????????????????????????????????????????????????????????????????????????????????????????????????????????????????????????????????????????????????????????????????????????????????????????????????????????????????????????????????????????????????????????????????????????????????????????????????????????????????????????????????????????????????????????????????????????????????????????????
Calyptrochaeta_remotifolia          GACTAACTAATAAA---ATACCTCAATTAAAATCTAGTTCTATCAATCAATCAACATCCAATAAAAAAATTTCTCAGTATCGAATTCGTTTGGAAGAAAAACAAAAATTACGTTTTCATTATGGAATAACAGAGCGGCAATTACTTAATTATGTACGTGTTGCCAGAAAAGCAAAAGGATCTACAGGTGAAGTTTTATTACAATTACTCGAAATGCGTTTAGATAATATTATTTTTCGGTTAGGTATGGCTCCTACGATTCCTGGAGCAAGGCAATTAGTAAATCATAGACATATTTTAGTTAATGATTGTATAGTAGATATACCAAGTTATCGATGTAAACCTCAGGATTTTATTACTATAAAAGATCAACGAGAATCGGAAGATATTATTA---------------ATAAAAATATAGAATTTTATCAAAATTATAAAATACCAAATCATTTAAATTATAATTTTTTAGAAAAAAAAGGATTAGTTAATCAAATATTAGATCGTGAATCAATTGGTTTAAAAATAAATGAATTATTAGTTGTAGAATATTATTCTCGCCAAGCCTAAGCCAATAAAGCAGCTATAAAAGCTATGCTTGTCAATCGAGTAGGTGATTTTGGATTAGCTCTCGGGATTATGGGTTGTTTTACTATTTTCCAAACAGTAGACTTTTCGACTATTTTTGCTCGTGCTAGCGCCTTTTCCGAACCCCATCATTATTTTATTTTTCGCAATACGAGATTTCATGCCATAACTGTCATTTGTATTTTACTTTTCATTGGCGCTGTTGGAAAATCTGCACAAATAGGATTGCATACTCGGTTACCTGATGCAATGGAGGGTTTTC-----GAATATCTGAGGGCTCTCATGTGCC----AATA---GGTACATTATACCAATCTCACTGTATGCCGGAATCGTCGATCAAATGAGAGTCCCC--------ATCGG--------AAAAATATCTCATTTTGGCCAATCGGCAGGAAACCTATGAAGA------AAGGCCAGGCCCACCCGACGAAG---TAAAGG---------------------------------------------------------------CTGAAGGAGCCCT----CTAGGATCCTCAGAGACTGTACGTGAGACCTCTTGTCCG--AAATGGAATTT---ATTATTGAAAAGCGAAGCTGA---------------------------------------------CCAGATTTAACTAAG-ATACGAAGCATTCTTTTGTCGTGAAGATTCGATCATACTTTTTCT-AGATTATATA---GTCTAGATATGCAGATCTTATAGAATAGAA------GGAT-CCGT------ATA-GGGT-AGGGCATGTAGAAAACCTTGTATTGAATCAAAGACTCCTCATCA--------GTCAT---AAGCTGGAAACGGAAAAAAA---GATAT-ATAT------TGTTTT--------------TTTATAGCGCGGCCTG----ATGTTA-----CATTCCAACTTTCCGCCTGAGCT-------------CAGCCTTATTGTC---CTCCTCACCAAA-GCGCCGCGCGCTGAATTTACC-----AGGATGCGGTTTAAAAAAGCTTAAATATTTATT--TTGCTTCGCGAGATATA---------TCTAT----ACTCGCAAAAAGCGTTGGGGGGACGGAGCTGAGACGGTG-T----CTCATGTATAAAAGAAGAAAAA---CATCTTAGTTGTG---TTGTTAGGGGCGCAGCATCCGTAAGATTCTC---GGAAGAGTCTCTATTTCATA---------------AGTGGAAG--------ATACAGTCCCTACTCTTGCTAGGCTCATCAGCTT----AT-TACCTAATGTTCCAAAA---T-AGTATTTATTTGCCTTATGGGAGCGTAAAAGATTATTA???????????????????????????????????????????????????????????????????????????????????????????????????????????????????????????????????????????????????????????????????????????????????????????????????????????????????????????????????????????????????????????????????????????????????????????????????????????????????????????????????????????????????????????????????????????????????????????????????????????????????????????????????????????????????????????????????????????????????????????????????????????????????????????????????????????????????????????????????????????????????????????????????????????????????????????????????????????????????????????????????????????????????????????????????????????????????????????????????????????????????????????????????????????????????????????????????????????????????????????????????????????????????????????????????????????????????????????????????????????????????????????????????????????????????????????????????????????????????????????????????????????????????????????????????????????????????????????????????????????????????????????????????????????????????????????????????????????????????????????????????????????????????????????????????????????????????????????????????????????????????????????????????????????????????????????????????????????????????
Camptochaete_arbuscula              GGCTAACTAATAAA---ACACCTCAGTTAAAATCTAGTTCTATCAATCAATCAACATCTAATAAAAAAATTTCTCAGTATCGCATTCGTTTAGAAGAAAAACAAAAATTACGTTTTCATTATGGAATAACAGAACGACAATTACTTAATTATGTACGTATTGCTAGAAAAGCAAAAGGATCCACAGGTGAAGTTTTATTACAATTACCCGAAATGCGTTTAGATAATGTTATTTTTCGATTAGGTATGGCTCCTACGATTCCTGGAGCAAGACAATTAGTAAATCATAGACATATTTTAGTTAATGATTGTATAGTAGATATACCAAGTTATCGGTGTAAACCTCAGGATTTTATTACTATAAAAAATCAACGAAAATCTGAGACTATAATTA---------------GTAAAAATATAGAGTTTTATCAAAAATCTAAAATACCAAATCATTTAACTTATAATTCTTTAGAAAAAAAAGGATTAGTTAATCAAATATTAGATCGTGAATCAATTGGTTTAAAAATAAATGAATTATTAGTTGTAGAATATTATTCTCGTCAAGCTTAAGCCAATAAAGCAGCTATAAAAGCTATGCTTGTCAATCGAGTAGGTGATTTCGGATTAGCTCTCGGGATTATGGGTTGTTTTACTATTTTTCAAACAGTAGACTTTTCGACTATTTTTGCTCGTGCCAGCGCCTTTTCCGAACCCCATCATTATTTTCTTTTTTGCAATATGAGATTTCATGCCATAACTGTTATTTGTATCTTACTTTTCATCGGCGCTGTTGGGAAATCTGCACAAATAGGATTGCATACTCGGTTACCTGATGCAATGGAGGGTTTTC-----GAATATCTGAGGGCTCTCATGTGCC----AATA---GGTACATTATACCAATCTCACTGTATGCCGGAATCGTCGATCAAATGAGAGTCCCC--------ATCGG--------AAAAATATCTCATTTTGGCCAATCGGCAGGAAACCTATAAAGG------AAGGCCAAGCCCACCCAACAAAG---TAAAGG---------------------------------------------------------------CTGAAGGAGCTCT----ATAGGATCCTCAGAGACTGTACGTGAGACCTCTTGTCCG--AAATGGAATTT---ATTCTTGAAAAGCGAAGCTGA---------------------------------------------CCAGATTTAACTAAG-ATACGAAGCATTCTTTTGTCGTGAAGATTCGATCATCTTTTTTTT-AGATTATATA---GTCTAGATATGCAGGTCTTATGGAATAGAA------GGAT-CCGT------ATA-GGGTTTGGGCATGTAGAAAACCTTGTATTGAATCAAATACTCCTCATCA---GTCTGGTTAT---AAGCTGGAAACGGAAAAAAA---TATATAATATATAT--TGTTTT--------------TTTCCAGCGCGGCCTG----ATGTTA-----CATCCCAACTTTCCGCCTGAGCC-------------CAGCCTTATTGTC---ATCCTCACTAAA-GCGCCGCGCGCTGAATCTACC-----AGGATGCAGTTTAAAAAAGCTTAAATATTTTTT--TTGCTTTGCGAAATATA---------TCTAT----ACTCGCGAAAAGCGTTGGGAGGATGGAGCTGAGACGGTG-T----CTCATGTATAAAAGAAGAAAAA---CATCTTAG--------TTGTTAGGGACGCAGCATCCGTAAGATTCTC---GGGAGAGTCTCTATTTCATA---------------AGTGGAAG--------ATACAGTCCCTACTCTTGCTAGGCTCATCAGCTT----AT-TACCTAATGCTCTAAAA---T-AGTATTTCTTTGCCTTATGGGAGCGTAAGAGATTATTA???????????????????????????????????????????????????????????????????????????????????????????????????????????????????????????????????????????????????????????????????????????????????????????????????????????????????????????????????????????????????????????????????????????????????????????????????????????????????????????????????????????????????????????????????????????????????????????????????????????????????????????????????????????????????????????????????????????????????????????????????????????????????????????????????????????????????????????????????????????????????????????????????????????????????????????????????????????????????????????????????????????????????????????????????????????????????????????????????????????????????????????????????????????????????????????????????????????????????????????????????????????????????????????????????????????????????????????????????????????????????????????????????????????????????????????????????????????????????????????????????????????????????????????????????????????????????????????????????????????????????????????????????????????????????????????????????????????????????????????????????????????????????????????????????????????????????????????????????????????????????????????????????????????????????????????????????????????????????
Campylium_stellatum                 GACCAACCAATAAA---ATACCCCAGTTAAAATCTAGTTCTATCAATCAATCAACATCTAATAAAAAAATTTCTCAGTATCGCATTCGTTTAGAAGAAAAACAAAAATTACGTTTTCATTATGGAATAACAGAACGACAATTACTTAATTATGTACGTATTGCTAGAAAAGCAAAAGGATCCACAGGTGAAGTTTTATTACAATTACCCGAAATGCGTTTAGATAATGTTATTTTTCGATTAGGTATGGCTCCTACGATTCCTGGAGCAAGACAATTAGTAAATCATAGACATATTTTAGTTAATGATTGTATAGTAGATATACCAAGTTATCGATGTAAACCTCAGGATTTTATTACTATAAAAAATCAACGAAAATCTGAGACTATAATTA---------------GTAAAAATATAGAGTTTTATCAAAAATCTAAAATACCAAATCATTTAACTTATAGTTCTTTGGAAAAAAAAGGATTAGTTAACCAAATATTAGATCGTGAATCAATTGGTTTAAAAATAAATGAATTATTAGTTGTAGAATATTATTCTCGTCAAGCTTAAGCCAATAAAGCAGCTATAAAAGCTATGCTTGTCAATCGAGTAGGTGATTTCGGATTAGCTCTCGGGATTATGGGTTGTTTTACTATTTTTCAAACAGTAGACTTTTCGACTATTTTTGCTCGTGCTAGCGCCTTTTCCGAACCCCATCATTATTTTATTTTTTGCAATATGAGATTTCATGCCATAACTGTTATTTGTATCTTACTTTTCATCGGCGCTGTTGGGAAATCTGCACAAATAGGATTGCATACTCGGTTACCTGATGCAATGGAGGGTTTTC-----GAATATCTGAGGGCTCTCATGTGCC----AATA---GGTACATTATACCAATCTCACTGTATGCCGGAATCGTCGATCAAATGAGAGTCCCC--------ATCGG--------AAAAATATCTCATTTTGGCCAATCGGCAGGAAACCTATAAAGG------AAGGCCAAGCCCACCCAACAAAG---TAAAGG---------------------------------------------------------------CTGAAGGAGCTCT----ATAGGATCCTCAGAGACTGTACGTGAGACCTCTTGTCCG--AAATGGAATTT---ATTCTTGAAAAGCGAAGCTGA---------------------------------------------CCAGATTTAACTAAG-ATACGAAGCATTCTTTTGTCGTGAAGATTCGATCATCTTTTTTTT-AGATTATATA---GTCTAGATATGCAGGTCTTATGGAATAGAA------GGAT-TCGT------ATA-GGGTTTGGGCATGTAGAAAACCTTGTATTGAATCAAATACTCCTCATTA---GTTTGGTTAT---AAACTGGAAACGGAAAAAAA---TATAT-ATAT------TGTTTTT-------------TTTCCAACGCGGCCTG----ATGTTA-----CATCCCAACTTTCCGCCTGAGCC-------------CAGCCTTATTGTC---ATCCTCACCAAA-GCGCCGCGCGCTGAATCTACC-----AGGATGCAGTTTAAAAAAGCTTAAATATTTTTT--TTGCTCCGCGAAATATA---------TCTAT----ACTCGCGAAAAGCGTTGGGAGGATGGAGCTGAGACGGTG-T----CTCATGTATAAAAGAAGAAAAA---CATCTTAG--------TTGTTAGGGACGCAGCATCCGTAAGATTCTC---GGGAGAGTCTCTATTTCATA---------------AGTGGAAG--------ATACAGTCCCTACTCTTGCTAGGCTCATCAGCTT----AT-TACCTAATGCTCTAAAA---T-AGTATTTCTTTGCCTTATGGGAGCGTAAGAGATTATTA???????????????????????????????????????????????????????????????????????????????????????????????????????????????????????????????????????????????????????????????????????????????????????????????????????????????????????????????????????????????????????????????????????????????????????????????????????????????????????????????????????????????????????????????????????????????????????????????????????????????????????????????????????????????????????????????????????????????????????????????????????????????????????????????????????????????????????????????????????????????????????????????????????????????????????????????????????????????????????????????????????????????????????????????????????????????????????????????????????????????????????????????????????????????????????????????????????????????????????????????????????????????????????????????????????????????????????????????????????????????????????????????????????????????????????????????????????????????????????????????????????????????????????????????????????????????????????????????????????????????????????????????????????????????????????????????????????????????????????????????????????????????????????????????????????????????????????????????????????????????????????????????????????????????????????????????????????????????????
Canalohypopterygium_tamariscinum    GATTAACTAATAAA---ACACCCCAGTTAAAATCTAGTTCAATCAATCAATCAACATCTAATAAAAAAATTTCTCAATATCGGATTCGTTTAGAAGAAAAACAAAAATTACGTTTTCATTATGGAATAACAGAACGACAATTACTTAATTATGTACGTATTGCTAGAAAAGCTAAAGGATCTACAGGTGAAATTTTATTACAATTACTCGAAATGCGTTTAGATAATGTTATTTTTCGACTAGGTATGTCTCCTACGATTCCTGGAGCAAGACAATTAGTAAATCATAGACATATTTTAGTTAATGGTTATATAGTAGATATACCAAGTTATCGGTGTAAACCTCAGGATTTTATTACTATTAAAAATCAACGAAAATCTGAAGCTATAATTA---------------ATAAAAATATAGAATTTTATCAAAAATATAAAATACCAAATCATTTAATTTATAATTCTTTAGACAAAAAAGGATTAGTTAATCAAATACTAGATCGTGAATCAATTGGTTTAAAAATAAATGAATTATTGGTTGTAGAATATTATTCTCGTCAAGCTTAAGCCAATAAAGCAGCTATAAAAGCTATGCTTGTCAATCGAGTAGGTGATCTCGGATTAGCTCTCGGGATTATGGGTTGTTTTACTATTTTTCAAACAGTAGACTTTTCGACTATTTTTGCTCGTGCCAGCGCTTTTTCCGAACCCCATCATTATTTCATTTTTTGCAATATGAGATTTCATGCCATAACTGTTATTTGTATCTTACTTTTCATTGGTGCTGTTGGAAAATCTGCACAAATAGGATTGCATACTCGGTTACCTGATGCAATGGAGGGTTTTC-----GAATATCTGAGGGCTCTCATGTGCC----AATATTAGGTACATTATATCAATCTCACTGTATGCCGGAATCGTCGATCAAATGAGAGTCCCC--------ATCGG--------AAAAATATCTCATTTTGGCCAATCGGCAGGAAACCTATAAAGG------AGGGCCAAGCCCACCCAACGAAG---TAAAAG---------------------------------------------------------------CTGAAGGAGCTCT----ATAGGATCCTCAGAGACTGTACGTGAGACCTCTTGTCCG--AAATGGAATTT---CTTCTTGAAAATCGAAGCTGA---------------------------------------------CCAGATTTAACTAAG-ATACGAAGCATTCTTTTGTCGTGAAGATTCGATCATCTTTTTTTT-AGATTATATA---GTCTAGATATGCAAGTCTTGTGGAATACAA------GGAT-CCGT------ATA-GGGTTCGGGCATGTAGAAAACCTTGTATTGAATCAAATACTCCTCATCA---GTTTGGTTAT---AAGCTGGAAACGGAAAAAAA---TATAT-ATAT------TGTTTT--------------TTTCCAGCGCGGCCTG----ATGTTA-----CATCCCAACGTTCCGCCTTAGCC-------------CAGCCTTATTGTC---ATCCTCACCAAA-GCGCCGCGCGCTGAATCTACC-----AGGATGCAGTTTAAAAAAGCTTAAATATTTTTT--TT----------ATATA---------TCTAT----ACTCGCGAAAAACGTTGGAAGGATGGAGCTGAGACGGTG-T----CTCATGTATAAAAGAAGAAAAA---CATCTTAG--------TTGTTAGGGACGCAGCATCCGTAAGATTCTT---GGGAGAGTCTCGATTTCATA---------------AGTGGAAG--------ATACAGTCCCTACTCTTGCTAGGCTCCTCAGCTT----AT-TACCTAATGCTCCAAAA---T-ATTATTTCTTTGCCTTATGGGAGCGTAAGAGATTATTA???????????????????????????????????????????????????????????????????????????????????????????????????????????????????????????????????????????????????????????????????????????????????????????????????????????????????????????????????????????????????????????????????????????????????????????????????????????????????????????????????????????????????????????????????????????????????????????????????????????????????????????????????????????????????????????????????????????????????????????????????????????????????????????????????????????????????????????????????????????????????????????????????????????????????????????????????????????????????????????????????????????????????????????????????????????????????????????????????????????????????????????????????????????????????????????????????????????????????????????????????????????????????????????????????????????????????????????????????????????????????????????????????????????????????????????????????????????????????????????????????????????????????????????????????????????????????????????????????????????????????????????????????????????????????????????????????????????????????????????????????????????????????????????????????????????????????????????????????????????????????????????????????????????????????????????????????????????????????
Catharomnion_ciliatum               GATTAACTAATAAA---ACACCTCAGTTAAAATCTAGTTCAATCAATCAATCAACATCTAATAAAAAAATTTCTCAATATCGGATTCGTTTAGAAGAAAAACAAAAATTACGTTTTCATTATGGAATAACAGAACGACAATTACTTAATTATGTACGTATTGCTAGAAAAGCTAAAGGATCTACAGGTGAAGTTTTATTACAATTACTCGAAATGCGTTTAGATAATATTATTTTTCGATTAGGTATGTCTCCTACGATTCCTGGAGCAAGACAGTTAGTAAATCATAGACATATTTTAGTTAATGGTTATATAGTAGATATACCAAGTTATCGGTGTAAACCTCAGGATTTTATTACTATTAAAAATCAACGAAAATCTGAAACTATAATTA---------------GTAAAAATATAGAATTTTATCAAAAATATAAAATACCAAATCATTTAATTTATAATTCTTTAGAAAAAAAAGGATTAGTTAATCAAATACTAGATCGTGAATCAATTGGTTTAAAAATAAATGAATTATTGGTTGTAGAATATTATTCTCGTCAAGCTTAAGCCAATAAAGCAGCTATAAAAGCTATGCTTGTCAATCGAGTAGGTGATTTCGGATTAGCTCTCGGGATTATGGGTTGTTTTACTATTTTTCAAACAGTAGACTTTTCGACTATTTTTGCTCGTGCCAGCGCTTTTTCCGAACCCCATCAGTATTTCATTTTTTGCAATATGAGATTTCATGCCATAACTGTTATTTGTATCTTACTTTTCATTGGTGCTGTTGGAAAATCTGCACAAATAGGATTGCATACTCGGTTACCTGATGCAATGGAGGGTTTTC-----GAATATCTGAGGGCTCTCATGTGCC----AATATTAGGTACATTATATCAATCTCACTGTATGCCGGAATCGTCGATCAAATGAGAGTCCCC--------ATCGG--------AAAAATATCTCATTTTGGCCAATCGGCAGGAAACCTATAAAGG------AGGGCCAAGCCCACCCAACGAAG---TAAAAG---------------------------------------------------------------CTGAAGGAGCTCT----ATAGGATCCTCAGAGACTGTACGTGAGACCTCTTGTCCG--AAATGGAATTT---CTTCTTGAAAAGCGAAGCTGA---------------------------------------------CCAGATTTAACTAAG-ATACGAAGCATTCTTTTGTCGTGAAGATTCGATCATCTTTTTTTT-ATATTATATA---GTCTAGATATGCAAGTCTTGTGGAATACAA------GGAT-CCGT------ATA-GGGTTCGGGCATGTAGAAAACCTTGTATTGAATCAAATACTCCTCATCA---GTTTGGTTAT---AAGCTGGAAACGGAAAAAAA---TATAT-ATAT------TGTTTT--------------TTTCCAGCGCGGCCTG----ATGTTA-----CATCCCAACGTTCCGCCTTAGCC-------------CAGCCTTATTGTC---ATCCTCACCAAA-GCGCCGCGCGCTGAATCTACC-----AGGATGCAGTTTAAAAAAGCTTAAATATTTTTT--TTGCTTCGCGAAATATA---------TCTAT----ACTCGCGAAAAACGTTGGGAGGATGGAGCTGAGACGGTG-T----CTCATGTATAAAAGAAGAAAAA---CATCTTAG--------TTGTTAGGGACGCAGCATCCGTAAGATTCTT---GGGAGAGTCTCTATTTCATA---------------AGTGGAAG--------ATACAGTCCCTACTCTTGCTAGGCTCCTCAGCTT----AT-TACCTAATGCTCCAAAA---T-AGTATTTCTTTGCCTTATGGGAGCGTAAGAGAT????????????????????????????????????????????????????????????????????????????????????????????????????????????????????????????????????????????????????????????????????????????????????????????????????????????????????????????????????????????????????????????????????????????????????????????????????????????????????????????????????????????????????????????????????????????????????????????????????????????????????????????????????????????????????????????????????????????????????????????????????????????????????????????????????????????????????????????????????????????????????????????????????????????????????????????????????????????????????????????????????????????????????????????????????????????????????????????????????????????????????????????????????????????????????????????????????????????????????????????????????????????????????????????????????????????????????????????????????????????????????????????????????????????????????????????????????????????????????????????????????????????????????????????????????????????????????????????????????????????????????????????????????????????????????????????????????????????????????????????????????????????????????????????????????????????????????????????????????????????????????????????????????????????????????????????????????????????????????????
Catoscopium_nigritum                GACTAACTAATAAA---ACACCCCAGTTAAAATCTAGTTCTATTAATCAATCAACATCTAATAAAAAAATTTCTCAATATCGCATTCGTCTAGAAGAAAAACAAAAATTACGGTTTCATTATGGAATAACAGAACGACAATTACTAAATTATGTACGTATTGCTAGGAAAGCAAAAGGTTCAACAGGTCAAGTTTTATTACAATTACTAGAAATGCGTTTAGATAATGTCATTTTTCGATTAGGTATGGCTCCTACGATTCCTGGAGCAAGACAATTAGTAAACCATAGACATATTTTAGTAAATGATTATATAGTAAATATACCAAGTTATCGTTGTAAACCTCAGGATTTTATTAGTATAAAAGATCAGCAAAAATCTCAAGCTATAATTN---------------NNAAAAATATAGATTTTTCTCAAAAAGCTAAAGTACCAAATCATTTAACTTTTAATTTTTTACAAAAAAATGGATTAGTTAATCAAATACTCGATCGTGACTCAATTGGTTTAAAAATAAATGAATTGTTAGTTGTAGAATATTATTCGCGCCAGGCTTAAGCCAATAAAGCAGCTATAAAAGCTATGCTTGTCAATCGAGTAGGTGATTTCGGATTAGCTCTCGGGATTATGGGTTGTTTTACTATTTTTCAAACAGTAGACTTTTCGACTATTTTTGCTCGTGCCAGCGCCTTTTCCGAACCCCATCATTATTTCATTTTTTGCAATATAAGATTTCATGCCATAACTGTTATTTGTATTTTACTTTTCATTGGCGCTGTTGGAAAATCTGCACAAATAGGATTGCATACTCGGTTACCTGATGCAATGGAGGGTTTTC-----GAATATTTGAGGGCTCTCATGTGCC----AGTA---GGTACATTATAACAATCTCACTGTATGCTGGGATCGTCGACCAAATGAGAGTCCCC--------ATCGG--------AAAAATATCTCATTTTGACCAATCAGCAGGAAACCTATAAAGG------AAGGCCCA-CCC----AACGAAA---TAAAGG---------------------------------------------------------------CTGAGGGAGCTCT----ATAGGATCCTCAGAGACTGTACGTGAGACCTCTTGTTAG--AAATGGAATTT---ATCCTTGAAAAGAGAAGCTGG---------------------------------------------CCAGATTTAACTAAG-ATACGAAGCATTCTTTTGTCGTGAAGATTCGATCATCTTTTTTTT-AGATTATATA---GTCTAGATATGCAGGTCTT------------------------------------------------GTAGAAAACCTTGTATTGAATCAAATACGCCTCATCA---TTTTGGTTAT---AAGCTGTAAACGGAAAAAAA---TATAT-ATAT------TGTTTT--------------TTTCCAGCGCGGCCTG----ATGTTA-----CATTCCAACTTTCGGCTTGAGCC-------------TAGCCTTATTGTC---ATCCTTACCAAA-GCGCCGCGCGCTGGATTTACC-----AGGATGCAGTTCAAAAAAGCTCAAATATTTTTT-GTTGCTTCGCAAAATATA---------TATAT----ATTTGCAAGAAGCGTTGGA---ATGGGGCTGAGACGGCG-T----CTCATGTATAAAAGAAAAAAAA---CATCTTAG--------TTGTTAAGGACGCAGCATCCGTAAGATTCTT---GGGAGAGTCTCTATTTCATA---------------AGTGGAAG--------ATACAGTCCCTACTCTTGCTAGGCTTATCAGCTT----AT-TACCTAATGCTCTAAAA---T-ATTATTTATTTGCCTTATGGAAGCGTAAAAGGTTATTA???????????????????????????????????????????????????????????????????????????????????????????????????????????????????????????????????????????????????????????????????????????????????????????????????????????????????????????????????????????????????????????????????????????????????????????????????????????????????????????????????????????????????????????????????????????????????????????????????????????????????????????????????????????????????????????????????????????????????????????????????????????????????????????????????????????????????????????????????????????????????????????????????????????????????????????????????????????????????????????????????????????????????????????????????????????????????????????????????????????????????????????????????????????????????????????????????????????????????????????????????????????????????????????????????????????????????????????????????????????????????????????????????????????????????????????????????????????????????????????????????????????????????????????????????????????????????????????????????????????????????????????????????????????????????????????????????????????????????????????????????????????????????????????????????????????????????????????????????????????????????????????????????????????????????????????????????????????????????
Ceratodon_purpureus                 GCTTAACTAATAAA---ACACCTCAGTTAAAATCTAGTTCTATCAATCAATCAACATCTAATAAAAAAATTTCTCAGTATCGTATTCGTTTAGAAGAAAAGCAAAAATTACGTTTTCATTATGGAATAACAGAACGACAATTACTAAATTATGTACGTATTGCTAGAAAAGCAAAAGGGTCAACAGGTCAAGTTTTATTACAATTACTCGAAATGCGTTTAGATAATGTTATTTTTCGATTAGGTATGGCTCCTACAATTCCCGGAGCAAGACAATTAGTAAACCATAGACATATTCTAGTAAATGATAACATAGTAAATATTCCAAGTTATCGTTGTAAACCTCAAGATTTTATTACTATAAAAGATCGGCAAAAATCTAAAATTATGATTA---------------TTAAAAATACAAATTTTTCTCAAAAATCTAAAGTGCCAAATCATTTAACTTTTAATTCTTTAGAAAACAAGGGGTTAGTTAACCAAATCCTAGATCAAGAATCGGTTGGTTTAAAAATAAATGAATTGTTAGTTGTAGAATATTATTCTCGTCAAGCTTAAGCCAATAAAGCAGCTATAAAAGCTATGCTTGTCAATCGAGTAGGTGATTTCGGATTAGCTCTCGGGATTATGGGTTGTTTTACTATTTTTCAAACAGTAGACTTTTCGACTATTTTTGCTCGTGCCAGCGCCTTTTCCGAACCCCATCATTATTTTATTTTTTGCAATATGAGATTTCATGCCATAACTGTTATTTGTATTTTACTTTTCATTGGCGCTGTTGGAAAATCTGCACAAATAGGATTGCATACTCGGTTACCTGATGCAATGGAGGGTTTTC-----GAATATTTGAGGGCTCTCATGTGCC----AGTA---GGTACATTATAACAATCTCACTGTATGCTGGGATCGTCGATCAAATGAGAGTCCCC--------ATCGG--------AAAAATATCTCATTTTGACCAATCAGCAGGAAACCTATAAGGG------AAGGCCAAGCCCACCCAACAAAG---TAAAGG---------------------------------------------------------------CTGAAGGAGCTCT----ATAGGATCCTCAGAGACTGTACGTGAGACCTCTTGTTAG--AAATGGAATTT---ATCCTTGAAAAGAGAAGCTGG---------------------------------------------CCAGATTTAACTAAG-ATACGAAGCATTCTTTTGTCGTGAAGATTGAATCATCTTTTTTTT-ATATTATATA---GTCTAGAT-TGCAGGTCTTCTGGAATAGAA------GGAT-CCGT------CTA-GGGTTTGGGCATGTAGAAAACCTTGTATTGAATCAAATACGCCTTGTCA---TTTTGGTTAT---AAGCTGGAAACGGAAAAAAA---TATAT-ATAT------TGTTTT--------------TTTCCAGCGCGGCCTG----ATGTTA-----CATTCCAACTTTCGGCTTGAGCC-------------CAGCCTTATTGTC---ATCCTTACCAAA-GCGCCGCGCGCTGGATTTACC-----AGGACGCAGTTCAAAAAAGCTCAAATATTTTCT-GTTGCTTCGCAAAATATA---------TATAT----ATTTGCAAGAAGCGTTGGG---ATGGGGCTGAGACGGCG-T----CTCATATATAAAAGAAAAAAAA---CATCTTAG--------TTGTTAAGGGCGCAGCATCCGTAAGATTCTT---GGGAGAGTCTCTATTTCATA---------------AGTGGAAG--------ATACAGTCCTTACTCTGGCTAGGCTTATCAGCTT----AT-TACCTAATGCTCTAAAA---T-ATTATTTCTTTGCCTTATGGAAGCGTAAGAGGT?????AGATTATCAGACTAAAGATACTGATATTTTAGCAGCATTTCGAATGACTCCTCAACCAGGAGTACCACCTGAAGAAGCAGGAGCTGCAGTAGCTGCGGAATCTTCCACTGGTACATGGACCACTGTTTGGACTGATGGACTTACTAGTCTTGATCGTTATAAAGGTCGATGCTATGATATTGAAGCAGTTCCTGGAGAAGAAAATCAATATATCGCTTATGTTGCTTACCCATTAGATTTATTTGAAGAAGGTTCTGTTACCAATTTATTTACTTCTATTGTTGGTAATGTTTTTGGATTTAAAGCTTTACGAGCTTTGCGTCTAGAAGATTTACGTATTCCTCCAGCTTATTCCAAAACTTTCCAAGGACCACCTCATGGTATTCAAGTTGAAAGAGATAAATTAAACAAATATGGTCGTCCATTATTAGGATGTACTATTAAACCAAAATTGGGTTTATCTGCTAAAAACTATGGTAGAGCTGTTTATGAATGTCTTCGTGGTGGACTTGATTTCACAAAAGATGATGAAAACGTAAACTCTCAACCGTTTATGCGTTGGAGAGACCGTTTCTTATTTGTAGCAGAAGCTATTTACAAATCTCAAGGCGAAACAGGTGAAATTAAAGGACATTATCTAAATGCTACCGCAGGTACCTGTGAAGAAATGTTCAAAAGAGCTGCATTTGCTAGAGAATTGGGCATGCCTATTGTTATGCATGACTATTTAACAGGTGGTTTTACTGCAAATACTAGTTTAGCTCATTATTGCCGTGATAACGGATTACTTCTTCATATTCACCGTGCAATGCATGCAGTTATTGACCGACAAAAAAACCATGGTATGCATTTCCGTGTATTAGCTAAAGCATTACGTCTATCAGGTGGAGATCATATTCACGCTGGTACTGTAGTAGGTAAACTTGAAGGAGAACGTCAAGTAACTTTAGGATTTGTTGATTTACTTCGTGATGACTATATTGAAAAAGATAGAAGTCGTGGTATTTATTTTACTCAAGACTGGGTTTCTTTACCAGGTGTTTTACCTGTAGCGTCTGGCGGTATTCATGTTTGGCATATGCCAGCATTAACTGAAATTTTTGGAGATGACTCTGTATTACAGTTTGGTGGAGGAACTTTAGGTCACCCTTGGGGTAATGCACCTGGCGCAGTTGCTAATAGAGTTGCTTTAGAAGCTTGTGTACAAGCTCGTAATGAAGGACGTGATCTTGCTCGCGAAGGTAATGACATTATTCGTGAAGCTACT
Cheilothela_chloropus               GACTAACCAATAAA---ACACCCCAGTTAAAATCGAGTTCCACTAATCAATCAACATCTAATAAAAAAATTTCTCAATATCGTATTCGTTTAGAAGAAAAGCAAAAATTGCGTTTTCATTACGGAATAACAGAACGACAATTACTAAATTATGTACGTATTGCTAGAAAAGCAAAAGGATCAACAGGTCAAATTTTATTACAATTACTCGAAATGCGTTTAGATAATGTTATTTTTCGATTAGGTATGGCTCCTACAATTCCCGGAGCAAGACAATTAGTAAATCATAGACATATTTTAGTAAATGATAATATAGTAAATATTCCAAGTTATCGTTGTAAACCTCAGGATTTTATTACTATAAAAAATAGGCAAAAATCTCAAGCTATGATTA---------------TTAAAAATCTAACTTTTTCTCAGAAAGCTAAAGTGCCAAATCATTTAACTTTTAATTCTTTAGAAAACAAGGGATTAGTTAATCAAATACTAGATCAAGAATCAATTGGTTTAAAAATAAATGAATTATTAGTTGTAGAATATTATTCTCGTCAAGCTTAAGCCAATAAAGCAGCTATAAAAGCTATGCTTGTCAATCGAGTAGGTGATTTCGGATTAGCTCTCGGGATTATGGGTTGTTTTACTATTTTTCAAACAGTAGACTTTTCGACTATTTTTGCTCGTGCCAGCGCCTTTTCCGAACCCCATCATTATTTTATTTTTTGCAATATGAGATTTCATGCCATAACTGTTATTTGTATTTTACTTTTCATTGGCGCTGTTGGAAAATCTGCACAAATAGGATTGCATACTCGGTTACCTGATGCAATGGAGGGTTTTC-----GAATATTTGAGGGCTCTCATGTGCC----AGTA---GGTACATTATAACAATCTCACTGTATGCTGGGATCGTCGATCAAATGAGAGTCCCC--------ATCGG--------AAAAATATCTCATTTTGACCAATCAGCAGGAAACCTATAAGGG------AAGGCCAAGCCCACCCAACAAAG---TAAAGG---------------------------------------------------------------CTGAAGGAGCTCT----ATAGGATCCTCAGAGACTGTACGTGAGACCTCTTGTTAG--AAATGGAATTT---ATCCTTGAAAAGAGAAGCTGG---------------------------------------------CCAGATTTCACTAAG-ATACGAAGCATTCTTTTGTCGTGAAGATTGAATCATCTTTTTTTT-AGATTATATA---GTCTAGAT-TGCAGGTCTTCTGGAATAGAA------GGAT-CCGT------CTA-GGGTTTGGGCATGTAGAAAACCTTGTATTGAATCAAATACGCCTTGTCA---TTTTGGTTAT---AAGCTGGAAACGGAAAAAAA---TATAT-ATAT------TGTTTT--------------TTTCCAGCGCGGCCTG----ATGTTA-----CATTCCAACTTTCGGCTTGAGCC-------------CAGCCTTATTGTC---ATCCTTACCAAA-GCGCCGCGCGCTGGATTTACC-----AGGACGCAGTTCAAAAAAGCTCAAATATTTTCT-GTTGCTTCGCAAAATATA---------GATAT----ATTTGCAAGAAGCGTTGGG---ATGGGGCTGAGACGGCG-T----CTCATATATAAAAGAAAAAAAA---CATCTTAGTTGTTTAGTTGTTAAGGGCGCAGCATCCGTAAGATTCTT---GGGAGAGTCTCTATTTCATA---------------AGTGGAAG--------ATACAGTCCTTACTCTGGCTAGGCTTATAAGCTT----AT-TACCTAATGCTCTAAAA---T-ATTATTTCTTTGCCTTATGGAAGCGTAAGAGGTTATTA???????????????????????????????????????????????????????????????????????????????????????????????????????????????????????????????????????????????????????????????????????????????????????????????????????????????????????????????????????????????????????????????????????????????????????????????????????????????????????????????????????????????????????????????????????????????????????????????????????????????????????????????????????????????????????????????????????????????????????????????????????????????????????????????????????????????????????????????????????????????????????????????????????????????????????????????????????????????????????????????????????????????????????????????????????????????????????????????????????????????????????????????????????????????????????????????????????????????????????????????????????????????????????????????????????????????????????????????????????????????????????????????????????????????????????????????????????????????????????????????????????????????????????????????????????????????????????????????????????????????????????????????????????????????????????????????????????????????????????????????????????????????????????????????????????????????????????????????????????????????????????????????????????????????????????????????????????????????????
Cinclidium_stygium                  GACCAAGTAATAAA---ATACCACAGTTAAAATCTAGTTCTAGTAATCAATTAACATCAAATAAGAAAATTTCTCAGTATCGTATTCGTTTAGAAGAAAAACAAAAATTACGTTTTCATTATGGAATAACAGAACGACAATTACTTAATTATGTACGTATCGCTAGAAAAGCAAAAGGATCAACAGGTGAAATTTTATTACAATTACTTGAAATGCGTTTAGATAATATAATTTTTCGATTAGGTATGGCTTCTACGATTCCTGGAGCAAGGCAATTAGTAAATCATAGACATATTTTAGTTAATGATCGTTTAGTAGATATACCAAGTTATCGATGTAAACCTCAGGATTTTATTACTATAAAAGATCGACAAAAATCTCAGACTATTATTA---------------GTAAAAATATAGATCTTTATCAAAAATCTAAAATACCAAATCATTTAACTTATAATTCTTTAAACAAAAAAGGATTGGTTAATCAAATACTAGATCGTGAATCCATTGATTTAAAAATAAATGAATTATTAGTTGTAGAATATTATTCTCGTCAGGCTCAAGCTAATAAAGCAGCTATRAAAGCTATGCTTGTCAATCSAGTAGGTGATTTCGGATTAGCTCTGGGGATTATGGGTTGTTTTACTATTTTTCAAACAGTAGACTTTTCGACTATTTTTGCTTGTGCCGGCGCCTTTTCCGAACCCCATCATTATTTCATTTTCTGCAATATGAGATTTCATGCCATAACTGTTATTTGTATTTTACTTTTCATTGGCGCTGTTGGAAAATCTGCACAAATAGGATTGCATACTCGGTTACCTGATGCAATGGAGGGTTTTC-----GAATATTTGAGGGCTCTCATGTGCC----AATA---GGTACATTATAACAATCTCACTGTATGCTGGAATCGTCGACCAAATGAGAGTCCCC--------ATCGG--------AAAAATATCTCATTTTGACCAATCAGCAGGAAACCTATAAAGG------AAGGCCGAGCCCACCCAACGAAG---TAAAGG---------------------------------------------------------------CTGAAGGAGCTCT----ATAGGATCCTCAGAGACTGTACGTGAGACCTCTTGTCCG--AAATGGAATTT---ATCCTTGAAAAGAAAAGCTGG---------------------------------------------CCAGATTTAACTAAG-ATACGAAGCATTCTTTTGTCGTGAAGATTCGATCATCTTTTTTT--AGATCATATA---GTCTAGATATGCAGGTCTTATGGAATAGAA------GGAT-CCGT------ATA-GGGTTTGGGCATGTAGAAAACCTTGTATTGAATCAAATACTCCTCATCA---TTTTGGTTAT---AAGCTGGAAACGGAAAAAAA---TATAT-ATAT------TGTTTT--------------TTTCTAGCGCGGCCTG----ATGTCA-----CATTCCAACTTTCCGCTCGAGCC-------------CAGCCTTATTGTC---ATCCTCACCAAA-GCGCCGCGCGCTGAATCTACC-----AGGATGCAGTTTAAAAAAGCTTAAATATTTTTT-GTTGCTTCGCAAAATATA---------TATATATATACTTGCGAAGAGCGTTGGG---ATAGAGCTAAGAAGGTA-T----CTCATGTATAAAAGAAAAAAAA---CATCTTAG--------TTGTTAGGGACGCAGCATCCGTAAGATTCTT---GGGAGAGTCTCTATTTTATA---------------AGTGGAAG--------ATACAGTCCCTACTCTTGCTAAGCTCATCAGCTT----AT-TACCTAATGCTCTAAAA---T-ATTATTTCTTTGCCTTATGGGAGCGTAAGAGATTATTAAGATTATCAGACTAAAGAAACTGATATTTTAGCAGCATTTCGAATGACTCCTCAACCGGGGGTACCAGCTGAAGAGGCAGGAGCAGCAGTAGCTGCGGAATCTTCAACTGGTACGTGGACCACTGTTTGGACCGATGGACTCACTAGTCTTGATCGTTACAAAGGACGATGCTATGGTATTGAAGCAGTTCCTGGAGAAGATAATCAATATATCGCTTATGTTGCTTACCCATTAGATTTATTTGAAGAAGGTTCTGTTACCAATTTATTTACTTCTATTGTTGGTAATGTCTTTGGATTCAAAGCTTTACGAGCTTTACGTCTAGAAGATTTACGTATTCCTCCAGCTTATTCCAAAACTTTTCAAGGCCCACCTCATGGTATTCAAGTTGAAAGAGATAAATTAAATAAATATGGTCGTCCATTATTAGGATGTACCATTAAGCCAAAATTGGGTTTATCTGCTAAAAACTATGGTAGAGCTGTTTATGAATGTCTTCGTGGTGGACTCGATTTTACAAAAGATGATGAAAACGTAAATTCTCAGCCTTTTATGCGTTGGAGAGATCGTTTCTTATTTGTAGCTGAAGCTCTTTACAAATCTCAAGCTGAAACAGGTGAAATTAAAGGACATTATTTGAATGCTACCGCAGGTACATGTGAAGAAATGATGAAAAGAGCTTATTTTGCTAGAGAATTAGGCGCTCCTATTGTTATGCATGACTATTTAACAGGTGGTTTCACTGCAAATACTAGTTTAGCCCATTACTGTCGTGATAATGGCTTACTTCTTCATATTCACCGTGCAATGCATGCAGTTATTGACCGACAAAAGAACCATGGTATCCATTTCCGTGTACTAGCTAAAGCGTTACGTTTATCCGGTGGAGATCATATTCACTCTGGTACTGTAGTAGGTAAACTTGAAGGGGAACGTCAAGTAACTTTAGGGTTTGTCGATTCACTTCGTGATGACTATATCGAAAAAGATAGAAGTCGTGGTATTTACTTCACTCAAGACTGGGTTTCTTTACCAGGTGTTTTACCTGTAGCTTCTGGCGGTATTCATGTTTGGCATATGCCAGCATTAACCGAAATCTTTGGAGATGATTCTGTATTACAGTTTGGTGGAGGAACCTTAGGTCACCCTTGGGGCAATGCACCTGGTGCAGTTGCTAATAGAGTTGCATTAGAAGCTTGTGTACAAGCTCGTAATGAAGGACGTGATCTTGCTCGCGAAGGTAATGAAGTTATTCGCGAAGCTGC?
Climacium_americanum                GACTAACTAATAAA---ACACCCCAGTTAAAATCTAGTTCTATCAATCAATCAACATCTAATAAAAAAATTTCTCAGTATCGTATTCGTTTAGAAGAAAAACAAAAATTACGTTTTCATTATGGAATAACAGAACGACAATTACTTAATTATGTACGTATCGCTAGAAAAGCAAAAGGATCCACAGGTGAAGTTTTATTACAATTACTCGAAATGCGTTCAGATAATGTTATTTTTCGATTGGGTATGGCTCCTACGATTCCTGGAGCAAGACAACTAGTAAATCATAGACATATTTTAGTTAATGATTGTATAGTAGATATACCAAGTTATCGATGTAAACCTCAGGATTTTATTACTATAAAAAATCAACGAAAATCTGAGACTATAATTA---------------GTAAAAATATAGAGTTTTATCAAAAATCTAAAATACCAAATCATTTAACTTATAGTTCTTTAGAAAAAAAAGGATTAGTTAATCAAATATTAGATCGTGAATCAATTGGTTTAAAAATAAATGAATTATTAGTTGTAGAATATTATTCTCGTCAAGCTTAAGCCAATAAAGCAGCTATAAAAGCTATGCTTGTCAATCGAGTAGGTGATTTCGGATTAGCTCTCGGGATTATGGGTTGTTTTACTATTTTTCAAACAGTAGACTTTTCGACTATTTTTGCTCGTGCCAGCGCCTTTTCCGAACCCCATCATTATTTTATTTTCTGCAATATGAGATTTCATGCCATAACTGTTATTTGTATCTTACTTTTCATCGGCGCTGTTGGGAAATCTGCACAAATAGGATTGCATACTCGGTTACCTGATGCAATGGAGGGTTTTC-----GAATATCTGAGGGCTCTCATGTGCC----AATA---GGTACATTATACCAATCTCACTGTATGCCGGAATCGTCGATCAAATGAGAGTCCCC--------ATCGG--------AAAAATATCTCATTTTGGCCAATCGGCAGGAAACCTATAAAGG------AAGGCCAAGCCCACCCAACGAAG---TAAAGG---------------------------------------------------------------CTGAAGGAGCTCT----ATAGGATCCTCAGAGACTGTACGTGAGACCTCTTGTCCG--AAATGGAATTT---ATTCTTGAAAAGCGAAGCTGA---------------------------------------------CCAGATTTAACTAAG-ATACGAAGCATTCTTTTGTCGTGAAGATTCGATCATCTTTTTTTT-AGATTATATA---GTCTAAATATGCAGGTCTTATGGAATAGAA------GGAT-CCGT------ATA-GGGTTTGGGCATGTAGAAAACCTTGTATTGAATCAAATACTCCTCATCA---GTTTGGTTAT---AAGCTGGAAACGGAAAAAAA---TATAT-ATAT------TGTTTT--------------TTTACAGCGCGGCCTG----ATGTTA-----CATCCCAACTTTCCGCCTGAGCC-------------CAGCCTTATTGTC---ATCCTCACCAAA-GCGCCGCGCGCTGAATCTACC-----AGGATGCAGTTTAAAAAAGCTTAAATATTTTTT--TTGCTTCGCGAAATATA---------TCTAT----ACTCACGAAAAGCGTTGGGAGGATGGAGCTGAGACGGTG-T----CTCATGTATAAAAGAAGAAAAA---CATCTTAG--------TTGTTAGGGACGCAGCATCCGTAAGATTCTTCTTGGGAGAGTCTCTATTTCATA---------------AGTGGAAG--------ATACAGTCCCTACTCTTGCTAGGCCCATCAGCTT----AT-TACCCAATGCTCTAAAA---T-AGTATTTCTTTGCCTTATGGGAGCGTAAGAGATTATTA???????????????????????????????????????????????????????????????????????????????????????????????????????????????????????????????????????????????????????????????????????????????????????????????????????????????????????????????????????????????????????????????????????????????????????????????????????????????????????????????????????????????????????????????????????????????????????????????????????????????????????????????????????????????????????????????????????????????????????????????????????????????????????????????????????????????????????????????????????????????????????????????????????????????????????????????????????????????????????????????????????????????????????????????????????????????????????????????????????????????????????????????????????????????????????????????????????????????????????????????????????????????????????????????????????????????????????????????????????????????????????????????????????????????????????????????????????????????????????????????????????????????????????????????????????????????????????????????????????????????????????????????????????????????????????????????????????????????????????????????????????????????????????????????????????????????????????????????????????????????????????????????????????????????????????????????????????????????????
Crossomitrium_patrisiae             GGCTAACTAATAAA---ATATCTCAATTAAAATCTAGTTCAATTAATCAATCAACATCTAATAAAAAAATTTCTCAATATCGTATTCGTTTAGAAGAAAAACAAAAATTACGTTTTCATTATGGAATAACAGAACGACAATTACTGAATTATGTACGTATTGCTAGAAAAGCAAAAGGATCTACAGGCGAAGTTTTATTACAATTACTTGAAATGCGTTTAGATAATATTATTTTTCGGTTAGGTATGGCTCCTACAATTCCTGCAGCAAGGCAATTAGTAAATCATAGACATATTGTAGTTAATGATTTTCTCGTAGATATACCAAGTTATCGGTGTAAATCTCAGGATTTTATTACTATAAAAAATAAAAAAAAATCTAAGACTATAATTA---------------GTAAAAATATAGAATTTTATCAAAAATCTAAAATACCAAATCATTTAACTTATAATTTTTTAGAAAAAAAAGGATTAGTTAATCAAATATTAGATCGAGAATCAATTGATTTAAAAATAAATGAATTATTAGTTGTAGAATATTATTCTCGTCAAGCTTAA??????????????????????????????????????????????????????????????????????????????????????????????????????????????????????????????????????????????????????????????????????????????????????????????????????????????????????????????????????????????????????????????????????????????????????????????????????????????????????????????????????????????????????????????????????????????????????????????????????????????????????????????????????????????????????????????????????????????????????????????????????????????????????????????????????????????????????????????????????????????????????????????????????????????????????????????????????????????????????????????????????????????????????????????????????????????????????????????????????????????????????????????????????????????????????????????????????????????????????????????????????????????????????????????????????????????????????????????????????????????????????????????????????????????????????????????????????????????????????????????????????????????????????????????????????????????????????????????????????????????????????????????????????????????????????????????????????????????????????????????????????????????????????????????????????????????????????????????????????????????????????????????????????????????????????????????????????????????????????????????????????????????????????????????????????????????????????????????????????????????????????????????????????????????????????AGAGTATCAAACAAAAGACACTGATATTTTAGCAGCATTTCGAATGACTCCTCAGCCAGGAGTACCCCCTGAAGAGGCAGGAGCTGCAGTAGCTGCGGAATCTTCCACTGGCACATGGACTACTGTTTGGACTGATGGTCTTACCAGTCTTGATCGCTATAAAGGACGATGCTATGATCTTGAAGCAGTTGCTGGAGAAGAGAATCAATATATTGCTTATGTTGCTTATCCACTAGATCTATTTGAAGAAGGTTCTGTTACCAATTTATTTACTTCTATTGTTGGTAATGTTTTTGGATTTAAAGCTTTGCGAGCTTTACGTTTAGAAGATTTACGTATTCCTCCATCTTATACCAAAACTTTTCAAGGCCCACCTCATGGTATTCAGGTTGAAAGAGATAAATTAAATAAATATGGTCGTCCATTATTAGGGTGTACTATTAAGCCAAAATTAGGTTTATCTGCTAAAAATTATGGTAGAGCTGTATATGAATGTCTTCGTGGTGGACTTGATTTCACAAAAGATGATGAAAACGTAAATTCTCAGCCTTTTATGCGTTGGAGAGATCGYTTYTTATTTGTAGCTGAAGCTATTTACAAATCTCAATCCGAAACAGGTGAAATTAAAGGACATTATTTGAATGCYACTGCAGGTACATCTGAAGAAATGATGAAAAGAGCTTATTGTGCTAGAGAACTAGGTATGCCTATTGTTATGCACGATTATTTAACAGGTGGTTTTACTGCAAATACCAGTTTGGCTCATTATTGTCGTGATAATGGCTTGCTTCTTCACATTCACCGTGCAATGCATGCTGTTCTTGACCGACAAAAAAATCATGGTATGCATTTCCGTGTTTTAGCTAAAGCCTTACGTTTATCTGGTGGAGACCATGTTCATGCTGGTACTGTAGTAGGTAAACTTGAAGGAGAACGTGAAGTAACTTTAGGATTTGTTGATTTACTTCGTGATGATTATATTGAAAAAGATAGAAGCCGTGGTATTTATTTCACTCAAGACTGGGTTTCTTTACCAGGTGTTTTACCTGTAGCTTCTGGTGGTATTCATGTTTGGCACATGCCAGCATTAACTGAAATTTTTGGAGATGATTCTGTATTACAGTTTGGTGGGGGAACTTTAGGTCATCCTTGGGGTAATGCCCCTGGAGCAGTTGCTAATAGAGTTGCCGTAGAAGCTTGTGTACAAGCTCGTAATGAAGGACGTGATCTTGCTCGTGAAGGTAATGAAATTATTCGTGAAGCTGCT
Cryptopodium_bartramioides          ??????????????---??????????????ATCTAGTTCTATCAATCAATCAACATCTAATARAAAAATTTCTCAGTATCGCATTCGTTTAGAAGAAAAACAAAAATTACGTTYTCATTAKGGAATAACAGAACGACAATTACTTAATTATGTACGTATTGCTAGAAAAGCAAAAGGGTCMACAGGTGAAGTTTTATTACAATTACTCGAAATGCGTTTAGATAATATTATTTTTCGACTAGGTATGACTCCTACGATTCCTGGAGCAAGGCAATTAGTAAATCATAGACATATTTTAGTTAATGATCGTATAGTAGATAYACCAAGTTATCGGTGTAAACCTCAGGATTTTATTACTATAAAAGATCGAGAAAAATATCAGACTATAATTA---------------GTAAAAATATAGATTTTYATCAAAAATATAAAATACCAAATCATTTAACTTATAATTYTTTAGAAAAAAAAGGAGTAGTTAATCAAATACTAGATCGTGAATCANTTRGTTTAAAAATAAATGAATTATTAGTTGTAGAATATTATTCTCGTCAGGCTTAAGCCAATAAAGCAGCTATAAAAGCTATGCTTGTCAATCGAGTASGTGATTTCGGATTANCTCTCGGGATTATGGGTTGTTTTACTATTTTCCAAACAGTAGACTTTTCGACTATTTTTGCTCGTGCCAGCGCCTTTTCCGAACCCCATCATCATTTTCTTTTTTGCAATATGAGATTTCATGCCATAACTGTGATTTGTATTTTACTTTTCATTGGCRCTGTTGGAAAATCTGCACAAATAGGATTGCATACTCGGTTACCTGATGCAATGGAGGGTTTTC-----GAATATCTGAGGGCTCTCATGTGCC----AATA---GGTACATTATAATAATCTCACTGTATGCTGGAATCGTCGATCAAATGAGAGTCCCC--------ATCGG--------AAAAATATCTCATTTTGACCAATCAGCAGGAAACCTATAAAGG------AAGGCCAAGCCCACCCAACGAAG---TAAAGG---------------------------------------------------------------CTGAAGGAGCTCT----ATAGGATCCTCAGAGACTGTACGTGAGACCTCTTGTTTG--AAATGGAATTT---ATTCTTGAGAAGAGAAGCTGG---------------------------------------------CCAGATTTCACTAAG-ATACGAAGCATTCTTTTGTCGTGAAGATTCGATCAT-TTTTTTTT-AGATTATATA---GTCTAGATATGCAGGTCTTATGGAATAGAA------GGAT-CCGT------ATA-GGGTTTGGGCATGTAGAAAACCTTGTATTGAATCAAATACTCCTCATTA---TTTTGGTTAT---AAGCTGGAAACGGAAAAAAA---TATAT-ATAT------TGTTTT--------------TTTCCAGCGCGGCCTG----ATGTTA-----CATCCCAACTTTCCGCCTGAGCC-------------CAGCCTTATTGTC---ATCCTCACCAAA-GCGCCGCGCGCTGAATCTACC-----AGGATGCAGTTTAAAAAAGCTTAAATATTTTTT-GTTGCTTCGCAAAATATA---------TCTAT----ACTTGCGAAAAGCGTTGGG---ATGGAGCTGAGACGGTG-T----CTCATGTATAAAAGAGAAAAA----CATCTTAG--------TTGTTAGGGACGCAGCATCCGTAAGATTCTC---GGGAGAGTCTCTATTTCATA---------------AGTGGAAG--------ATACAGTCCCTACTCTTGCTAGGCTCATCAGCTT----AT-TACCTAATGCTCTAAAA---T-AGTATTTCTTTGCCTTATGGGAGCGTAAGAGATTATTAAGATTATCAGACTAAAGAAACTGATATTTTAGCAGCATTTCGAATGACTCCTCAACCAGGAGTACCAGCTGAAGAGGCAGGAGCTGCAGTAGCTGCGGAATCTTCTACTGGTACATGGACCACTGTTTGGACCGATGGCCTTACCAGTCTTGATCGTTACAAAGGACGATGCTATGATATTGAATCAGTTCCTGGAGAAGATAGTCAATATATTGCTTATGTTGCTTACCCATTAGATTTATTTGAAGAAGGTTCTGTTACCAATTTATTTACTTCTATTGTTGGTAATGTTTTTGGATTTAAAGCTTTACGAGCTTTACGTCTAGAAGATTTACGTATTCCTCCAGCTTATTCCAAAACTTTCCAAGGCCCACCTCATGGTATTCAAGTTGAAAGAGATAAATTAAACAAATACGGTCGTCCATTATTAGGATGCACTATTAAGCCAAAATTGGGTTTATCTGCTAAAAATTATGGTAGAGCTGTATATGAATGTCTTCGTGGTGGACTTGATTTTACGAAAGATGATGAAAACGTAAATTCTCAACCTTTTATGCGTTGGAGAGATCGTTTCTTATTTGTAGCTGAAGCTCTTTACAAATCTCAAGCTGAAACAGGTGAAATTAAAGGACATTATTTAAATGCTACCGCAGGTACGTGTGAAGAAATGATGAAAAGAGCTCAATTTGCTAGAGAACTAGGCGCTCCTATTGTCATGCATGACTATTTAACAGGTGGTTTTACTGCAAATACTACTTTGGCTCATTACTGCCGTGATAATGGCTTACTTCTTCATATTCACCGCGCAATGCATGCAGTTATTGACCGACAAAAAAACCATGGTATGCATTTCCGTGTATTAGCTAAAGCGTTACGTTTATCCGGTGGAGACCATATTCACGCCGGTACTGTAGTAGGTAAACTTGAAGGAGAACGTCAAGTAACTTTAGGGTTTGTTGATCTACTTCGTGATGATTATATTGAGAAAGATAGAAGCCGTGGTATTTATTTCACCCAAGATTGGGTTTCTTTACCAGGTGTTTTCCCTGTAGCTTCTGGCGGTATTCATGTCTGGCATATGCCAGCATTAACTGAAATCTTTGGAGATGATTCTGTATTACAGTTTGGTGGAGGAACCTTAGGTCATCCTTGGGGTAATGCACCCGGTGCAGTTGCTAATAGAGTTGCCNTAGAAGCTTGTGTACAAGCTCGTAATGAAGGACGTGATCTTGCTCGCGAAGGTAATGAAGTTATTCGTGAAGCTACT
Ctenidium_molluscum                 GACTAACTAATAAA---ACACCCCAGTTAAAATCTAGTTCTATCAATCAATCAACATCCAATAAAAAAATTTCTCAGTATCGCATTCGTTTGGAAGAAAAACAAAAATTACGTTTTCATTATGGAATAACAGAAAGACAATTACTTAATTATGTACGTATTGCTAGAAAAGCAAAAGGATCTACAGGTGAAGTTTTATTACAATTACTCGAAATGCGTTTAGATAATGTTATTTTTCGATTAGGTATGGCTCCTACAATTCCTGGAGCAAGACAATTAGTAAATCATCGACATATTTTAGTTAATGATTGTATAGTAGATATACCAAGTTATCGATGTAAACCTCAGGATTTTATTACTATAAAAAATCAACGAAAATCTGAGACTATAATTA---------------GTAAAAATATAGAGTTTTATCAAAAATATAAAATACCAAATCATTTAACTTATAGTTCTTTAGAAAAAAAAGGATTAGTTAATCAAATATTAGATCGTGAATCAATTGGTTTAAAAATAAATGAATTATTAGTTGTAGAATATTATTCTCGTCAAGCTTAAGCCAATAAAGCAGCTATAAAAGCTATGCTTGTCAATCGAGTAGGTGATTTCGGATTAGCTCTCGGGATTATGGGTTGTTTTACTATTTTTCAAACAGTAGACTTTTCGACTATTTTTGCTCGTGCCAGCGCCTTTTCCGAACCCCATCATTATTTTATTTTTTGCAATATGAGATTTCATGCCATAACTGTTATTTGTATCTTACTTTTCATCGGCGCTGTTGGGAAATCTGCACAAATAGGATTGCATACTCGGTTACCTGATGCAATGGAGGGTTTTC-----GAATATCTGAGGGCTCTCATGTGCC----AATA---GGTACATTATACCAATCTCACTGTATGCCGGAATCGTCGATCAAATGAGAGTCCCC--------ATCGG--------AAAAATATCTCATTTTGGCCAATCGGCAGGAAACCTATAAAGG------AAGGCCAAGCCCACCCAACAAAG---TAAAGG---------------------------------------------------------------CTGAAGGAGCTCT----ATAGGATCCTCAGAGACTGTACGTGAGACCTCTTGTCCG--AAATGGAATTT---ATTCTTGAAAAGCGAAGCTGA---------------------------------------------CCAGATTTAACTAAG-ATACGAAGCATTCTTTTGTCGTGAAGATTCGATCATCTTTTTTTT-AGATTATATA---GTCTAGATATGCAGGTCTTATGGAATAGAA------GGAT-CCGT------ATA-GGGTTTGGGCATGTAGAAAACCTTGTATTGAATCAAATACTCCTCATCA---GTTTGGTTAT---AAGCTGGAAACGGAAAAAAA---TATAT-ATAT------TGTTTT--------------TTTCCAGCGCGGCCTG----ATGTTA-----CATCCCAACTTTCCGCCTGAGCC-------------CAGCCTTATTGTC---ATCCTCACCAAA-GCGCCGCGCGCTGAATCTACC-----AGGATGCAGTTTAAAAAAGCTTAAATATTTTTT--TTGCTTCGCGAAATATA---------TCTAT----ACTCGCGAAAAGCGTTGGGAGGATGGAGCTGAGACGGTG-T----CTCATGTATAAAAGAAGAAAAA---CATCTTAG--------TTGTTAGGGACGCAGCATCCGTAAGATTCTT---GGGAGAGTCTCTATTTCATA---------------AGTGGAAG--------ATACAGTCCCTACTCTTGCTAGGCTCATCAGCTT----AT-TACCTAATGCTCTAAAA---T-AGTATTTCTTTGCCTTATGGGAGC??????????????AGATTATCAGACTAAAGAAACAGATATTTTAGCAGCATTTCGAATGACTCCTCAACCAGGAGTACCCGCTGAAGAGGCAGGAGCTGCAGTAGCTGCGGAATCTTCCACTGGTACATGGACCACCGTTTGGACCGATGGACTTACCAGTCTTGATCGTTATAAAGGACGATGCTATGATCTTGAAGCAGTTCCTGGAGAAGAGAATCAATATATTGCTTATGTTGCTTACCCATTAGATCTATTTGAAGAAGGTTCTGTTACCAATTTATTTACTTCTATTGTTGGTAATGTTTTTGGATTTAAAGCTTTACGAGCTTTACGTCTAGAAGATTTACGTATTCCTCCAGCTTATTCCAAAACTTTCCAAGGCCCACCTCATGGTATTCAAGTTGAAAGAGATAAATTAAATAAATATGGTCGTCCATTATTAGGATGTACTATTAAGCCAAAATTGGGTCTATCTGCTAAAAACTATGGTAGAGCTGTATATGAATGTCTTCGTGGTGGACTTGATTTCACAAAAGATGATGAAAACGTAAATTCTCAACCTTTTATGCGTTGGAGAGATCGTTTCTTATTTGTAGCTGAAGCTATTTACAAATCTCAAGCTGAAACAGGTGAAATTAAAGGACATTATTTAAATGCTACCGCAGGTACATGTGAAGAAATGATGAAAAGAGCTCAATTTGCTAGAGAATTAGGTATGCCTATTGTCATGCATGACTATTTAACAGGTGGTTTTACTGCAAACACTACTTTAGCTCATTACTGTCGTGATAACGGCTTGCTTCTTCATATTCACCGCGCAATGCATGCAGTTATTGACCGACAAAAAAATCATGGTATGCATTTCCGTGTATTAGCTAAAGCATTACGTTCATCGGGTGGAGATCATATTCACGCTGGTACTGTAGTAGGTAAACTTGAGGGAGAACGTCAAGTAACTTTAGGGTTTGTTGATCCACTTCGTGATGATTATATTGAAAAAGATAGAAGCCGTGGTATTTATTTCACCCAAGACTGGGTCTCTTTACCAGGTGTTTTACCTGTAGCTTCTGGTGGTATTCATGTTTGGCATATGCCAGCATTAACTGAAATCTTTGGAGATGATTCTGTATTACAGTTTGGTGGAGGAACTTTAGGTCACCCTTGGGGTAATGCACCTGGAGCAGTTGCTAATAGAGTTGCAGTAGAAGCTTGTGTACAAGCTCGTAATGAAGGACGTGATCT?????????????????????????????????????
Cyathophorella_hookeriana           GATTAACTAATAAA---ACACCCCAATTAAAATCTAGTTCGATCAATCAATCAACATCTAATAAAAAAATTTCTCAGTATCGCATTCGTTTAGAAGAAAAACAAAAATTACGTTTTCATTATGGAATAACAGAACGACAATTACTTAATTATGTGCGTATTGCTAGAAAAGCTAAAGGATCTACAGGTGAAATTTTATTACAATTACTCGAAATGCGTTTAGATAATATTATTTTTCGATTAGGTATGACTCCTACCATTCCTGGAGCAAGGCAACTAGTAAATCATAGACATATTTTAGTTAATGGTTATATAGTAGATATACCAAGTTATCGGTGTAAACCTCAAGATTTTATTACTATAAAAAATCAACGAGAATCTGAAACTATAATTA---------------GTAAAAATATAGAATTTTATCAAAAATATAAAATACCAAATCATTTAACTTATAGTTCTTTAGAAAAAAAAGGATTAGTTAATCAAATACTAAATCGTGAGTCAATTGGTTTAAAAATAAATGAATTATTAGTTGTAGAATATTATTCTCGTCAAGCTTAAGCCAATAAAGCAGCTATAAAAGCTATGCTTGTCAATCGAGTAGGTGATTTCGGATTAGCTCTCGGGATTATGGGTTGTTTTACTATTTTTCAAACAGTAGACTTTTCGACTATTTTTGCTCGTGCTAGCGCCTTTTCCGAACCCCATCATTATTTCATTTTTTGCAATATGAGATTTCATGCCATAACTGTTATTCGTATCTTACTTTTCATTGGCGCTGTTGGAAAATCTGCACAAATAGGATTGCATACTCGGTTACCTGATGCAATGGAGGGTTTTC-----GAATATCTGAGGGCTCTCATGTGCC----AATATTAGGTACATTATACCAATCTCACTGTATGCCGGGATCGTCGATCAAATGAGAGTCCCCTTTTTATTATAGG--------AAAAATATCTTATTTTGGCCAATCGGCAGGAAACCTATAAGGG------AAGGCCAAGCCCACCCAACAAAG---TAAAGG---------------------------------------------------------------CTGAAGGAGCTCT----ATAGGATCCTCAGAGACTGTACGTGAGACCTCTTGTCCG--AAATGGAATTT---CTTCTTGAAAAGCGAAGCTGA---------------------------------------------CCAGATTTAACTAAG-ATACGAAGCATTCTTTTGTCGTGAAGATTCGATCATCTTTTTTTT-AGATTATATA---GTCTAGATATGCAGGTCTTGTGGAATACAA------GGAT-CCGT------ATA-GGGTTTGGGCATGTAGAAAACCTTGTATTGAATCAAATACTCCTCATCA---GTTTGGTTAT---AAGCTGGAAACGGAAAAATA---TATAT-ATAT------TGTTTTT-------------TTTCCAGCGCGGCCTG----ATGTTA-----CATCCCAACGTTCCGCCTTAGCC-------------CAGCCTTATTGTC---ATCCCCACCAAA-GCGCCGCGCGCTGAATCTACC-----AGGATGCAGTTTAAAAAAGCTTAAATATTTTTT--TTGCTTCGCGAAATATA---------TTTAG----ACTCGCGAAAAGCATTGGGAGGGTGGAGCTGAGACGGTG-T----CTCATGTATAAAGGAAGAAACA---CATCTTAG--------TTGTTAAGGACGCAGCATCCGTAAGATTCTT---GGGAGAGTCTCTATTTCATA---------------AGTGGAAG--------ATACAGTCCCTACTCTTGCTAGGCTCCTCAGCTT----AT-TACCCAATGCTCTAAAA---T-AGTATTTTTTTGCCTTATGGGAGCGTAAGAGATTATTA???????????????????????????????????????????????????????????????????????????????????????????????????????????????????????????????????????????????????????????????????????????????????????????????????????????????????????????????????????????????????????????????????????????????????????????????????????????????????????????????????????????????????????????????????????????????????????????????????????????????????????????????????????????????????????????????????????????????????????????????????????????????????????????????????????????????????????????????????????????????????????????????????????????????????????????????????????????????????????????????????????????????????????????????????????????????????????????????????????????????????????????????????????????????????????????????????????????????????????????????????????????????????????????????????????????????????????????????????????????????????????????????????????????????????????????????????????????????????????????????????????????????????????????????????????????????????????????????????????????????????????????????????????????????????????????????????????????????????????????????????????????????????????????????????????????????????????????????????????????????????????????????????????????????????????????????????????????????????
Cyathophorum_bulbosum               GACTAACTAATAAA---ACACCCCAGTTAAAATCTAGTTCTATCACTCAATCAACATCTAATAAAAAAATTTCTCAGTATCGAATTCGTTTAGAGGAAAAACAAAAATTACGTTTTCATTATGGAATAACAGAACGACAATTACTTAATTATGTACGTATTGCTAGAAAAGCAAAAGGATCGACAGGTGAAGTTTTATTACAATTACTCGAAATGCGTTTAGATAATGTTATTTTTCGATTAGGTATGTTTCCTACAATTCCTGGAGCAAGACAATTAGTAAATCATAGACATATTCTAGTTAATGGTTCTATAGTAGATATACCAAGTTATCAGTGTAAACCTCAAGATTTTATTACTATAAAAAATCAACAAAAATCTGAGGCTATAATTA---------------GTAAAAATATAGAATTTTATCAAAAATATAAAATACCAAATCATTTAACTTATAATTATTTAGAAAAAAAAGGATTAGTTAATCAAATACTAGATCGTGAATCAATTGGTTTAAAAATAAATGAATTATTAGTTGTAGAATATTATTCTCGTCAAGCTTAAGCCAATAAAGCAGCTATAAAAGCTATGCTTGTCAATCGAGTAGGTGATTTCGGATTAGCTCTCGGGATTATGGGTTGTTTTACCATTTTCCAAACAGTAGACTTTTCGACTATTTTCGCTCGTGCTAGCGCCTTTTCCGAACCCCATCATTATTTCATTCTTTGCAATATGAGATTTCATGCCATAACCGTTATTTGTATCTTACTTTTCATTGGCGCTGTTGGAAAATCTGCACAAATAGGATCGCATACTCGGTTACCTGATGCAATGGAGGGTTTTC-----GAATATCTGAGGGCTCTCATGTGCC----AATA---GGTACATTATACCAATCTCACTGTATGCCGGAATCGTCGATCAAATGAGAGTCCCC--------ATCGG--------AAAAATATCTCATTTTGGCCAATCGGCAGGAAACCTATAGGGG------AAGGCCAAGCCCACCCAACGAAG---TAAAGG---------------------------------------------------------------CTGAAGGAGCTCT----ATAGGATCCTCAGAGACTGTACGTGAGACCTCTTGTCCG--AAATGGAATTT---CTTCTTGAAAAGCGAAGCTGA---------------------------------------------CCAGATTTAACTAAG-ATACGAAGCATTCTTTTGTCGTGAAGATTCGATCATCTTTTTTTT-AGATTATATA---GTCTAGATATGCAGGTCTTATGGAATACGA------GGAT-CCGT------ATA-GGGTTTGGGCATGTAGAAAACCTTGTATTGAATCAAATACTCCTCATCA---GTTTGGTTAT---AAGCTGGAAACGGGAGAAAA---TATAT-ATAT------TGTTTT--------------TTTCCAGCGCGGCCTG----ATGTTA-----CGTCCCAACGTTCCGCCCGAGCC-------------CAGCCTTATTGTC---ATCCTCACCAAA-GCGCCGCGCGCTGAATCTACC-----AGGATGCAGTTCAAAAAAGCTTAAATATTTTTT--TTGCTTCGCGGAATATA---------TCTAT----ACTCGCGAAAAGCGTTGGGAGGATGGAGCTGAGACGGTG-T----CTCATGTATAAGAGAAGGAAAA---CATCTTAG--------TTGTTAGGGACGCAGCATCCGTAAGATCCTC---GGGAGAGTCTCTATTTCATA---------------AGTGGAAG--------ATACAGTCCCTACTCTTGCTAGGCTCCTCAGCTT----AC-TACCTAATGCTCTAAAA---T-AGTATTTCTTTGCCTTATGGGAGCGTAGGAGATTATTA???????????????????????????????????????????????????????????????????????????????????????????????????????????????????????????????????????????????????????????????????????????????????????????????????????????????????????????????????????????????????????????????????????????????????????????????????????????????????????????????????????????????????????????????????????????????????????????????????????????????????????????????????????????????????????????????????????????????????????????????????????????????????????????????????????????????????????????????????????????????????????????????????????????????????????????????????????????????????????????????????????????????????????????????????????????????????????????????????????????????????????????????????????????????????????????????????????????????????????????????????????????????????????????????????????????????????????????????????????????????????????????????????????????????????????????????????????????????????????????????????????????????????????????????????????????????????????????????????????????????????????????????????????????????????????????????????????????????????????????????????????????????????????????????????????????????????????????????????????????????????????????????????????????????????????????????????????????????????
Cyclodictyon_albicans               GATTAACTAATAAA---ATACCTGAATTAAAATCTAGCTCTATTACTCAATCAACATCTAATAAAAAAATTTCTCAGTATCGCATTCGTTTAGAAGAAAAACAAAAATTACGTTTTCATTATGGAATAACAGAACGACAATTACTTAATTATGTACGTATTGCTAGAAAAGCAAAAGGATCCACAGGTGAAGTTTTATTACAATTACTCGAAATGCGTTTAGATAATGTTATTTTTCGATTAGGTATGACTCCTACGATTCCTGGAGCAAGACAATTAGTGAATCATAGACATATTTTAGTTAATGATTATATAGTAGATATACCAAGTTATCGGTGCAAACCTCAAGATTTTATTACTATTAAAAACCAACGAAAATCTGAGACTATAATTA---------------GTAAAAACATAGAGCTTTATCAAAAAATTAAAATACCAAATCATTTAACTTATAATTTTTTAGAAAAAAAAGGATTAATTAATCAAATATTAAATCGTGACTCAATTGGTTTAAAAATAAATGAATTGTTAGTTGTAGAATATTATTCTCGTCAAGCTTAAGCCAATAAAGCAGCTATAAAAGCTATGCTCGTTAATCGAGTAGGTGATTTCGGATTAGCTCTCGGAATTATGGGTTGTTTTACTATTTTCCAAACAGTAGACTTTTCGACTATTTTCGCTCGTGCTAGCGCCTTTTCCGAACCCCATCATTATTTCATTCTTTGCAATATGAGATTTCATGCCATAACTGTTATTTGTATTTTACTTTTCATCGGCGCTGTTGGAAAATCTGCACAAATAGGATTGCATACTCGGTTACCTGATGCAATGGAGGGTTTTC-----GAATATCTGAGGGCTCTCGTGTGCC----AATC---GGTACATTATACCAATCTCACTGTATGCCGGAATCGTCGATCAAATGAGAGTCCCC--------ATCGGAAGG----AAAAATATCTCATTTTGGCCAATCGGCAGGAAACCTATAGAGA------AAGGCCAAGCCCACCCAACGAAG---TA-AGG---------------------------------------------------------------CTGAAGGAGCCCTATATATAGGATCCTCAGAGACTGTACGTGAGACCTCTTGTCCG--AAATGGAATTT---ATTCTTGAAAAGCGAAGCTGA---------------------------------------------CCAGATTTAACCAAG-ATACGAAGCATTCTTTTGTCGTGAAGATTCGATCATCTTTTTTCT-ATATTATAGA---GTTTAGATATGCAGATCTTATAGAATAGAA------GGAT-CCGT------CTA-GGGTTTGGGCATGTAGAAAACCTTGTATTGAATCAAATACTCCTCATCA---GTTTGGTTAT---AAGCTGGAAACGGAAAAAAA---TCTAT-ATAT------TGTTTT--------------TTTACAGCGCGGCCCG----ATGTTC-----CATTCCAACTTTCCGCCTGAGCT-------------CAGCCTTATTGTC---ATCCTTACCAAA-GCGCCGCGCGCTGACTCTACC-----GGGATGCAGTTTAAAAAAGCTTAAATATTTTTT--TTGCTTCGCGAAATCTA---------TTTAT----ACTCGCGAAAAGCGTTGGGAGGATGGAGCTGAGACGGTG-T----CTCATGTATGAAAGAAAAAGAA---CATCTTAG--------TTGTTAAGGACGCAGCATCCGTAAGATTCTT---GGGAGAGTCTCTATTTCATA---------------AGTGGAAG--------ATCCAGTCCCTACTCTTGCTAGGCTCATCAGCTTATTTAT-TACCTAATGCTCTAAAA---T-AGTCTTTTTTTGCCTTATGAGAGCATAGGAAATTATTA???????????????????????????????????????????????????????????????????????????????????????????????????????????????????????????????????????????????????????????????????????????????????????????????????????????????????????????????????????????????????????????????????????????????????????????????????????????????????????????????????????????????????????????????????????????????????????????????????????????????????????????????????????????????????????????????????????????????????????????????????????????????????????????????????????????????????????????????????????????????????????????????????????????????????????????????????????????????????????????????????????????????????????????????????????????????????????????????????????????????????????????????????????????????????????????????????????????????????????????????????????????????????????????????????????????????????????????????????????????????????????????????????????????????????????????????????????????????????????????????????????????????????????????????????????????????????????????????????????????????????????????????????????????????????????????????????????????????????????????????????????????????????????????????????????????????????????????????????????????????????????????????????????????????????????????????????????????????????
Cyclodictyon_blumeanum              GATTAACTAATAAA---ATATCTGAATTAAAATCTAGTTCTATTACTCAATCAACATCTAATAAAAAAATTTCTCAGTATCGCATTCGTTTAGAAGAAAAACAAAAATTACGTTTTCATTATGGAATAACAGAACGACAATTACTTAATTATGTACGTATTGCTAGAAAAGCAAAAGGATCCACAGGTGAAGTTTTATTACAATTACTCGAAATGCGTTTAGATAATGTTATTTTTCGATTAGGTATGACTCCTACGATTCCTGGAGCAAGACAATTAGTGAATCATAGACATATTTTAGTTAATGATTATATAGTAGATATACCAAGTTATCGGTGCAAACCTCAAGATTTTATTACTATTAAAAACCAAAAAAAATCTGAGACTATAATTA---------------GTAAAAACATAGAGTTTTATCAAAAAATTAAAATACCAAATCATTTAACTTATAATTTTTTAGAAAAAAAAGGATTAATTAATCAAATATTAAATCGTGACTCAATTGGTTTAAAAATAAATGAATTATTAGTTGTAGAATATTATTCTCGTCAAGCTTAAGCCAATAAAGCAGCTATAAAAGCTATGCTCGTTAATCGAGTAGGTGATTTCGGATTAGCTCTCGGAATTATGGGTTGTTTTACTATTTTCCAAACAGTAGACTTTTCGACTATTTTCGCTCGTGCTAGCGCCTTTTCCGAACCCCATCATTATTTCATTCTTTGCAATATGAGATTTCATGCCATAACTGTTATTTGTATTTTACTTTTCATCGGCGCTGTTGGAAAATCTGCACAAATAGGATTGCATACTCGGTTACCTGATGCAATGGAGGGTTTTC-----GAATATCTGAGGGCTCTCGTGTGCC----AATC---GGTACATTATACCAATCTCACTGTATGCCGGAATCGTCGATCAAATGAGAGTCCCC--------ATCGGAAGG----AAAAATATCTCATTTTGGCCAATCGGCAGGAAACCTATAGAGA------AAGGCCAAGCCCACCCAACGAAG---TA-AGG---------------------------------------------------------------CTGAAGGAGCCCTATATATAGGATCCTCAGAGACTGTACGTGAGACCTCTTGTCCG--AAATGGAATTT---ATTCTTGAAAAGCGAAGCTGA---------------------------------------------CCAGATTTAACCAAG-ATACGAAGCATTCTTTTGTCGTGAAGATTCGATCATCTTTTTTCT-ATATTATAGA---GTTTAGATATGCAGATCTTATAGAATAGAA------GGAT-CCGT------CTA-GGGTTTGGGCATGTAGAAAACCTTGTATTGAATCAAATACTCCTCATCA---GTTTGGTTAT---AAGCTGGAAACGGAAAAAAA---TCTAT-ATAT------TGTTTT--------------TTTACAGCGCGGCCCG----ATGTTC-----CATTCCAACTTTCCGCCTGAGCT-------------CAGCCTTATTGTC---ATCCTTATCAAA-GCGCCGCGCGCTGACTCTACC-----GGGATGCAGTTTAAAAAAGCTTAAATATTTTTT--TTGCTTCGCGAAATCTA---------TTTAT----ACTCGCGAAAAGCGTTGGGAGGATGGAGCTGAGACGGTG-T----CTCATGTATGAAAGAAAAAGAA---CATCTTAG--------TTGTTAAGGGCGCAGCATCCGTAAGATTCTT---GGGAGAGTCTCTATTTCATA---------------AGTGGAAG--------ATCCAGTCCCTACTCTTGCTAGGCTCATCAGCTTATTTAT-TACCTAATGCTCTAAAA---T-AGTCTTTTTTTGCCTTATGAGAGCATAGGAAATTAT?????????????????????????????????????????????????????????????????????????????????????????????????????????????????????????????????????????????????????????????????????????????????????????????????????????????????????????????????????????????????????????????????????????????????????????????????????????????????????????????????????????????????????????????????????????????????????????????????????????????????????????????????????????????????????????????????????????????????????????????????????????????????????????????????????????????????????????????????????????????????????????????????????????????????????????????????????????????????????????????????????????????????????????????????????????????????????????????????????????????????????????????????????????????????????????????????????????????????????????????????????????????????????????????????????????????????????????????????????????????????????????????????????????????????????????????????????????????????????????????????????????????????????????????????????????????????????????????????????????????????????????????????????????????????????????????????????????????????????????????????????????????????????????????????????????????????????????????????????????????????????????????????????????????????????????????????????????????????????
Cyrtomnium_hymenophyllum            GACTAACTAATAAA---ACACCACAGTTAAAATCTAGTTCTATTAATCAATCAACATCAAATAAGAAAATTTCTCAGTATCGTATTCGTTTAGAAGAAAAACAAAAATTACGTTTTCATTATGGAATAACAGAACGACAATTACTTAATTATGTACGTATCGCTAGAAAAGCAAAAGGGTCAACAGGTGAAATTTTATTACAATTACTTGAAATGCGTTCAGATAATATCATTTTTCGATTAGGGATGGCCCCTACGATTCCTGGAGCAAGGCAATTAGTAAATCATAGACATATTTTAGTTAATGATCGTCTAGTAGATATACCAAGTTATCGATGTAAACCTCAGGATTTTATTACTATAAAAGATCGACAAAAATCTCAGACTATGATTA---------------GTAAAAATATAGATTTTTATCAAAAATATAAAATACCAAATCATTTAACTTATAATTCTTTGAACAAAAAAGGATTGGTTAATCAAATACTAGATCGTGAATCCATTGATTTAAAAATAAATGAATTATTAGTTGTAGAATATTATTCTCGTCAGGCTTAAGCCAATAAAGCAGCTATAAAAGCTATGCTTGTCAATCGAGTAGGTGATTTCGGATTAGCTCTGGGGATTATGGGTCGTTTTACTATTTTTCAAACAGTAGACTTTTCGACTATTTTTGCTCGTGCCGGCGCCTTTTCCGAACCCCATCATTATTTCATTTTCTGCAATATGAGATTTCATGCCATAACTGTTATTTGTATTTTACTTTTCATTGGCGCTGTTGGAAAATCTGCACAAATAGGATTGCATACTCGGTTACCTGATGCAATGGAGGGTTTTC-----GAATATTTGAGGGCTCTCATGTGCC----AATA---GGTACATTATAACAATCTCACTGTATGCTGGAATCGTCGACCAAATGAGAGTCCCC--------ATCGG--------AAAAATATCTCATTTTGACCAATCAGCAGGAAACCTATAAAGG------AAGGCCGAGCCCACCCAACGAAG---TAAAGG---------------------------------------------------------------CTGAAGGAGCTCT----ATAGGATCCTCAGAGACTGTACGTGAGACCTCTTGTCCG--AAATGGAATTT---ATCCTTGAAAAGAGAAGCTGG---------------------------------------------CCAGATTTAACTAAG-ATACGAAGCATTCTTTTGTCGTGAAGATTCGATCATCTTTTTTTT-AGATTATATA---GTCTAGATATGCAGGTCTTATGGAATAGAA------GGAT-CCGT------ATA-GGGTTTGGACATGTAGAAAACCTTGTATTGAATCAAATACTCCTCATCA---TTTTGGTTAT---AAGCTGGAAACGGAAAAAAA---TATAT-ATAT------TGTTTT--------------TTTCTAGCGCGGCCTG----ATGTCA-----CATTCCAACTTTCCGCTCGAGCC-------------CAGCCTTATTGTC---ATCCTCACCAAA-GCGCCGCGCGCTGAATCTACC-----AGGATGCAGTTTAAAAAAGCTTAAATATTTTTT-GTTGCTTCGCAAAATATA---------TATAT----ACTTGCGAAGAGCGTTGGG---ATAGAGCTAAGAAGGTA-T----CTCATGTATAAAAGAAAAAAAA---CATCTTAG--------TTGTTAGGGACGCAGCATCCGTAAGATTCTT---GGGAGAGTCTCTATTTTATA---------------AGTGGAAG--------ATACAGTCCCTACTCTTGCTAAGCTCATCAGCTT----AT-TACCTAATGCTCTAAAA---T-ATTATTTCTTTGCCTTATGGGAGCGTAAGAGATTATTAAGATTATCAGACTAAAGAAACTGATATTTTGGCAGCATTTCGAATGACTCCTCAACCGGGAGTCCCAGCTGAAGAGGCAGGAGCGGCAGTAGCTGCGGAATCTTCCACTGGTACATGGACCACTGTTTGGACTGATGGACTTACTAGTCTTGATCGTTACAAAGGACGATGCTATGGTATTGAAGCAGTTCCTGGAGAAGATAATCAATATATTGCTTATGTTGCTTACCCATTAGATTTATTTGAAGAAGGTTCTGTTACCAATTTATTTACTTCTATTGTTGGTAACGTTTTCGGATTCAAAGCCTTACGAGCTTTACGTCTAGAAGATTTACGTATTCCTCCAGCTTATTCCAAAACTTTCCAAGGCCCACCTCATGGTATTCAAGTTGAAAGAGATAAATTAAACAAATATGGTCGTCCATTATTAGGATGCACTATTAAGCCAAAATTGGGTTTATCTGCTAAAAACTATGGTAGAGCTGTATATGAATGTCTTCGTGGTGGACTTGATTTCACAAAAGATGATGAAAACGTAAATTCTCAGCCTTTTATGCGTTGGAGAGATCGTTTCTTATTTGTAGCCGAAGCTCTTTACAAATCTCAAGCTGAAACAGGTGAAATTAAAGGACATTATTCAAATGCTACCGCAGGTACATGTGAAGAAATGATGAAAAGAGCTTACTTTGCTAGAGAACTAGGCGCTCCTATTGTTATGCATGACTATTTAACAGGTGGTTTTACTGCAAATACTACTTTGGCTCATTACTGCCGTGATAATGGCTTACTTCTTCATATTCACCGTGCAATGCATGCAGTTATTGACCGACAAAAAAACCATGGTATCCATTTCCGTGTACTAGCTAAAGCGTTACGTTTATCCGGTGGAGATCATATTCACTCTGGTACTGTAGTAGGTAAACTTGAAGGAGAACGTCAAGTAACTTTAGGGTTTGTTGATTTACTCCGTGATGACTATATTGAAAAAGATAGAAGCCGTGGTATTTACTTCACCCAAGACTGGGTCTCTTTACCAGGTGTTTTACCTGTAGCTTCTGGCGGTATCCATGTTTGGCATATGCCAGCATTAACCGAAATCTTTGGAGATGATTCTGTATTACAGTTTGGTGGAGGAACTTTAGGTCACCCTTGGGGTAATGCACCTGGTGCAGTTGCTAATAGAGTTGCATTAGAAGCCTGTGTACAAGCTCGTAATGAAGGACGTGATCTTGCTCGCGAAGGTAATGAAGTTATTCGTGAAGCTGCT
Cyrtopus_setosus                    GATTAACTAATAAA---ACATCCCAGTTAAAATCTAGTTCTATCAATCAATCAACATCTAATAAAAAAATTTCTCAGTATCGCATTCGTTTAGAAGAAAAACAAAAATTACGTTTTCATTATGGAATAACAGAACGGCAATTACTTAATTATGTACGTATTGCTAGAAAAGCAAAAGGGTCCACAGGTGAAGTTTTATTACAATTACTTGAAATGCGTTTAGATAATGTTATTTTTCGATTAGGTATGGCTCCTACGATTCCTGGAGCAAGGCAATTAGTAAATCATAGACATATTTTAGTTAATGATTGTATAGTAGATATACCAAGTTATCGGTGTAAACCTCAAGATTTTATTACTATAAAAGATCGACAAAAATCTCAGGCTATAATTA---------------ATAAAAATATAGATTTTTATCAAAAATATAAAATACCAAATCATTTAACTTATAGTTCTTTAGAAAAAAAAGGATTTGTTAACCAAATACTAGATCGTGAATCAATTGGTTTAAAAATAAATGAATTATTAGTTGTAGAATATTATTCTCGTCAAGCTTAAGCCAATAAAGCAGCTATAAAAGCTATGCTTGTCAATCGAGTAGGTGATTTCGGATTAGCTCTCGGGATTATGGGTTGTTTTACTATTTTTCAAACAGTAGACTTTTCKACTATTTTTGCTCGTGCCAGCGCCTTTTCCGAACCCCATCATTATTTTCTTTTTTGTAATATGAGATTTCATGCCATAACTGTTATTTGTATTTTACTTTTCATTGGCGCTGTTGGAAAATCTGCACAAATAGGATTGCATACTCGGTTACCTGATGCAATGGAGGGTTTTC-----GACTATTTGAGGGCTCTCATGTGCC----AATA---GGTACATTATAACAATCTCACTGTATGCCGGAATCGTCAATCAAATGAGAGTCCCC--------ATCGG--------AAAAATATCTCATTTTGGCCAATCAGCAGGAAACCTATAAAGG------AAGGCCAAGCCCACCCAACGAAG---TAAAGG---------------------------------------------------------------CTGAAGGAACTCT----ATAGGATCCTCAGAGACTGTACGTGAGACCTCTTGTCCG--AAATGGAATTT---ATTCTTGAAAAGAGAAGCTGA---------------------------------------------CCAGATTTCACTAAG-ATACGAAGCATTCTTTTGTCGTGAAGATTCGATCATCTTTTTTTT-AGATTATATA---GTCTAGATATGCAAGTCTTATGGAATAGAA------GGAT-CCGT------CTA-GG??????????????????????????????????????????????????????????????????????????????????????????????????????????????????????????????????????????????????????????????????????????????????????????????????????????????????????????????????????????????????????????????????????????????????????????????????????????????????????????????????????????????????????????????????????????????????????????????????????????????????????????????????????????????????????????????????????????????????????????????????????????????????????????????????????????????????????????????????????????????????????????????????????????AGACTATCAGACTTCAGAAACTGATATTTTAGCAGCATTTCGAATGACTCCCCAACCAGGAGTACCAGCTGAAGAGGCAGGAGCCGCGGTAGCTGCAGAATCTTCCACTGGTACATGGACCACTGTTTGGACTGATGGCCTTACCAGTCTTGATCGTTATAAAGGACGATGCTATGATCTTGAAGCAGTTCCTGGAGAAGATAATCAATATATTGCTTATGTTGCTTACCCATTAGATTTATTTGAAGAAGGTTCTGTTACCAATTTATTTACTTCTATTGTTGGTAATGTTTTTGGATTTAAAGCTTTACGAGCTTTACGTCTAGAAGATTTACGTATTCCTCCAGCTTATTCCAAAACTTTCCAAGGTCCACCTCATGGTATTCAAGTTGAAAGAGATAAATTAAATAAATATGGTCGTCCATTATTGGGATGCACTATTAAGCCAAAACTGGGTTTATCTGCTAAAAACTACGGTAGAGCTGTATATGAATGTCTTCGTGGTGGACTTGATTTCACGAAAGATGATGAAAACGTAAATTCTCAACCTTTTATGCGTTGGAGAGATCGTTTCTTATTTGTAATGGAAGCTATTTACAAATCTCAAGCGGAAACAGGTGAAATTAAAGGACATTATTTAAATGCTACCGCAGGTACATGTGAAGAAATGATGAAAAGAGCTCAATGTGCTAGAGAATTAGGTGCTCCTATTGTTATGCACGACTATTTAACAGGTGGTTTTACTGCAAATACTACTTTAGCTCATTACTGTCGTGATAATGGCTTGCTTCTTCATATTCACCGCGCAATGCATGCAGTTATTGACCGACAAAAAAACCATGGTATGCATTTCCGTGTATTAGCTAAAGCGTTACGTTTATCCGGTGGAGATCATATTCACGCTGGTACTGTAGTAGGTAAACTTGAAGGAGAACGCCAAGTAACTTTAGGGTTTGTTGATCTACTTCGTGATGATTATATTGAGAAAGATAGAAGCCGTGGTATTTATTTTACTCAAGATTGGGTTTCTTTACCAGGTGTTATACCTGTAGCTTCCGGCGGTATTCATGTTTGGCATATGCCAGCATTAACTGAAATTTTTGGAGATGATTCTGTATTACAGTTTGGTGGAGGAACTTTAGGTCATCCTTGGGGTAATGCACCTGGTGGAGTTGCTAATAGAGTTGCTGTAGAAGCTTGTGTACAAGCTCGTAATGAAGGACGTGATCTTGCTCGCGAAGGTAATGAAGTTATTCGTGAAGCTGCT
Daltonia_splachnoides               GATTAACTAATAAA---GTACTTCAATTAAAATCTAGTTCTATAAACCAATCAACCTCTAATAAAAAAATTTCTCAGTATCGCATTCGTTTAGAAGAAAAACAAAAATTACGTTTTCATTATGGGATAACAGAAAGACAATTACTTAATTACGTACGTATTGCTAGAAAAGCAAAAGGATCAACAGGTGAAATTTTATTACAATTACTCGAAATGCGTTTAGATAATATTATTTTTAGATTAGGCATGGCTCCTACGATTCCTGGAGCAAGGCAATTAGTAAATCATCGACATATTTTAGTTAATAATTTTATAGTAGATATACCAAGTTATAGATGTAAACCTCAAGATTTTATTACTATTAAAAATCAACAAAAATCTGAAGTTATAATTA---------------ACAAAAATATAGAATTTTATCAAAAATCTAAAATACCAAATCATTTAACTTATAATTCTTTAGAAAAAAAAGGATTAGTTAATCAAATATTAAATTGTGAATCAATTGGTTTAAAAATAAATGAATTATTAGTTGTAGAATATTATTCTCGTCAAGCTTAAGCCAATAAAGCAGCTATAAAAGCTATGCTTGTCAATCGAGTAGGTGATTTTGGATTAGCTCTCGGGATTATGGGTTGTTTTACTATTTTTCAAACAGTAGACTTTTCGACTATTTTTGCTCGTGCTAGCGCCTTTTCCGAACTCCATTATTATTTCATTTTCTGCAATATGAGATTTCATGCCATAACTGTTATTTGTATCTTACTTTTCATCGGCGCTGTTGGAAAATCTGCACAAATAGGATTGCATACTTGGTTACCTGATGCAATGGAGGGTTTTC-----GAATATCTGAGGGCTCTCATGTGCC----ACTA---GGTACATTATACTAATCTCACTGTATGCCGGAATCGTCGATCAAATGAGAGTCCTC--------ATCGG--------AAAAATATCTCATTTTGGCCAATCGGCAGGAAACCTATAAGGA------AAGGCCAAGG-------------------------------------------------------------------------------------CTGAAGGAGCCCC-T-TATAGGATCCTCAGAGACTGTACGTGAGACCTCTTGTCCG--AAATTGAATTT---ATTCTTGAAAAGCGAAGCTGA---------------------------------------------CCAGAGTTAACTAAG-ATACGAAGCATTCTTTTGTCGTGAAGATTCGATCATCTTTTTTTT-AGATTATATA---GTCTAGATATGCAGATCTTATAGAATAGAA------GGAT-CC-TCTATAGATA-GGGTTTGGACATGTAGAAAACTTTGTATTGAATCAAATACTCCTCATCA---GTTTGGTTAT---AAGCTGGAAACGGAAAAAAA---TATAT-ATA-------GATTTT--------------TTTACAGCGCGGCCTG----GTGTTA-----CATTCCAACTTTCCGCCTGAGCT-------------CAGCCTTATTGTC---ATCTTCACCAAA-GCGCCGCGCGCTGAATTTACC-----AGGATGTAGTTTAAAAAAGCTTAAATATTTTTT--TTGCTTCGCGAAATATA---------TCTAT----ACTTGCGAA-AGCGTTGGGAGAATGGGGCCGAGACGGTG-T----CTCATGTATAAAAGGAGAAAAA---CATCTTAG--------TTGTTAGGGACGCAGCATCCGTAAAATTCTT---GGGAGAGTCTCTATTTCATA---------------AGTGGAAG--------ATACAGTCCCTACTCTTGCTAGGTTCATCAGCTT----AT-TACTTAATGCTCTAAAA---T-AGTAYTTCTTTGCCTTATGGGAGCGTA??????????????????????????????????????????????????????????????????????????????????????????????????????????????????????????????????????????????????????????????????????????????????????????????????????????????????????????????????????????????????????????????????????????????????????????????????????????????????????????????????????????????????????????????????????????????????????????????????????????????????????????????????????????????????????????????????????????????????????????????????????????????????????????????????????????????????????????????????????????????????????????????????????????????????????????????????????????????????????????????????????????????????????????????????????????????????????????????????????????????????????????????????????????????????????????????????????????????????????????????????????????????????????????????????????????????????????????????????????????????????????????????????????????????????????????????????????????????????????????????????????????????????????????????????????????????????????????????????????????????????????????????????????????????????????????????????????????????????????????????????????????????????????????????????????????????????????????????????????????????????????????????????????????????????????????????????????????????????????????????
Dendro_hypnum_auricomum             GACTAACTAATAAA---ACAGCCCAATTAAAATCTAGTTCTATCAATCAATCAACATCTAATAAAAAAATTTCTCAGTATCGCATTCGTTTAGAAGAAAAACAAAAATTACGTTTTCATTATGGAATAACAGAACGGCAATTACTTAATCATGTACGTATTGCTAGAAAAGCAAAAGGTTCCACAGGTGAAGTTTTATTACAATTACTTGAAATGCGTTTAGATAATGTTATTTTTCGATTAGGTATGGCTCCTACGATTCCTGGAGCAAGGCAATTAGTAAATCATAGACATATTTTAGTTAATGATCGTATAGTAGATATACCAAGTTATCGGTGTAAACCTCAGGATTTTATTACTATAAAAGATCGACAAAAATCTCAGGCTATAATTA---------------GTAAAAATCTAGATTTTTATCAAAAGTATAAAATACCAAATCATTTAACTTATAGTTCTTTAGAAAGAAAAGGATTTGTTAACCAAATACTAGATCGTGAATCAATTGGTTTAAAAATAAATGAATTATTAGTTGTAGAATATTATTCTCGTCAAGCTTAAGCCAATAAAGCAGCTATAAAAGCTATGCTTGTCAATCGAGTAGGTGATTTCGGATTAGCTCTCGGGATTATGGGTTGTTTTACTATTTTTCAAACAGTAGACTTTTCGACTATTTTTGCTCGTGTCAGCGCCTTTTCCGAACCCCATCATTATTTTCCTTTTTGTAATATGAGATTTCATGCCATAACTGTTATTTGTATTTTACTTTTCATTGGCGCTGTTGGAAAATCTGCACAAATAGGATTGCATACTCGGTTACCTGATGCAATGGAGGGTTTTC-----GACTATCTGAGGGCTCTCATGTGCC----AATA---GGTACATTATAACAATCTCACTGTATGCCGGAATCGTCAATCAAATGAGAGTCCCC--------ATCGG--------AAAAATATCTCATTTTGGCCAATCAGCAGGAAACCTATAAAGG------AAGGCCAAGCCCACCCAACGAAG---TAAAGG---------------------------------------------------------------CTAAAGGAGCTCT----ATAGGATCCTCAGAGACTGTACGTGAGACCTCTTGTCCG--AAATGGAATTT---ATTCTTGAAAAGAGAAGCTGA---------------------------------------------CCAGATTTCACTAAG-ATACGAAGCATTCTTTTGTCGTGAAGATTCGATCATCTTTTTTTTTAGATTATATA---GTTTAGATATGCAAGTCTTATGGAATAGAA------GGAC-CCGT------CTA-GGGTTTGGGCATGTAGAAAACCTTGTATTGAATCAAATACTCCTCATCA---TTTTGGTTAT---AAGCTGGAAACGGAAAAAA----TATAT-ATAT------TGTTTT--------------TTTCCAGCGCGGCCTG----ATGTTA-----CATCCCAACCTTTTGCCTGAGCC-------------CAGCCTGATTGTC---ATTCTTACCAAA-GCGCCGCGCGCTGAATCTACC-----AGGATGCAGTTTAAAAAAGCTTAAATATTTTTC-GTTGCTTCGCGAAATATA---------TCTAT----ACTCACAAAGAATGTTAAA---ATAGAGCTGAGACGGTG-T----CTCATGTATAAAAGAAGAAAAA---CATCTTAG--------TTGTTAGGGACGCAGCATCCGTAAGATTCTT---GGGAAAGTTTCTATTTCATA---------------AGTGGAAG--------ATACAGTCCCTACTCTTGCTAGGCTTATCAGTTT----AT-TACCTAATGCTCTAAAA---T-AGTATTTCTTTGCCTTATGAAAGCATAGAAAAT????AAGATTATCAGACTAAAGAAACTGATATTTTAGCAGCATTTCGAATGACTCCCCAACCAGGAGTACCAGCTGAAGAGGCAGGAGCCGCGGTAGCTGCAGAATCTTCCACTGGTACATGGACCACTGTTTGGACCGATGGCCTTACCAGTCTTGATCGTTACAAAGGACGATGCTATGATATTGAAGCAGTTCCTGGAGAAGATAATCAATATATTGCTTATGTTGCTTACCCATTAGATTTATTTGAAGAAGGTTCTGTTACCAATTTATTTACTTCTATTGTTGGTAATGTTTTTGGATTTAAAGCTTTACGAGCTTTACGTCTAGAAGATTTACGTATTCCTCCAGCTTATTCCAAAACTTTCCAAGGCCCACCTCATGGTATTCAAGTTGAAAGAGATAAATTAAATAAATATGGTCGTCCATTATTGGGATGCACTATTAAGCCAAAATTGGGTTTATCTGCTAAAAACTACGGTAGAGCTGTATATGAATGTCTTCGTGGTGGACTTGATTTCACGAAAGATGATGAAAACGTAAATTCTCAACCTTTTATGCGTTGGAGAGATCGTTTCTTATTTGTAGCTGAAGCTCTTTACAAATCTCAAGCAGAAACAGGTGAAATTAAGGGACATTATTTAAATGCTACCGCAGGTACATGTGAAGAAATGATGAAAAGAGCTCAATTTGCTAGAGAATTAGGCGCTCCTATTGTCATGCACGACTATTTAACAGGTGGTTTTACTGCAAATACCACTTTAGCTCATTACTGTCGTGATAATGGCTTGCTTCTTCATATTCACCGCGCAATGCATGCAGTTATTGACCGACAAAAAAACCATGGTATGCATTTCCGTGTATTAGCTAAAGCGTTACGTTTATCTGGTGGAGATCATATTCACGCTGGTACTGTAGTAGGTAAGCTTGAAGGAGAACGTCAAGTAACTTTAGGGTTTGTTGATTCACTTCGTGATGATTATATTGAGAAAGATAGAAGCCGTGGTATTTATTTCACCCAAGATTGGGTTTCTTTACCAGGTGTTTTACCTGTAGCTTCCGGCGGTATTCATGTTTGGCATATGCCAGCATTAACTGAAATTTTTGGAGATGATTCTGTATTACAGTTTGGTGGAGGAACTTTGGGTCATCCTTGGGGTAATGCACCTGGTGCAGTTGCTAATAGAGTTGCTCCAGAAGCTTGTGTACAAGCTCGTAATGAAGGACGTGATCTTGCTCGCGAAGGTAATGAAGTCATTCGTGAAGCTACT
Dendro_hypnum_fuscomucronatum       GACTAACTAATAAA---ACAGCCCAATTAAAATCTGGTTCTATCAATCAATCAACATCTAATAAAAAAATTTCTCAGTATCGCATTCGTTTGGAGGAAAAACAAAAATTACGTTTTCATTATGGAATAACGGAACGGCAATTACTTAATCATGTACGTATTGCTAGAAAAGCAAAAGGTTCCACAGGTGAAGTTTTATTACAATTACTTGAAATGCGTTTAGATAATGTTATTTTTCGATTAGGTATGGCTCCTACGATTCCTGGAGCAAGGCAATTAGTAAATCATAGACATATTTTAGTTAATGATCGTATAGTAGATATACCAAGTTATCGGTGTAAACCTCAGGATTTTATTACTATAAAAGATCGACAAAAATCTCAGGCTATAATTA---------------GTAAAAATCTAGATTTTTATCAAAAGTATAAAATACCAAATCATTTAACTTATAGTTCTTTAGAAAAAAAAGGATTTGTTAACCAAATACTAGATCGTGAATCAATTGGTTTAAAAATAAATGAATTATTAGTTGTAGAATATTATTCTCGTCAAGCTTAA??????????????????????????????????????????????????????????????????????????????????????????????????????????????????????????????????????????????????????????????????????????????????????????????????????????????????????????????????????????????????????????????????????????????????????????????????????????????????????????????????????????????????????????????????????????????????????????????????????????????????????????????????????????????????????????????????????????????????????????????????????????????????????????????????????????????????????????????????????????????????????????????????????????????????????????????????????????????????????????????????????????????????????????????????????????????????????????????????????????????????????????????????????????????????????????????????????????????????????????????????????????????????????????????????????????????????????????????????????????????????????????????????????????????????????????????????????????????????????????????????????????????????????????????????????????????????????????????????????????????????????????????????????????????????????????????????????????????????????????????????????????????????????????????????????????????????????????????????????????????????????????????????????????????????????????????????????????????????????????????????????????????????????????????????????????????????????????????????????????????????????????????????????????????????????AGATTATCAGACTAAAGAAACTGATATTTTAGCAGCATTTCGAATGACTCCCCAACCAGGAGTACCAGCTGAAGAGGCAGGAGCCGCGGTAGCTGCAGAATCTTCCACTGGTACATGGACCACTGTTTGGACCGATGGCCTTACCAGTCTCGATCGTTATAAAGGACGATGCTATGATATTGAAGCAGTTCCTGGAGAAGATAATCAATATATTGCTTATGTTGCTTACCCATTAGATTTATTTGAAGAAGGTTCTGTTACCAATTTATTTACTTCTATTGTTGGTAATGTTTTTGGATTTAAAGCTTTACGAGCTTTACGTCTAGAAGATTTACGTATTCCTCCAGCTTATTCCAAAACTTTCCAAGGCCCACCTCATGGTATTCAAGTTGAAAGAGATAAATTAAATAAATATGGTCGTCCATTATTGGGATGCACTATTAAGCCAAAATTGGGTTTATCTGCTAAAAACTACGGTAGAGCTGTATATGAATGTCTTCGTGGTGGACTCGATTTCACGAAAGATGATGAAAACGTAAATTCTCAACCTTTTATGCGTTGGAGAGATCGTTTCTTATTTGTAGCTGAAGCTCTTTACAAATCTCAAGCAGAAACAGGTGAAATTAAAGGACATTATTTAAATGCTACCGCAGGTACATGTGAAGAAATGATGAAAAGAGCTCAATTTGCTAGAGAATTAGGCGCTCCTATTGTCATGCACGACTATTTAACAGGTGGTTTTACTGCAAATACCACTTTAGCTCATTACTGTCGTGATAATGGCTTGCTCCTTCATATTCACCGCGCAATGCATGCAGTTATTGACCGACAAAAAAACCATGGTATGCATTTCCGTGTATTAGCTAAAGCGTTACGTTTATCTGGTGGAGATCATATTCACGCTGGTACTGTAGTAGGTAAGCTTGAAGGAGAACGTCAAGTAACTTTAGGGTTTGTTGATTCACTTCGTGATGATTATATTGAGAAAGATAGAAGCCGTGGTATTTATTTCACTCAAGATTGGGTTTCTTTACCAGGTGTTTTACCTGTAGCTTCCGGCGGTATTCACGTTTGGCATATGCCAGCATTAACTGAAATTTTTGGAGATGATTCTGTATTACAGTTTGGTGGAGGAACTTTAGGTCATCCTTGGGGTAATGCACCTGGTGCAGTTGCTAATAGAGTTGCTGTAGAAGCTTGTGTACAAGCTCGTAATGAAGGACGTGATCTTGCTCGCGAAGGTAATGAAATTATTCGTGAAGCTACT
Dendro_hypnum_milnei                GACTAACTAATAAA---ACAGCCCAGTTAAAATCTAGTTCTATCAATCAATCAACATCTAATAAAAAAATTTCTCAGTATCGCATTCGTTTAGAAGAAAAACAAAAATTACGTTTTCATTATGGAATAACAGAACGGCAATTACTTAATTATGTACGTATTGCTAGAAAAGCAAAAGGGTCCACAGGTGAAGTTTTATTACAATTACTTGAAATGCGTTTAGATAATGTTATTTTTCGATTAGGTATGGCTCCTACGATTCCTGGAGCAAGGCAATTAGTAAATCATAGACATATTTTAGTTAATGATCGTATAGTAGATATACCAAGTTATCGCTGTAAACCTCAGGATTTTATTACTATAAAAGATCGACAAAAATCTCAGGCTATAATTA---------------GTAAAAATCTAGATTTTTATCAAAAGTATAAAATACCAAATCATTTAACTTATAGCTCTTTAGAAAAAAAAGGATTTGTTAACCAAATACTAGATCGTGAATCAATTGGTTTAAAAATAAATGAATTATTAGTTGTAGAATATTATTCTCGTCAAGCTTAAGCCAATAAAGCAGCTATAAAAGCTATGCTTGTCAATCGAGTAGGTGATTTCGGATTAGCTCTCGGGATTATGGGTTGTTTTACTATTTTTCAAACAGTAGACTTTTCGACTATTTTTGCTTGTGCCAGCGCCTTTTCCGAACCCCATCATTATTTTCTTTTTTGTAATATGAGATTTCATGCCATAACTGTTATTTGTATTTTACTTTTCATTGGCGCTGTTGGAAAATCTGCACAAATAGGATTGCATACTCGGTTACCTGATGCAATGGAGGGTTTTC-----GACTATCTGAGGGCTCTCATGTGCC----AATA---GGTACATTATAACAATCTCACTGTATGCCGGAATCGTCAATCAAATGAGAGTCCCC--------ATCGG--------AAAAATATCTCATTTTGGCCAATCAGCAGGAAACCTATAAAGG------AAGGCCAAGCCCACCCAACGAAG---TAAAGG---------------------------------------------------------------TCGAAGGAGCTCT----ATAGGATCCTCAGAGACTGTACGTGAGACCTCTTGTCCG--AAATGGAATTT---ATTCTTGAAAAGAGAAGCTGA---------------------------------------------CCAGATTTCACTAAG-ATACGAAGCATTCTTTTGTCGTGAAGATTCGATCATCTTTTTTTTTAGATTATATA---GTTTAGATATGCAAGTCTTATGGAATAGAA------GGAC-CCGT------CTA-GGGTTTGGGCATGTAGAAAACCTTGTATTGAATCAAATACTCCTCATCA---TTTTGGTTAT---AAGCTGGAAACGGCAAAAAAA--TATAT-ATAT------TGTTTT--------------TTTCCAGCGCGGCCTG----ATGTTA-----CATCCCAACTTTCTGCCTGAGCC-------------CAGCCTGATTGTC---ATTCTTACCAAA-GCGCCGCGCGCTGAATCTACC-----AGGATGCAGTTTAAAAAAGCTTAAATATTTTTC-GTTGCTTCGCGAAATATA---------TCTAT----ACTCACAAAAAATGTTAAA---ATAGAGCTGAGACGGTG-T----CTCATGTATGAAAGAAGAAAAA---CATCTTAG--------TTGTTAGGAACGCAGCATCCGTAAGATTCTT---GGGAAAATTTCTATTTCATA---------------AGTGGAAG--------ATACAGTCCCTACTCTTGCTAGGCTTATCAGTTT----AT-TACCTAATGCTCTAAAA---T-AGTATTTCTTTGCCTTATAAAAGCGTAAAAAATAA????????????GACTACAGAAACTGATATTTTAGCAGCATTTCGAATGACTCCCCAACCAGGAGTACCGGCTGAAGAGGCAGGAGCCGCGGTAGCTGCAGAATCTTCCACTGGTACATGGACCACTGTTTGGACTGATGGCCTTACCAGTCTTGATCGTTATAAAGGACGATGCTATGATATTGAAGCAGTTCCTGGAGAAGATAATCAATATATTGCTTATGTTGCTTATCCATTAGATTTATTTGAAGAAGGTTCTGTTACCAATTTATTTACTTCTATTGTTGGTAATGTTTTTGGATTTAAAGCTTTACGAGCTTTACGTCTAGAAGATTTACGTATTCCTCCAGCTTATTCCAAAACTTTCCAAGGCCCACCTCATGGTATTCAAGTTGAAAGAGATAAATTAAATAAATATGGTCGTCCATTATTGGGATGCACTATTAAGCCAAAATTGGGTTTATCTGCTAAAAACTACGGTAGAGCTGTATATGAATGTCTTCGTGGTGGACTTGATTTCACGAAAGATGATGAAAATGTAAATTCTCAACCTTTTATGCGTTGGAGAGATCGTTTCTTATTTGTAGCTGAAGCTCTTTACAAATCTCAAGGGGAAACAGGTGAAATTAAAGGACATTATTTAAATGCTACCGCAGGTACATGTGAAGAAATGATGAAAAGAGCTCAATTTGCTAGAGAATTAGGCGCTCCTATTGTCATGCACGACTATTTAACAGGTGGTTTTACTGCAAATACCACTTTAGCTCATTACTGTCGTGATAATGGTTTGCTTCTTCATATTCACCGCGCAATGCATGCAGTTATTGACCGACAAAAAAACCATGGTATGCATTTCCGTGTATTAGCTAAAGCGTTACGTTTATCCGGTGGAGATCATATTCACGCTGGTACTGTAGTAGGTAAACTTGAAGGAGAACGTCAAGTAACTTTAGGTTTTGTTGATTTACTTCGTGATGATTATATTGAGAAAGATAGAAGCCGTGGTATTTATTTCACTCAAGATTGGGTTTCTTTACCAGGTATTTTACCTGTAGCTTCCGGCGGTATTCATGTTTGGCATATGCCAGCATTAACTGAAATTTTTGGAGATGATTCTGTATTACAGTTTGGTGGAGGAACTTTAGGTCATCCTTGGGGTAATGCACCTGGTGCAGTTGCTAATAGAGTTGCTCTAGAAGCTTGTGTACAAGCTCGTAATGAAGGACGTGATCTTGCTCGCGAAGGTAATGAAATTATTCGTGAAGCTGCT
Dendro_hypnum_reinwardtii           GACTAACTAATAAA---ACAGCCCAGTTAAAATCTAGTTCTATCAATCAATCAACATCTAATAAAAAAATTTCTCAGTATCGCATTCGTTTAGAAGAAAAACAAAAATTACGTTTTCATTATGGAATAACAGAACGGCAATTACTTAATTATGTACGTATTGCTAGAAAAGCAAAAGGGTCCACAGGTGAAGTTTTATTACAATTACTTGAAATGCGTTTAGATAATGTTATTTTTCGATTAGGTATGGCTCCTACGATTCCTGGAGCAAGGCAATTAGTAAATCATAGACATATTTTAGTTAATGATCGTATAGTAGATATACCAAGTTATCGCTGTAAACCTCAGGATTTTATTACTATAAAAGATCGACAAAAATCTCAGGCTATAATTA---------------GTAAAAATCTAGATTTTTATCAAAAGTATAAAATACCAAATCATTTAACTTATAGCTCTTTAGAAAAAAAAGGATTTGTTAACCAAATACTAGATCGTGAATCAATTGGTTTAAAAATAAATGAATTATTAATTGTAGAATATTATTCTCGTCAAGCTTAAGCCAATAAAGCAGCTATAAAAGCTATGCTTGTCAATCGAGTAGGTGATTTCGGATTAGCTCTCGGGATTATGGGTTGTTTTACTATTTTTCAAACAGTAGACTTTTCGACTATTTTTGCTCGTGCCAGCGCCTTTTCCGAACCCCATCATTATTTTCTTTTTTGTAATATGAGATTTCATGCCATAACTGTTATTTGTATTTTACTTTTCATTGGCGCTGTTGGAAAATCTGCACAAATAGGATTGCATACTCGGTTACCTGATGCAATGGAGGGTTTTC-----GACTATCTGAGGGCTCTCATGTGCC----AATA---GGTACATTATAACAATCTCACTGTATGCCGGAATCGTCAATCAAATGAGAGTCCCC--------ATCGG--------AAAAATATCTCATTTTGGCCAATCAGCAGGAAACCTATAAAGG------AAGGCCAAGCCCACCCAACGAAG---TAAAGG---------------------------------------------------------------CTGAAGGAGCTCT----ATAGGATCCTCAGAGACTGTACGTGAGACCTCTTGTCCG--AAATGGAATTT---ATTCTTGAAAAGAGAAGCTGA---------------------------------------------CCAGATTTCACTAAG-ATACGAAGCATTCTTTTGTCGTGAAGATTCGATCATC-------------------------------------------------------------------------------------------------------------------------------------------------------------------------------------------------------------------------------------------------------------------------------------------------------------------------------------GATGCAGTTTAAAAAAGCTTAAATATTTTTC-GTTGCTTCGCGAAATATA---------TCTAT----ACTCACAAAAAATGTTAAA---ATAGAGCTGAGACGGTG-T----CTCATGTATGAAAGAAGAAAAA---CATCTTAG--------TTGTTAGGAACGCAGCATCCGTAAGATTCTC---GGGAAAGTTTCTATTTCATA---------------AGTGGAAG--------ATACAGTCCCTACTCTTGCTAGGCTTATCAGTTT----AT-TACCTAATGCTCTAAAA---T-AGTATTTCTTTGCCTTATAAAAGCGTAAAAAA??????AGACTATCAGACTACAGAAACTGATATTTTAGCAGCATTTCGAATGACTCCCCAACCAGGAGTACCAGCTGAAGAGGCAGGAGCCGCGGTAGCTGCAGAATCTTCCACTGGTACATGGACCACTGTTTGGACTGATGGTCTTACCAGTCTTGATCGTTATAAAGGACGATGCTATGATCTTGAAGCAGTTCCTGGAGAAGATAATCAATATATTGCTTATGTTGCTTATCCATTAGATTTATTTGAAGAAGGTTCTGTTACCAATTTATTTACTTCTATTGTTGGTAATGTTTTTGGATTTAAAGCTTTACGAGCTTTACGTCTAGAAGATTTACGTATTCCTCCAGCTTATTCCAAAACTTTCCAAGGCCCGCCTCATGGTATTCAAGTTGAAAGAGATAAATTAAATAAATATGGTCGTCCATTATTGGGATGCACTATTAAGCCAAAATTGGGTTTATCTGCTAAAAACTATGGTAGAGCTGTATATGAATGTCTTCGTGGTGGACTTGATTTCACGAAAGATGATGAAAACGTAAATTCTCAACCTTTTATGCGTTGGAGAGATCGTTTCTTATTTGTAGCTGAAGCTCTTTACAAATCTCAAGGGGAAACAGGTGAAATTAAAGGACATTATTTAAATGCTACCGCAGGTACATGTGAAGAAATGATGAAAAGAGCTCACTTTGCTAGAGAATTAGGCGCTCCTATTGTCATGCACGACTATTTAACAGGTGGTTTTACTGCAAATACCACTTTAGCTCATTACTGTCGTGATAATGGTTTGCTTCTTCATATTCACCGCGCAATGCATGCAGTTATTGACCGACAAAAAAACCATGGTATGCATTTCCGTGTATTAGCTAAAGCTTTACGTTTATCCGGTGGAGATCATATTCACGCTGGTACTGTAGTAGGTAAACTTGAAGGAGAACGTCAAGTAACTTTAGGGTTTGTTGATTTACTTCGTGATGATTATATTGAGAAAGATAGAAGCCGTGGTATTTATTTCACTCAAGATTGGGTTTCTTTACCAGGTGTTTTACCTGTAGCTTCCGGCGGTATTCATGTTTGGCATATGCCAGCATTAACTGAAATTTTTGGAGATGATTCTGTATTACAGTTTGGTGGAGGAACTTTAGGTCATCCTTGGGGTAATGCWCCTGGTGCAGTTG????????????????????????????????????????????????????????????????????????????????????????????
Dendroalsia_abietina                GACTGACTAATAAA---ACACCCCAGTTAAAATCTAGTTCTATCAATCAATCAACATCTAATAAAAAAATTTCTCAGTATCGCATTCGTTTAGAAGAAAAACAAAAATTACGTTTTCATTATGGAATAACAGAACGACAATTACTTAATTATGTACGTATTGCTAGAAAAGCAAAAGGATCCACAGGTGAAATTTCATTACAATTACTCGAAATGCGTTTAGATAATATTATTTTTCGATTAGGTATGGCTCCTACGATTCCTGGAGCAAGACAATTAGTAAATCATAGACATATTTTAGTTAATGATTGTATAGTAGATATACCAAGTTATCGGTGTAAACCTCAGGATTTTATTACTATAAAAAATCAACGAACATCTGAGGCTATAATTA---------------GTAAAAATATAGAGTTTTATCAAAAATCTAAAATACCAAATCATTTAACTTATAGTTCTTTAGAAAAAAAAGGATTAGTTAATCAAATATTAGATCGTGAATCAATTGGTTTAAAAATAAATGAATTATTAGTTGTAGAATATTATTCTCGTCAAGCTTAA????ATAAAGCAGCTATAAAAGCTATGCTTGTCAATCGAGTAGGTGATTTCGGATTAGCTCTCGGGATTATGGGTTGTTTTACTATTTTTCAAACAGTAGACTTTTCGACTATTTTTGCTCGTGCTAGCGCCTTTTCCGAACCCCATCATTATTTTATTTTTTGCAATATGAGATTTCATGCCATAACTGTTATTTGTATCTTACTTTTCATCGGCGCTGTTGGGAAATCTGCACAAATAGGATTGCATACTCGGTTACCTGATGCAATGGAGGGTTTTC-----GAATATCTGAGGGCTCTCATGTGCC----AATA---GGTACATTATACCAATCTCACTGTATGCCGGAATCGTCGATCAAATGAGAGTCCCC--------ATCGG--------AAAAATATCTCATTTTGGCCAATCGGCAGGAAACCTATAAAGG------AAGGCCAAGCCCACCCAACAAAG---TAAAGG---------------------------------------------------------------CTGAAGGAGCTCT----ATAGGATCCTCAGAGACTGTACGTGAGACCTCTTGTCCG--AAATGGAATTT---ATTCTTGAAAAGCGAAGCTGA---------------------------------------------CCAGATTTAACTAAG-ATACGAAGCATTCTTTTGTCGTGAAGATTCGATCATCTTTTTTTT-AGATTATATA---GTCTAGATATGCAGGTCTTATGGAATAGAA------GGAT-CCGT------ATA-GGGTTTGGGCATGTAGAAAACCTTGTATTGAATCAAATACTCCTCATCA---GTTTGGTTAT---AAGCTGGAAACGGAAAAAAA---TATAT-ATAT------TGTTTT--------------TTTCCAGCGCGGCCTG----ATGTTA-----CATCCCAACTTTCCGCCTGAGCC-------------CAGCCTTATTGTC---ATCCTCACCAAA-GCGCCGCGCGCTGAATCTACC-----AGGATGCAGTTTAAAAAAGCTTAAATATTTTTT--TTGCTTCGCGAAATATA---------TCTAT----ACTCGCGAAAAGCGTTGGGAGGATGGAGCTGAGACGGTG-T----CTCATGTATAAAAGAAGAAAAA---CATCTTAG--------TTGTTAGGGACGCAGCATCCGTAAGATTCTT---GGGAGAGTCTCTATTTCATA---------------AGTGGAAG--------ATACAGTCCCTACTCTTGCTAGGCTCATCAGCTT----AT-TACCTAATGCTCTAAAA---T-AGTATTTCTTTGCCTTATGGGAGCGTAAGAG??????????????????????????????????????????????????????????????????????????????????????????????????????????????????????????????????????????????????????????????????????????????????????????????????????????????????????????????????????????????????????????????????????????????????????????????????????????????????????????????????????????????????????????????????????????????????????????????????????????????????????????????????????????????????????????????????????????????????????????????????????????????????????????????????????????????????????????????????????????????????????????????????????????????????????????????????????????????????????????????????????????????????????????????????????????????????????????????????????????????????????????????????????????????????????????????????????????????????????????????????????????????????????????????????????????????????????????????????????????????????????????????????????????????????????????????????????????????????????????????????????????????????????????????????????????????????????????????????????????????????????????????????????????????????????????????????????????????????????????????????????????????????????????????????????????????????????????????????????????????????????????????????????????????????????????????????????????????????????????
Dendrocryphaea_cuspidata            GACTAACTAATAAA---ATACCCCAGTTAAAATCTAGTTCTATCAATCAATCAACATCTAATAAAAAAATTTCTCAGTATCGCATTCGTTTAGAAGAAAAACAAAAACTACGTTTTCATTATGGAATAACAGAACGACAATTACTTAATTATGTACGTATTGCTAGAAAAACAAAAGGATCTACAGGTGAAGTTTTATTACAATTACTCGAAATGCGTTTAGATAACATTATTTTTCGATTAGGTATGGCTCCTACGATTCCTGGAGCAAGACAATTAGTAAATCATAGACATATTTTAGTTAATGATTGTGTAGTAGATATACCAAGTTATCGGTGTAAACCTCAGGATTTTATTACTATAAAAAATCAACGAAAATCTGAGGCTATAATTA---------------GTAAAAATATAGAGTTTTATCAAAAATCTAAAATACCAAATCATTTAACTTATAGTTCTTTAGAAAAAAAAGGATTAGTTAATCAAATATTAGATCGTGAATCAATTGGTTTAAAAATAAATGAATTATTAGTTGTAGAATATTATTCTCGTCAGGCTTAAGCCAATAAAGCAGCTATAAAAGCTATGCTTGTCAATCGAGTAGGTGATTTCGGATTAGCTCTCGGGATTATGGGTTGTTTTACTATTTTTCAAACAGTAGACTTTTCGACTATTTTTGCTCGTGCTAGCGCCTTTTCCGAACCCCATCATTATTTCATTTTTTGCAATATGAGATTTCATGCCATAACTGTTATTTGTATCTTACTTTTCATCGGCGCTGTTGGGAAATCTGCACAAATAGGATTGCATACTCGGTTACCTGATGCAATGGAGGGTTTTC-----GAATATCTGAGGGCTCTCATGTGCC----AATA---GGTACATTATACCAATCTCACTGTATGCCGGAATCGTCGATCAAATGAGAGTCCCC--------ATCGG--------AAAAATATCTCATTTTGGCCAATCGGCAGGAAACCTATAAAGG------AAGGCCAAGCCCACCCAACAAAG---TAAAGG---------------------------------------------------------------CTGAAGGAGCTCT----ATAGGATCCTCAGAGACTGTACGTGAGACCTCTTGTCCG--AAATGGAATTT---ATTCTTGAAAAGCGAAGCTGA---------------------------------------------CCAGATTTAACTAAG-ATACGAAGCATTCTTTTGTCGTGAAGATTCGATCATCTTTTTTTT-AGATTATATA---GTCTAGATATGCAGGTCTTATGGAATAGAA------GGAT-CCGT------ATA-GGGTTTGGGCATGTAGAAAACCTTGTATTGAATCAAATACTCCTCATCA---GTTTGGTTAT---AAGCTGGAAACGGAAAAAAA---TATAT-ATAT------TGTTTT--------------TTTCCAGCGCGGCCTG----ATGTTA-----CATCCCAACTTTCCGCCTGAGCC-------------CAGCCTTATTGTC---ATCCTCACTAAA-GCGCCGCGCGCTGAATCTACC-----AGGATGCAGTTTAAAAAAGCTTAAATATTTTTT--TTGCTTCGCGAAATATA---------TCTAT----ACTCACGAAAAGCGTTGGGAGGATGGAGCTGAGACGGTG-T----CTCATGTATAAAAGAAGAAAAA---CATCTTAG--------TTGTTAGGGACGCAGCATCCGTAAGATTCTT---GGGAGAGTCTCTATTTCATA---------------AGTGGAAG--------ATACAGTCCCTACTCTTGCTAGGCTCATCAGCTT----AT-TACCTAATGCTCTAAAA---T-AGTATTTCTTTGCCTTATGGGAGCGTAAGAGATTATTA???????????????????????????????????????????????????????????????????????????????????????????????????????????????????????????????????????????????????????????????????????????????????????????????????????????????????????????????????????????????????????????????????????????????????????????????????????????????????????????????????????????????????????????????????????????????????????????????????????????????????????????????????????????????????????????????????????????????????????????????????????????????????????????????????????????????????????????????????????????????????????????????????????????????????????????????????????????????????????????????????????????????????????????????????????????????????????????????????????????????????????????????????????????????????????????????????????????????????????????????????????????????????????????????????????????????????????????????????????????????????????????????????????????????????????????????????????????????????????????????????????????????????????????????????????????????????????????????????????????????????????????????????????????????????????????????????????????????????????????????????????????????????????????????????????????????????????????????????????????????????????????????????????????????????????????????????????????????????
Dendrocyathophorum_decolyi          GATTAACTAATAAA---ACACCCCAGTTAAAATCTAATTCAATTAATCAATCAACGTCTAATAAAAAAATTTCTCAATATCGTATTCGTTTAGAAGAAAAACAAAAATTACGTTTTCATTATGGAATAACAGAACGACAATTACTTAATTATGTACGTATTGCTAGAAAAACTAAAGGATCAACAGGTGAAGTTTTATTACAATTACTTGAAATGCGTTTAGATAATGTTATTTTTCGATTAGGTATGGCTCCTACGATTCCTGGAGCAAGGCAATTAATAAATCATAAACATATTTTAGTTAATGATTATATAGTAGATATACCAAGTTATAGGTGTAAACCTCAGGATTTTATTACTATTAAAAATCAACGAAAATCTGAAGCTATAATTA---------------ATAAAAATATAGAACTTTATCAAAAATATAAAATACCAAATCATTTAATTTATAATTCTTTAGAAAAAAAAGGATTAGTTAATCAAATACTAGATCGTGAATCAATTGGTTTAAAAATAAATGAATTATTAGTTGTAGAATATTATTCTCGTCAAGCTTAAGCCAATAAAGCAGCTATAAAAGCTATGCTCGTCAATCGAGTAGGTGATTTCGGATTAGCTCTTGGGATTATGGGTTGTTTTACCATTTTTCAAACAGTAGACTTTTCGACTATTTTTGCTCGTGCCAGCGCCTTTTCCGAACCCCATCATTATTTCATTCTTTGCAACATGAGATTTCATGCCATAACTGTTATTTGTATCTTACTTTTCATTGGCGCTGTTGGAAAATCTGCACAAATAGGATTGCATACTCGGTTACCTGATGCAATGGAGGGTTTTC-----GAATATCTGAGGGCTCTCATGTGCC----AATATTAGGTACATTATATCAATCTCACTGTATGCCGGAATCGTCGATCAAATGAGAGTCCCC--------ATCGG--------AAAAATATCTCATTTTGGCCAATCGGCAGGAAACCTATAAAGATAAGGGAGAGCCAAGCCCACCCAACGAAG---TAAAGG---------------------------------------------------------------CTGAAGGAGCTCT----ATAGGATCCTCAGAGACTGTACGTGAGACCTCTTGTCCG--AAATGGAATTT---TTTCTTGAAAAGCGAAGCTGA---------------------------------------------CCAGATTTAACTAAG-ATACGAAGCATTCTTTTATCGTGAAGATTCGATCATCTTTTTTTT-AGATTATATA---GTCTAGATATGCAAGTCTTGTGGGATACAA------GGAT-CCGT------ATA-GGGTTCGGGCATGTAAAAAACCTTGTATTGAATCAAATACTACTCATCA---GTTTGGTTAT---AAGCTGGAAACGGAAAAAAA---TATAT-ATAT------TGTTTT--------------TTTCCAGCGCGGCCTG----ATGTTA-----CATCCCAACGTTTCGCCTTAGCC-------------CAGCCTTATTGTC---ATCCTCACCCAA-GCGCCGCGCGCTGAATCTACC-----AGGATGCAGTTTAAAAAAGCTCAAATATTTTTT--TTGCTTCGCGAAATATA---------TCTAT----ACTCGCGAAAAGCGTTGGGAGGATGGAGCTGAGACGGTG-T----CTCATGTATAAAAGAAAAAAAA---CATCTTAG--------TTGTTAGGGACGCAGCATCCATAAGATTCTT---GGGAGAGTCTCTATTTCATA---------------AGTGGAAG--------ATACAGTCCCTACTCTTGCTAGGCTCCTCAGCTT----AT-TACCTAATGCTCTAAAA---T-AGTATTTCTTTGCCTTATGGGAGCGTAAGAGATTATTA???????????????????????????????????????????????????????????????????????????????????????????????????????????????????????????????????????????????????????????????????????????????????????????????????????????????????????????????????????????????????????????????????????????????????????????????????????????????????????????????????????????????????????????????????????????????????????????????????????????????????????????????????????????????????????????????????????????????????????????????????????????????????????????????????????????????????????????????????????????????????????????????????????????????????????????????????????????????????????????????????????????????????????????????????????????????????????????????????????????????????????????????????????????????????????????????????????????????????????????????????????????????????????????????????????????????????????????????????????????????????????????????????????????????????????????????????????????????????????????????????????????????????????????????????????????????????????????????????????????????????????????????????????????????????????????????????????????????????????????????????????????????????????????????????????????????????????????????????????????????????????????????????????????????????????????????????????????????????
Dendrohypopterygium_filiculiforme   GATTAACTAATAAA---ACACCCCAGTTAAAATCTAATTTGATCAATCAATCAACATCCAATAAAAAAATTTCTCAGTATCGTATTCGTTTAGAAGAAAAACAAAAATTACGTTTTCATTATGGAATAACAGAACGACAATTACTTAATTATGTACGTATTGCTAGAAAAGCTAAAGGATCCACAGGTGAAGTTTTATTACAATTACTCGAAATGCGTTTAGATAATGTTATTTTTCGATTAGGTATGACTCCTACAATTCCTGGAGCAAGGCAATTAGTAAATCATAGACATATTTTAGTTAATGATTATATAGTAGATATCCCAAGTTATCGGTGTAAACCTCAAGATTTTATTACTATAAAAAATCAACGAAAATCTGAAAGTATAATTA---------------ATAAAAATATAGAATTTTATCAAAAATATAAAATACCAAATCATTTAACTTATAATTCTTTAGAAAAAAAAGGATTAGTTAATCAAATCCTAGATCGTGAATCAATTGGTTTAAAAGTAAATGAATTATTAGTTGTAGAATATTATTCTCGTCAAGCGTAAGCCAATAAAGCAGCTATAAAAGCTATGCTTGTCAATCGAGTAGGTGATTTCGGATTAGCTCTCGGGATTATGGGTTGTTTTACTATTTTTCAAACAGTAGACTTTTCGACTATTTTTGCTCGTGCTAGCGCCTTTTCCGAACCCCATCATTATTTCATTTTTTGCAATATGAGATTTCATGCCATAACTGTTATTTGTATCTTACTTTTCATTGGCGCTGTTGGAAAATCTGCACAAATAGGATTGCATACTCGGTTACCTGATGCAATGGAGGGTTTTC-----AAATATCTGAGGGCTCTCATGTGCC----AATATTAGGTACATTATACCAATCTCACTGTATGCCGGAATCGTCGATCAAATGAGAGTCCCC--------ATCGG--------AAAAATATCTTATTTTGACCAATCGGCAGGAAACCTATAAAGG------AAGGCCAAGCCCACCCAACGAAG---TAAAGG---------------------------------------------------------------CTGAAGGAGCTCT----ATAGGATCCTCAGATACTGTACGTTAGACCTCTTGTCCG--AAATGGAATTT---CTTCTTGAAAAGCGAAGCTGA---------------------------------------------CCAGATTTAACTAAG-ATACGAAGCATTCTTTTGTCGTGAAGATTCGATCATCTTTTTTTT-AGATTATATA---GTCTAGATATGCAGGTCTTGTGGACTACAA------GGAT-CCGT------ATA-GGGTTTGGGCATGTAGAAAACCTTGTATTGAATCAAATACTCCTCATCA---GTTTGGTTAT---AAGCTGGAAACGGAAAAAAA---TATAT-ATAT------TGTTTT--------------TTTCCAGCGCGGCCTG----ATGTTA-----CATCCCAACGTTCCGCCTTAGCC-------------CAGCCTTATTGTC---ATCCTCACCAAAAGCGCCGCGCGCTGAATCTACC-----AGGATGCAGTTTAAAAAAGCTTAAATATTTTTT--TTGCTTCGCGAAATATA---------TATAT----ACTCGCGAAAAGCGTTGGGAGGATGGAGCTGAGACGGTG-T----CTCATGTATAAAAAAAGAAAAA---CATCTTAG--------TTGTTAGGGACGCAGCACCCGTAAGATTCTT---GGGAGAGTCTCTATTTCATA---------------AGTGGAAG--------ATACAGTCCCTACTCTTGCTAGGCTCCTCAGCTT----AT-TACCTAATGCTCTAAAA---T-AGTATTTCTTTGCCTTATGGGAGCGTAAGAGATTATT????????????????????????????????????????????????????????????????????????????????????????????????????????????????????????????????????????????????????????????????????????????????????????????????????????????????????????????????????????????????????????????????????????????????????????????????????????????????????????????????????????????????????????????????????????????????????????????????????????????????????????????????????????????????????????????????????????????????????????????????????????????????????????????????????????????????????????????????????????????????????????????????????????????????????????????????????????????????????????????????????????????????????????????????????????????????????????????????????????????????????????????????????????????????????????????????????????????????????????????????????????????????????????????????????????????????????????????????????????????????????????????????????????????????????????????????????????????????????????????????????????????????????????????????????????????????????????????????????????????????????????????????????????????????????????????????????????????????????????????????????????????????????????????????????????????????????????????????????????????????????????????????????????????????????????????????????????????????????
Dichelodontium_nitidum              GATTAACTAATAAA---ATACCTCAGTTAAAATCTAGTTCTATTAATCAATCGACGTCTAATAAAAAAATTTCTCAGTATCGCATTCGTTTGGAAGAAAAACAAAAATTACGTTTTCATTATGGAATAACAGAACGTCAATTACTTAATTATGTACGTATTGCTAGAAAAACAAAAGGATCCACAGGTGAAGTTTTATTACAATTACTCGAAATGCGTTCAGATAATATTCTTTTTCGATTAGGTATGGCCTCTACAATTCCTGGAGCAAGACAATTAGTAAATCATAGACATATTTTAGTTAATGATTGTATAGTCAATATACCAAGTTATCGATGTAAACCTCAAGATTTTATTATTATTAAAGATGAAAAAAACTCTGAGGGTGTAATTA---------------ATAAAAAAGAAGATTTTTATCAAAAATATAAAATACCAAATCATTTAACTTATAGTTTTTTGGAAAAAAAAGGTTTAGTTAATAAAATACTAGATCGTGAATCAATTGATTTAAAAATAAATGAATTATTAGTTGTAGAATATTATTCCCGTCAGGCTTAAGCCAATAAAGCAGCTATAAAAGCTATGCTTGTCAATCGAGTAGGTGATTTCGGATTAGCTCTCGGGATCATGGGTTGTTCTACTATTTTTCAAACAGTAGATTTTTCGACTATTTTTGCTCGTGCCAGCGCCTTTTCCGAACCCCATCATTATTTCATTTTTTGCAACATGAGATTTCATGCCATAACTGTTATTTGTATTTTACTCTTTATCGGCGCTGTTGGAAAATCTGCACAAATAGGATTGCATACTYGGTTACCYGATGCAATGGAGGGTTTTCGAAT-GAATATCTGAGGGCTCTCATGTGCC----AATA---GGTACATTATAACAATCTCACTGTATGCCGGAATCGTCGATCAAATGAGAGTCCCC--------ATCGG--------AAAAATATCTCATTTTGGCCAATCGGCAGGAACCCTATAAGGG------AAGGCCAAGCCCACCCGACGAAG---TAAAGG---------------------------------------------------------------CTGAAGGAGCTCT----ATAGGATCCTCAGAGACTGTACGTGAGACCTCTTGTTCG--AAATGGAATTT---ATTCCTAAAAAAAGAAGCTGA---------------------------------------------CCAGATTTAACTAAG-ATACGAAGCATTCTTTTGTCGTGAAGATTCGATCATCTTTTTTTT-AGATTATATA---GTCTAGATATGCAGGTCTTATGGAATAGAA------GGAT-CCAT------ATA-GGGTTTGGGCATGTAGAAAACCTTGTATTGAATCAAATACTCCTCATCA---GTTTGGTCAT---AAGTTGGAAACGGAAAAAAA---TATAT-ATATAT----TGTTTT--------------TTTACAGCGCGGCCTG----ATGTTA-----CATCCCAACTTTCCGCCTGAGCC-------------CAGCCTTATTGTC---ATCCTCACCAAA-GCGCCGCGCGCTGAATCTACC-----AGGATGCCATTTAAAAAAGCTTAAATATTTTTT-GTTGCTTTGCGAAATATA---------TCTAT----ACTCGCGAAAAGCGTCGGAAGGATGGAGCTGAGACGGTGTTGTCTCTCACGTATAAAAGAAAAAAAAG--CATCTTAG--------TTATTAGGGACGCAGCATCCGTAAGATCCTC---AAGAGAGTCTCTATTTCATA---------------AGTGGAAG--------ATACAGTCCCTACT---------CTCATCAGCTT----AT-TACCTAATGCTCTAAAA---C-AGTATTTCTTTGCCCTACGGGAGCGTAAGAGATTATGA???????????????????????????????????????????????????????????????????????????????????????????????????????????????????????????????????????????????????????????????????????????????????????????????????????????????????????????????????????????????????????????????????????????????????????????????????????????????????????????????????????????????????????????????????????????????????????????????????????????????????????????????????????????????????????????????????????????????????????????????????????????????????????????????????????????????????????????????????????????????????????????????????????????????????????????????????????????????????????????????????????????????????????????????????????????????????????????????????????????????????????????????????????????????????????????????????????????????????????????????????????????????????????????????????????????????????????????????????????????????????????????????????????????????????????????????????????????????????????????????????????????????????????????????????????????????????????????????????????????????????????????????????????????????????????????????????????????????????????????????????????????????????????????????????????????????????????????????????????????????????????????????????????????????????????????????????????????????????
Dicranella_heteromalla              GGTTAACCAATAAA---ATACCCCAATTAAAGTCTAGTTCCACTAATCAATCAACATCTAATAAAAAAATTTCTCAGTATCGTATTCGTTTAGAAGAAAAGCAAAAATTACGTTTTCATTATGGGATAACAGAAAGACAATTACTAAATTATGTACGTATTGCTAGAAAAACAAAAGGATCAACAGGTCAAATTTTATTACAATTACTAGAAATGCGTTTAGATAATGTTATTTTTCGGTTAGGTATGGCTCCTACAATTCCTGGAGCAAGACAATTAGTAAATCATAAACACATTTTAGTGAATAATCGTATAGTAAATATTCCAAGTTATCATTGTAAACCTCAGGATTTTATTACTATAAAAGATCGAGAAAAATCTCAAGCTATGATTA---------------CTAAAAATGTAGATCTTTCTCAAAAATATAAAGTACCAAATCATTTAACTTTTAATTTTTTAGAAAAAAAAGGATTAGTTAATCAAATACTAGATCAAGAATCAATTGGTTTAAAAATAAATGAATTGTTAGTTGTAGAATATTATTCTCGCCAGGCTTAG????ATAAAGCAGCTATAAAAGCTATGCTTGTCAATCGAGTAGGTGATTTCGGATTAGCTCTCGGGATTATGGGTTGTTTTACTATTTTCCAAACAGTAGACTTTTCGACTATTTTTGCTCGTGCCAGCGCCTTTTCCGAACCCCATCATTATTTTCTTTTTTGCAATATGAGATTTCATGCCATAACTGTTATTTGTATTTTACTTTTCATTGGCGCTGTTGGAAAATCTGCACAAATAGGATTGCATACTCGGTTACCTGATGCAATGGAGGGTTTTC-----AAATATTTGAGGGCTCTCATGTGCC----AGTA---GGTACATTATAACAATCTCACTGTATGCTGGGATCGTCGACTAAATGAGAGTCCCC--------ATCGG--------AAAAATATCTCATTTTGACCAATCAGCAGGAAACCTATAAGGG------AAGGCCAAGCCCACCCAACGAAG---TAAAGG---------------------------------------------------------------CTGAAGGAGCTCT----ATAGGATCCTCAGAGACTGTACGTGAGACCTCTTATTAG--AAATGGAATTT---ATCCTTGAAAATAAAAGCTGG---------------------------------------------CCAGATTTAACTAAG-ATACGAAGCATTCTTTTGTCGTGAAGATTGAATCATCTTTTTTTT-AGATTATATA---GTCTAGATATGCAGGTCTTTTGGACTAGAA------GGAC-CC-T------ATA-GGGTTTGGGCATGTAGAAAACCTTGTATTGAATCAAATACGCCTCGTCA---TTTTGGTTAT---AAGCTGGAAACGGAAAACAA---TATAT-ATAT------TGTTTTCCG-----------TTTCCAGCGCGGCCTG----ATGTTA-----CATTCCAACTTTCGGCTTGAGCC-------------CGGCCTTATTGTC---ATCCTTACCAAA-GCGCCGCGCGCTGGATCTACC-----AGGACGCAGTTCAAAAAAGCTTAAATATTTTCT-GTTGCTTCGCAAAATATA---------TATAT----ATTTGCGAGAAGCGTTGGG---ATGGGGCTGGGACGTCG-T----CTCATATATGAAAGAAGAAAAA---CATCTTAA--------TTGTTAGGGACGCAGCATCCGTCAGATTCTT---GGGAGAGTCTCTATTTCATA---------------AGTGGAAG--------ATACAGTCCTTACTCTTGCTAGGCTTATCAGCTT----AC-TACCTAATGCTCTAAAA---T-ATTATTTCTTTGTCTTACGGAAGCGTAAGAGGTTTT?????????????????????????????????????????????????????????????????????????????????????????????????????????????????????????????????????????????????????????????????????????????????????????????????????????????????????????????????????????????????????????????????????????????????????????????????????????????????????????????????????????????????????????????????????????????????????????????????????????????????????????????????????????????????????????????????????????????????????????????????????????????????????????????????????????????????????????????????????????????????????????????????????????????????????????????????????????????????????????????????????????????????????????????????????????????????????????????????????????????????????????????????????????????????????????????????????????????????????????????????????????????????????????????????????????????????????????????????????????????????????????????????????????????????????????????????????????????????????????????????????????????????????????????????????????????????????????????????????????????????????????????????????????????????????????????????????????????????????????????????????????????????????????????????????????????????????????????????????????????????????????????????????????????????????????????????????????????????????
Dicranum_scoparium                  GACTAACCAATAAA---ACACCCCAGTTAAAATCTGGTTCCATTAATCAATCAACATCTAATAAAAAAGTTTCTCAGTATCGTATTCGTTTAGAAGAAAAACAGAAATTACGTTTTCATTATGGAATAACGGGACGACAATTACTCAATTATGTACGTATTGCTAGAAAAGCAAAAGGGTCGACAGGTCAAGTTTTATTACAATTACTGGAAATGCGTTTAGATAATGTTATTCTCCGATTGGGTATGGCTCCCACAATCCCTGGAGCAAGGCAATTAGTAAACCATAGACATATTTTAGTGAATAATCGTATAGTAAATATCCCAAGTTATCGTTGTAAACCTCAGGATTTTATTACTATAGAAGATCGACAAAAATCTCAAGCTATGATTA---------------TTAAAAATATAGATTTTTCTCAAAAATCTAAAATACCAAATCATTTAACTTTTAGTTCTTTAGAAAAGAAGGGATTAGTTAATCAAATACTAGATCAAGAATCAATTGGTTTGAAAATAAATGAATTATTAGTTGTAGAATATTATTCTCGTCAGGCTTAGGCCAATAAAGCAGCTATAAAAGCTATGCTTGTCAATCGAGTAGGTGATTTCGGATTAGCTCTTGGGATTATGGGTTGTTTTACTACTTTTCAAACGGTAGACTTTTCGACTATTTTTGCTCGTGCCAGCGCCTTTTCCGAACCCCATCATTATTTCATTTTTTGCAATATGAGATTCCATGCCATAACTGTTATTTGTATTTTACTCTTCATTGGCGCTGTTGGAAAATCTGCACAAATAGGATTGCATACTCGGTTACCTGATGCAATGGAGGGTTTTT-----GAATATTTGAGGGCTCTCATGTGCC----AGTA---GGTACATTATAACAATCTCACTGTATGCTGGGATCGTCGACCAAATGAGAGTCCC---------ATCGG--------AAAAATATCTCATTTTGACCAATCAGCAGGAAACCTATAAGGG------AAGGCCAAGCCCACCCAACAAAG---TAAAGG---------------------------------------------------------------CTGAAGGAGCTCT----ATAGGATCCTCAGAGACTGTACGTGAGACCTCTTGTTAG--AAATGGAATTT---CTCCTTGAAAAGAGAAGCTGG---------------------------------------------CCAGATTTAACTAAGGATACGAAGCATTCTTTTGTCGTGAAGATTGAATCATCTTTTTTT--AGATTATATA---GTCTAGATATGCAGGTCTTCTGGAATAGAA------GGAT-CCGT------ATA-GGGTTTGAGCATGTAGAAAACCTTGTATTGACTCAAATACGCCTCGTCA---TTTTGGTTAT---AAGCTGGAAACGGAAAAAAA---TATAT-ATAT------TGTTTT--------------TTTCCAGCGCGGCCTG----ATGTTA-----CATTCCAACTTTCGGCTTGAGCC-------------CAGCCTTATTGTC---ATCCTCACCACA-GCGCCGCGCGCCGGATCTACC-----AGGACGCAGTTCAAAAAAGCTCAAATATTTTCT-GCTGCTTCGCAAAATATA---------TATAT----ATTTGCAAAAAGCGTTGGG---ATGGGGCTGAGACGGCG-T----CTCATATATAAAAGGAAAAAAAA--CATCTTAA--------TTGTTAGGGACGCAGCATCCGTAAGATTCTT---GGGAGAGTCTCTATTTCATA---------------AGTGGAAG--------ATACAGTCCCTACTCTTGCTAGGCTTATCAGCTT----AT-TACCTAATGCTCTAAAA---T-ATTTTTTCTTTGTCTTATGGAAGCGTAAGAGGTTTTTAAGATTATCAGACTAAAGAAACTGATATTTTAGCAGCATTTCGAATGACTCCTCAACCAGGAGTACCGCCTGAAGAAGCAGGAGCTGCAGTAGCTGCAGAATCTTCCACGGGTACATGGACCACTGTTTGGACCGATGGACTTACTAGTCTCGATCGTTATAAAGGTCGATGCTATGATCTTGAAGCAGTTCCTGGAGAAGAGAATCAATATATCGCTTATGTTGCTTACCCATTAGATTCATTTGAAGAAGGTTCTGTTACCAATTTATTTACTTCTATTGTTGGTAATGTTTTTGGATTCAAAGCTTTACGAGCTTTACGTCTAGAAGATTTGCGTATTCCTCCATCTTATTCCAAAACTTTCCAAGGCCCACCTCATGGTATTCAAGTTGAAAGAGATAAATTAAACAAATATGGTCGTCCATTATTGGGATGTACTATTAAACCAAAATTAGGTTTGTCTGCTAAAAACTACGGTAGAGCTGTATATGAATGTCTTCGTGGTGGGCTTGATTTCACAAAAGATGATGAAAACGTAAATTCTCAACCGTTTATGCGTTGGAGAGATCGTTTCTTATTTGTAGCAGAAGCTATTTATAAATCCCAAGCTGAAACAGGTGAAATTAAAGGACATTATCTAAATGCTACCGCAGGTACTTGTGAAGAGATGCTAAAAAGAGCTGAATTTGCTAGAGAATTAGGCGTTCCTATTGTTATGCATGATTATTTAACAGGTGGTTTTACTGCAAATACTAGTTTGGCTCATTACTGTCGTGATAACGGTTTACTTCTTCATATTCACCGTGCAATGCATGCAGTTATTGACCGACAAAAAAACCATGGTATGCATTTCCGTGTATTAGCTAAAGCATTACGTTTATCAGGTGGAGATCATATTCACGCTGGTACTGTAGTAGGTAAACTTGAAGGAGAACGTCAAGTAACTTTAGGATTTGTGGATTCACTTCGTGATGACTATATTGAAAAAGATAGAAGTCGTGGTATTTATTTCACCCAAGACTGGGTTTCTCTACCAGGTGTTTTACCTGTAGCTTCTGGTGGTATTCATGTCTGGCATATGCCAGCATTAACTGAAATTTTTGGAGATGACTCTGTATTACAGTTCGGTGGAGGAACTTTAGGTCACCCCTGGGGTAATGCACCTGGTGCAGTTGCTAATCGAGTTGCTTTAGAAGCTTGTGTACAAGCTCGTAATGAAGGACGTGATCTTGCTCGCGAAGGTAATGAAGTTATTCGTGAAGCTGCT
Distichophyllum_microcarpum         GACTAACTAATAAA---ATACCTCAATTAAAATCTAGTTCTATTAATCAATCAACATCTAATAAAAAAATTTCTCAATATCGTATTCGGTTAGAAGAAAAACAAAAATTGCGTTTTCATTATGGGATAACAGAACGACAATTACTTAATTATGTTCGTATTTCTAGAAAAGCAAAAGGATCCACAGGTGATATTTTATTACAATTACTTGAAATGCGTTTAGATAATGTTATTTTTCGATTAGGTATCGCTCCTACGATTCCTGGAGCAAGGCAATTAGTAAATCATAGACATATTTTAGTTAATAATTTTATAGTAGATATACCAAGTTATCGATGTCAACCTCAGGATTTTATTACGATAAAAAATCAACGAAAATCTGAGGCTATAATTA---------------ATAAAAACATAGAATTTTATCAAAAATCTAAAATACCCAATCATTTAACTTATAATTCTTTAGAAAAAAAAGGATTAGTTAATCAAATATTAGATCGTGAATTAATTGGTTTAAAAATAAATGAATTATTAGTTGTAGAATATTATTCTCGTCAAGCTTAA???????????AGCTATAAAAGCTATGCTTGTCAATCGAGTAGGTGATTTCGGATTAGCTCTCGGGATTATGGGTTGTTTTACTATTTTTCAAACAGTAGACTTTTCGACTATTTTTGCTCGTGCTAGCGCCTTTTCCGAACCCCATCATTATTTCATTTTTTGCAATATGAGATTTCATGCCATAACTGTTATTTGTATTTTACTTTTCATCGGCGCTGTTGGAAAATCTGCACAAATAGGATTGCATACTCGGTTACCTGATGCAATGGAGGGTTTTC-----GAATATCTGAGGGCTCTCATGTGCC----AATA---GGTACATTATACCAATCTCACTGTATGCCGGAATCGTCGATCAAATGAGAGTCCTC--------ATCGG--------AAAAATATCTCATTTTGGCCAATCGGCAGGAAACCTAGAAAGG----------CCAAGCCCACCTAACGAAG---TAAAGG---------------------------------------------------------------CTGCAGGAGCCCT----ATAGGATCCTCAGAGACTGTACGTGAGACCTCTTGTCCG--AAATGGAATTT---ATTCTTGAAAAGCGAAGCTGA---------------------------------------------CCAGATTTAACTAAG-ATACGAAGCATTCTTTTGTCGTGAAGATTTGATCATCTTTTTTTT-AGATTATATA---GTCTAGATATGCAGATCTTATAGAATAGAA------GGAT-CC-TATAA--ATA-AAGTTTGGGCATGTAGAAAACCTTGTATTGAATAAAATACTCCTCATCA---GTTTGGTTAT---AAGCTGAAAACGGAAAAT-----TATATAATATAT----T-TTT---------------TTTACAGCGCGGCCTG----ATGTTA-----CATTCCAACTTTCCGCCTGAGCT-------------CAGCCTTATTGTC---ATCCTCACCAAA-GCGCCGCGCGCTGAATCTACC-----AGGATGCAGTTTAAAAAAGCTTCAATATTTTTT--TTGCTTCGCGAAATCTA-ATATA---TCTAT----ACTCGTGAAAAGCGTCGGGAGGATAGAGCTGAGACGGTG-T----CTCATGTATAAAAGGAAAAAAA---CATCT-AG--------TTGTTAGGGACGCAGCATCCGTAAGATTCTT---GGGAGAGTCTCTATTTCATA---------------AGTGGAAG--------ATACAGTCCCTACTCTTGCTAGGCTCATAAGCTT----AT-TACCTAATGCTCTAAAA---T-AGTATTTCTTTGTCTTATGGGAGCGTAAGAGAT????????????????????????????????????????????????????????????????????????????????????????????????????????????????????????????????????????????????????????????????????????????????????????????????????????????????????????????????????????????????????????????????????????????????????????????????????????????????????????????????????????????????????????????????????????????????????????????????????????????????????????????????????????????????????????????????????????????????????????????????????????????????????????????????????????????????????????????????????????????????????????????????????????????????????????????????????????????????????????????????????????????????????????????????????????????????????????????????????????????????????????????????????????????????????????????????????????????????????????????????????????????????????????????????????????????????????????????????????????????????????????????????????????????????????????????????????????????????????????????????????????????????????????????????????????????????????????????????????????????????????????????????????????????????????????????????????????????????????????????????????????????????????????????????????????????????????????????????????????????????????????????????????????????????????????????????????????????????????????
Distichophyllum_pulchellum          GGCTAACTAATAAA---ATACTTCAATTAAAATCTAGTTCTATAAATCAATCAACATCTAATAAAAAAATTTCTCAGTATCGTATTCGTTTAGAAGAAAAACAAAAATTACGTTTTCATTATGGGATAACAGAACGACAATTACTTAATTACGTACGTATTGCTAGAAAAGCAAAAGGATCCACAGGTCAAGTTTTGTTACAATTACTCGAAATGCGTTTAGATAATGTTATTTTTCGATTAGGTATGGCTCCTACGATTCCTGGAGCGAGGCAGTTAGTAAATCATAGACATATTTTAGTTAATAATTTTATAGTAGATATACCAAGTTATAGATGTAAACCTCAGGATTTTATTACTATAAAAAATCAACAAAAATCTGAGGTTATAATTA---------------ATAAAAATATAGAATTTTATCAAAAATCTAAAATACCAAATCATTTAACTTATAATTATTTAGAAAAAAAAGGATTAGTTAATCAAATATTAGATTGTGAATCAATTGGTTTAAAAATAAATGAATTATTAGTTGTAGAATATTATTCTCGTCAAGCTTAAGCCAATAAAGCAGCTATAAAAGCTATGCTTGTCAATCGAGTAGGTGATTTCGGATTAGCTCTCGGGATTATGGGTTGTTTTACTATTTTTCAAACAGTAGACTTTTCGACTATTTTTGCTCGTGCTAGCGCCTTTTCCGAACCTCATTATTATTTCATTTTTTGCAATATGAGATTTCATGCCATAACTGTTATTTGTATTTTACTTTTCATCGGCGCTGTTGGAAAATCTGCACAAATAGGATTGCATACTTGGTTACCTGACGCAATGGAGGGTTTTC-----GAATATCTGAGGGCTCTCATGTGCC----AATA---GGTACATTATACCAATCTCACTGTATGCCGGAATCGTCGATCAAATGAGAGTCCCC--------ATCGG--------AAAAATATCTCATTTTGGCCAATCGGCAGGAAACCTATAAGGA------AAGGCCAAGCCCACCCAACGAAG---TAAAGG---------------------------------------------------------------CTGAAGGAGCCCC-T-TATAGGATCCTCAGAGACTGTACGTGAGACCTCTTGTCCG--AAATGGAATTT---ATTCTTGAAAAGCGAAGCTGA---------------------------------------------CCAGATTTAACTAAG-ATACGAAGCATTCTTTTGTCGTGAAGATTCGATCATCTTTTTTTT-AGATTATATA---GTCTAGATATGCAGATCTTATAAAATGGAA------GGAT-CC-T------ATA-AGGTTTGGGCATGTAGAAAACCTTGTATTGAATCAAATACTCCTCATCA---GTTTGGTTAT---AAGCTGGAAACGGAAAAAAT---TATAT-ATAT------TGTTTT--------------TTTACAGCGCGGCCTG----ATGTTA-----CATTCCAACTTTCCGCCTGAGCT-------------CAGCCTTATTGTC---ATCTTCACCAAA-GCGCCGCGCACTGAATTTACC-----AGGATGCAGTTTAAAAAAGCTTAAATATTTTTT--TTGCTTCGCGAAATATA---------TCTAT----ACTTGCGAAAAGCGTTGGAAGGATGGAGCCGAGACGGTG-T----CTCATGTATAAAAGGAGAGAAA---CATCTTAG--------TTGTTAGGGACGCAGCATCCGTAAGATTCTT---GGGAGAGTCTCTATTTCATA---------------AGTGGAAG--------ATACAGTCCCTACTCTTGCTAGGCTCATCAGCTT----AT-TACCTAATGCCCTAAAA---T-AGTATTTATTTGCCTTATGGGAGCGTAAGAGATGATTA???????????????????????????????????????????????????????????????????????????????????????????????????????????????????????????????????????????????????????????????????????????????????????????????????????????????????????????????????????????????????????????????????????????????????????????????????????????????????????????????????????????????????????????????????????????????????????????????????????????????????????????????????????????????????????????????????????????????????????????????????????????????????????????????????????????????????????????????????????????????????????????????????????????????????????????????????????????????????????????????????????????????????????????????????????????????????????????????????????????????????????????????????????????????????????????????????????????????????????????????????????????????????????????????????????????????????????????????????????????????????????????????????????????????????????????????????????????????????????????????????????????????????????????????????????????????????????????????????????????????????????????????????????????????????????????????????????????????????????????????????????????????????????????????????????????????????????????????????????????????????????????????????????????????????????????????????????????????????
Eustichia_longirostris              GGCTAACCGATAAA---ACACCCCAGTTAAAATCTAGTTCCATTAATCAATCAACATCTAATAAGAAAATTTCTCAATATCGTATTCGTCTAGAAGAAAAGCAAAAATTACGTTTTCATTATGGGATAACAGAACGACAATTACTAAATTATGTCCGTATTGCTAGAAAAGCAAAAGGGTCAACAGGTCAAGTTTTATTACAATTACTGGAAATGCGTTTAGATAATGTTATTTTTCGATTAGGTATGGCTCCTACAATTCCTGGAGCAAGGCAATTGGTAAACCATAGACATATTTTAGTGAATGATCGTATAGTAAATATTCCAAGTTATCGTTGTAAACCTCAGGATTTTATTACTATAAAAGATCGGCAAAAATCTCGAGCTATGGTTA---------------TTAAAAATGTAGATTTTTCTCAAAAATATAAAGTACCAAATCATTTAACTTTTAATTCTTTAGAAAAAAAGGGATTAGTTAATCAAATACTAGATCATGAATCAATTGGTTTAAAAATAAATGAATTGTTAGTTGTAGAATATTATTCTCGTCAGGCTTAAGCCAATAAAGCAGCTATAAAAGCTATGCTTGTCAATCGAGTAGGTGATTTCGGATTAGCTCTCGGGATTATGGGTTGTTTTACTATTTTTCAAACAGTAGACTTTTCGACTATTTTTGCTCGTGCCAGCGCCTTTTCCGAACCCCATCATTATTTCATTTTTTGCAATATGAGATTTCATGCCATAACTGTTATTTGTATTTTACTTTTCATTGGCGCTGTTGGAAAATCTGCACAAATAGGATTGCATACTCGGTTACCTGATGCAATGGAGGGTTTTC-----GAATATTTGAGGGCTCTCATGTGCC----AGTA---GGTACATTATAACAATCTCACTGTATGCCGGGATCGTCGACCAAATGAGAGTCCCC--------ATCGG--------AAAAATATCTCATTTTGACCAATCAGCAGGAAACCTATAAAGG------AAGGCCAAGCCCACCCAACAAAG---TAAAGG---------------------------------------------------------------CTGAAGAAGCTCT----ATAGGATCCTCAGAGACTGTACGTGAGACCTCTTGTTAG--AAATGGAATTT---ATCCTTGAAAAGAGAAGCTGG---------------------------------------------CCAGATTTAACTAAG-ATACGAAGCATTCTTTTGTCGTGAAGATTCGATCATCTTTTTTTT-AGATTATATA---GTCTAGATATGCAGGTCTTATGGAATAGAA------GGAT-CCGT------ATA-GGGTTTGGGCATGTAGAAAACCTTGTATTGAATCAAATACGCCTCGTCA---TTTTGGTTAT---AAGCTGGAAACGGAAAAAAA---TATAT-ATAT------TGTTTT--------------TTTCCAGCGCGGCCTG----ATGTTA-----CATTCTAACTTTCGGCTTGAGCC-------------CAGCCTTATTGTC---ATCCTTACCAAA-GCGCCGCGCGCTGAATCTACC-----AGGATGCAGTTCAAAAAAGCTCAAATATTTTTT-GTTGCTTCGCAAAATATA---------TATATAT--ATTNGCAAGAAGCGTTGAG---ATGGGGCTGAGACGGCG-T----CTCATATATAAAAGAAAAAAAA---CATCTTAG--------TTGTTAAGAACGCAGCATCCGTAAGATTCTT---GGGAGAGTCTCTATTTCATA---------------AGTGGAAG--------ATACAGTCCCTACTCTTGCTAGGCTTATCAGCTT----AT-TACCTAATGCTCTAAAA---T-ATTATTTCTTTGCCTTATGGAAGCGTAAGAGGTTTTTA???????????????????????????????????????????????????????????????????????????????????????????????????????????????????????????????????????????????????????????????????????????????????????????????????????????????????????????????????????????????????????????????????????????????????????????????????????????????????????????????????????????????????????????????????????????????????????????????????????????????????????????????????????????????????????????????????????????????????????????????????????????????????????????????????????????????????????????????????????????????????????????????????????????????????????????????????????????????????????????????????????????????????????????????????????????????????????????????????????????????????????????????????????????????????????????????????????????????????????????????????????????????????????????????????????????????????????????????????????????????????????????????????????????????????????????????????????????????????????????????????????????????????????????????????????????????????????????????????????????????????????????????????????????????????????????????????????????????????????????????????????????????????????????????????????????????????????????????????????????????????????????????????????????????????????????????????????????????????
Fontinalis_antipyretica             GACTAACTAATAAA---ACACCCCAGTTAAAATCTAGTTCTATCAATCAATCAACATCTAATAAAAAAATTTCTCAGTATCGTATTCGTTTAGAAGAAAAACAAAAATTACGTTTTCATTATGGAATAACAGAACGACAATTACTTAATTATGTCCGTATTGCTAGAAAAGCAAAAGGATCCACAGGTGAAGTTTTATTACAATTACTCGAAATGCGTTTAGATAATATAATTTTTCGACTAGGTATGGCTCCTACGATTCCTGGAGCAAGACAATTAGTAAATCATAGACATATTTTAGTTAATGATTGTATAGTAGATATACCAAGTTATCGGTGTAAACCTCAGGATTTTATTACTATAAAAAATCAACGAAAATCCGAGGCTCTAATTA---------------GTAAAAATATAGAGTTATATAAAAAATATAAAATACCAAATCATTTAACTTATATTTCTTTAGAAAAAAAAGGATTAGTTAATCAAATATTAGATCGTGAATCAATTGGTTTAAAAATAAATGAATTGTTAGTTGTAGAATATTATTCTCGTCAAGCTTAAGCCAATAAAGCAGCTATAAAAGCTATGCTTGTCAATCGAGTAGGTGATTTCGGATTAGCTCTCGGGATTATGGGTTGTTTTACTATTTTCCAAACAGTCGACTTTTCGACTATTTTTGCTCGTGCTAGCGCCTTTTCCGAACCCCATCATTATTTCATTTTTTGCAATATGAGATTTCATGCCATAACTGTTATTTGTATCTTACTTTTCATCGGCGCTGTTGGGAAATCTGCACAAATAGGATTGCATACTCGGTTACCTGATGCAATGGAGGGTTTTC-----GAATATCTGAGGGCTCTCATGTGCC----AATA---GGTACATTATACCAATCTCACTGTATGCCGGAATCGTCGATCGAATGAGAGTCCCC--------ATCGG--------AAAAATATCTCATTTTGGCCAATCGGCAGGAAACCTATAAAGG------AAGGCCAAGCCCACCCAACAAAG---TAAAGG---------------------------------------------------------------CTGAAGGAACTCT----ATAGGATCCTCAGAGACTGTACGTGAGACCTCTTGTCCG--AAATGGAATTT---CTTTTTGAAAAGCGAAGCTGA---------------------------------------------CCGGATTTAACTAAG-ATACGAAGCATTCTTTTGTCGTGAAGATTCGATCATCTTTTTTTT-AGATTATATA---GTCTAGATATGCAGGTCTTATGGAATAGAG------GGAT-CC-T------ATA-GGGCTTGGGCATGTAGAAAACCTTGTATTGAATCAAATACTCCTCATCA---GTTTGGTTAT---AAGCTGGAAACGAAAAAAA----TATAT-ATATAT----TGTTTT--------------TTTCCAGCGCGGCCTG----ATGTTA-----CATCCCAACTTTCCGCCTGAGCC-------------CAGCCTTATTGTC---ATCCTCACCAAA-GCGCCGCGCGCTGAATCTACC-----GGGATGCAGTTTAAAAAAGCTTAAATATTTTTT--TTGCTTCGCGAAATATA---------TCTAT----ACTCGCAAAAAGCGTTGGGAGGATGGAGCTGAGACGGTG-T----CTCATGTATAAAAGAAGAAAAA---CATCTTAG--------TTGTTAGGGACGCAGCATCCGTAAGATTCTC---GGGAGAGTCTCTATTTCATA---------------AGTGGAAG--------ATACAGTCCCTACTCTTGCTAGGCCCATCAGCTT----AT-TACCTAATGCTCTAAAA---T-AGTATTTCTTTGCCTTATGGGAGCATAAGAGATTATTA???????????????????????????????????????????????????????????????????????????????????????????????????????????????????????????????????????????????????????????????????????????????????????????????????????????????????????????????????????????????????????????????????????????????????????????????????????????????????????????????????????????????????????????????????????????????????????????????????????????????????????????????????????????????????????????????????????????????????????????????????????????????????????????????????????????????????????????????????????????????????????????????????????????????????????????????????????????????????????????????????????????????????????????????????????????????????????????????????????????????????????????????????????????????????????????????????????????????????????????????????????????????????????????????????????????????????????????????????????????????????????????????????????????????????????????????????????????????????????????????????????????????????????????????????????????????????????????????????????????????????????????????????????????????????????????????????????????????????????????????????????????????????????????????????????????????????????????????????????????????????????????????????????????????????????????????????????????????????
Funaria_hygrometrica                GATTAACTAATAAA---ACACCTCAGTTAAAATCTAGTTCTCCTAATCAATCAGCAGCT---AAAAAAATTTCTCAGTATCGTATTCGTTTAGAAGAAAAACAAAAATTACGTTTTCATTATGGAATAACAGAACGACAATTACTTAACTATGTACGTATTGCTAGAAAAGCAAAAGGGTCAACAGGTCAAGTCTTATTACAATTATTGGAAATGCGTTTAGATAATATTGTTTTTCGATTAGGTATGGCCCCTACAATTCCTGGAGCAAGACAATTGGTAAATCATAGACATGTTTTAGTCAATGATTGCATAGTAGATATCCCAAGTTATCGTTGTAAACCTGAGGATTCTATTACTGTAAAAAATAGACAAAAATCTCAAGCTATAATTA---------------CTAAAAATATTGATTTTTCTCAAAAAGCAAAAGTACCAAATCATTTAACTTTTGATTCTACACAAAAGAAAGGGTTAGTTAATCAAATATTAGATCGTGAATCAATTGGTTTAAAAATAAATGAATTGTTAGTTGTAGAATATTATTCTCGTCAGGCTTAAGCCAATAAAGCGGCTATAAAAGCTATGCTTGTCAATCGAGTAGGTGATTTCGGCTTAGCTCTTGGGATTATGGGTTGTTTTACTATTTTTCAAACAGTAGACTTTTCGACTATTTTTGCTCGTGCCAGCGCCTTTTCTGAACCCCATCATTATTTTATTTTTTGCAATATGAGATTTCATGCCATAACTGTTATTTGTATTTTACTTTTCATTGGCGCTGTTGGAAAATCTGCACAAATAGGATTGCATACTCGGTTACCTGATGCAATGGAGGGTTTTC-----GAATATTTGAGGGCTCTCATGTGCC----AGTA---GGTACATTATAACAATCTCACTGTATGCTGGGATCGTCGACCAAATGAGAGTCCCC--------ATCGG--------AAAAATATCTCATTTTGACCAATCAGCAGGAAACCTATAAAGG------AAGGCCAAGCCCACCCAACGAAG---TAAAGG---------------------------------------------------------------CTGAAGTAGCTCT----ATAGGATCCTCAGAGACTGTACGTGAGACCTCTTGTTCG--AAATGGAATTT---ATCCTTGAAAAGAGAAGCTGT---------------------------------------------CCAGATTTAACTAAG-ATAGGAAGCATTCTTTTGTCGTGAAAATTCGATCATCTTTTTTTT-AGATTATATA---GTCTAT------------------------------------------------------------------------------------------------------------------------------------------------------------------------------------CGCGGCCTG----ATGTTA-----CATTCCAACTTTTGGCCTGAGCC-------------CAGCCTTATTGTC---ATCCTTATCAAA-GCGCCGCGCGCCGGATCTACC-----AGGATGCA-----AAAAAGCTCAAATATTTTTT-GTTGCTTCGCAAAATATA---------TATATAT--ATTTGCAAGAAGCGTTGGG---ATGGGGCTGAGACGGCG-T----CTCATGTATAAAAGAAAAAAAA---CATCTTAG--------TTGTTAA----GCAGCATCCGGAAGGTTCTT---GGGAGAGTCTCTATTTCATA---------------AGTGGAAG--------ATACAGTCCCTACTCTCGCTAGGCTTATCAGCTT----AT-TACCTAATGCTCTAAAA---T-ATTATTTCTTTGCCTTATGGAAGCGTAAGAGGTTATTAAGATTATCAAACTAAAGATACTGACATTCTAGCAGCATTTCGTATGACTCCTCAGCCAGGTGTACCACCTGAAGAAGCAGGAGCTGCTGTAGCTGCAGAATCTTCTACTGGTACATGGACTACTGTTTGGACTGATGGACTTACTAGTCTTGACCGTTACAAAGGTCGTTGCTATGGAATTGAACCAGTTGCTGGAGAAGAAAATCAATTTATTGCTTATGTTGCTTATCCACTAGATTTATTTGAAGAAGGTTCTGTTACTAACTTATTTACTTCTATTGTTGGTAACGTTTTTGGATTTAAAGCTTTAAGAGCTTTACGTCTAGAAGATTTACGTATTCCTCCAGCTTACTCCAAAACTTTCCAAGGCCCACCTCACGGTATTCAAGTTGAAAGAGATAAATTAAACAAATATGGTCGTCCATTATTAGGATGTACTATTAAACCAAAATTAGGTTTATCTGCTAAAAACTATGGTAGAGCTGTATACGAGTGTCTTCGTGGTGGACTTGATTTCACTAAAGATGATGAAAACGTAAACTCTCAACCTTNCATGCGTTGGAGAGACCGTTTCTTATTTGTAGCAGAAGCTATTTACAAATCTCAAGCTGAAACAGGTGAAATTAAAGGGCATTATCTAAATGCTACTGCAGGTACTTGTGAAGAAATGATGAAAAGAGCTCAATTTGCTAGAGAATTAGGTGTACCTATTGTAATGCATGACTACTTAACTGGTGGTTTTACTGCAAACACTAGCTTGGCTCACTACTGCCGTGACAACGGTTTACTTCTTCACATTCACCGTGCAATGCACGCAGTTATTGACCGTCAAAAAAACCACGGTATGCACTTCCGTGTATTAGCTAAAGCATTACGTTTATCTGGTGGTGACCACATTCACGCAGGTACTGTAGTAGGTAAACTTGAAGGGGAACGTGAAGTAACTCTAGGGTTTGTTGACTTACTTCGTGATGACTACATTGAAAAAGATAGAAGTCGTGGTATTTACTTTACTCAAGACTGGGTTTCTTTACCAGGTGTTCTACCAGTAGCTTCCGGTGGTATTCACGTTTGGCACATGCCTGCGTTAACTGAAATCTTCGGAGATGACTCTGTATTACAATTTGGTGGTGGAACTTTAGGTCACCCTTGGGGTAACGCACCTGGTGCAGTTGCTAACAGGGTTGCTTTAGAAGCTTGTGTACAAGCTCGTAACGAAGGACGTGACCTTGCTCGTGAAGGAAATGATGTTATTCGTGAAGCTACT
Garovaglia_subelegans               GATTGACTAATAAA---ATACCTCAGTTAAAATCTAGTTCTATTAATCAATCCACGTCTAATAAAAAAATTTCTCAGTATCGCGTTCGTTTGGAAGAAAAACAAAAATTACGTTTTCATTATGGAATAACAGAACGGCAATTACTTAATTATGTACGTATTGCTAGAAAAACAAAAGGATCCACAGGTGAAGTTTTATTACAATTACCCGAAATGCGTTTAGATAATATTATTTTTCGATTAGGTATGGCTCCTACAATTCCTGGAGCAAGACAATTAGTAAATCATAGACATATTTTAGTTAATGATTGTATAGTCAATATACCAAGTTATCGATGTAAACCCCAAGATTTTATTATTGTTAAAAATGAGAAAAACTCTGAGGGTGTAATTA---------------ATAAAGATGGAGATTTTCATCAAAAATATAAAATACCAAATCATTTAACTTATATCTTTTTGGAAAAAAAAGGATTAGTTAATAAAATACTAGATCGTGAATCGATTGGTTTAAAAATAAATGAATTATTAGTTGTAGAATATTATTCCCGTCAGGCTTAAGCCAATAAAGCAGCTATAAAAGCTATGCTTGTCAATCGAGTAGGTGATTTCGGATTAGCTCTCGGGATCATGGGTTGTTCTACCATTTTTCAAACAGTAGACTTTTCGACTATCTTTGCTCGTGCCAGCGCCTTTTCCGAACCCCATCATTATTTCATTTTTTGCAACATGAGATTTCATGCCATAACTGTTATTTGTATTTTACTTTTTATCGGCGCTGTTGGAAAATCTGCACAAATAGGATTGCATACTCGGTTACCTGATGCAATGGAGGGTTTTCGAAT-GAATATCTGAGGGCTCTCATGTGCC----AATA---GGTGCATTATAACAATCTCACTGTATGCCGGAATCGTCGATCAAATGAGAGTCCCC--------ATCGG--------AAAAATATCTCATTTTGGCCAATCGGCAGGAAACCTATAAGGG------AAGGCCAAGCCCACCCGACGAAG---TAAAGG---------------------------------------------------------------CTGAAGGAGCTCT----ATAGGATCCTCAGAGACTGTACGTGAGACCTCTTGTTCG--AAATGGAATTT---ATTCCTAGAAAGAGAA-CTGA---------------------------------------------CCAGATTTAACTAAG-ATACGAAGCATTCTTTTGTCGTGAAGATTCGATCATCTTTTTTTT-AGATTATATA---GTCTAGATATGCAGGTCTTATGGAATGGAA------GGAT-CCAT------ATA-GGGTTTGGGCATGTAGAAAACCTTGTATTGAATCAAATACTCCTCATCA---GTTTGGTTAT---AAGTTGGAAACGGAGAAAAA---TATAT-ATATAT----TGTTTT--------------TTTCCAGCGCGGCCTG----ATGTTA-----CATCCCAACTTTCCGCCTGAGCC-------------CAGCCTTATTGTC---ATCCTCACCAAA-GCGCCGCGCGCTGAATCTACC-----AGGATGCCATTTAAAAAAGCTTAAATATTTTTT-GTTGCTTTGCGAAATATA---------TCTAT----ACTCGCGAAAAGCGTCGGAAGGATGGAGCTGAGACGGTG-T----CTCTCGTGTATAAAAGAAAAAAAAACATCTTAG--------TTATTAGGGACGCAGCATCTGTAAGATCCTC---GAGAGAGTCTCTATTTCATA---------------AGTGGAAG--------ATACAGTCCCTACTCTCATCAG---------CTT----AT-TACCCAATGCTCTGAAA---C-AGTATTTCTCTGCCCTACGGGAGCGTAAGAGATTATGAAGATTATCAGACTAAAGAAACWGATATTTTAGCAGCATTTAGAATGACTCCTCAACCAGGAGTACCGGCTGAAGAAGCAGGAGCTGCGGTAGCTGCTGAATCTTCCACTGGTACATGGACCACCGTCTGGACTGACGGCCTTACTAGTCTYGATCGTTATAAAGGACGATGCTATGATATTGAAGCAGTTCCTGGAGAAGATAATCAATATATTGCTTATGTTGCTTACCCATTAGATTTATTTGAAGAAGGTTCTGTTACCAATTTATTTACTTCTATTGTTGGTAATGTTTTCGGATTCAAAGCTTTGCGAGCTTTACGTCTGGAAGATTTACGTATTCCTCCATCTTATTCCAAAACTTTTCAAGGCCCACCTCATGGTATTCAAGTCGARAGAGACAAAYTAAATAAATATGGTCGTCCATTATTAGGATGCACTATTAAGCCAAAGTTAGGTTTATCTGCTAAAAACTATGGTAGAGCCGTATATGAATGTCTTCGTGGTGGACTTGATTTCACGAAGGATGATGAAAAYGTAAATTCWCAACCTTTTATGCGTTGGAGAGATCGTTTCTTATTCGTAGCTGAAGCTATTTATAAATCTCAATCTGAAACAGGTGAAATTAAAGGACATTATTTAAATGCTACCGCAGGTACATCTGAAGAAATGATGAAAAGAGCTTATTTTGCTAGAGAATTGGGTATGCCTATTGTTATGCACGATTATTTAACAGGTGGTTTTACTGCAAATACTAGTTTAGCTCATTATTGTCGTGATAATGGCTTGCTCCTTCATATTCACCGTGCAATGCATGCAGTTATTGATCGACAGAAAATCCATGGTATGCATTTCCGTGTATTAGCTAAGGCATTACGTTTATCCGGTGGAGATCATATTCATGCTGGTACTGTAGTAGGTAAACTTGAAGGAGAACGTCAAGTAACTTTAGGGTTTGTTGATCCACTTCGTGATGATTATATCGAGAAAGATAGAAGTCGTGGTATTTACTTCACCCAAGACTGGGTCTCTTTACCAGGTGTTTTACCAGTAGCTTCTGGTGGTATTCACGTCTGGCACATGCCGGCATTAACTGAAATCTTTGGAGATGATTCCGTGTTACAGTTTGGTGGAGGAACTTTGGGTCACCCTTGGGGGAATGCACCTGGTGCAGTTGCCAATAGAGTTGCTTTAGAAGCCTGTGTACAAGCTCGTAATGAAGGACGCGATCTTGCTCGTGAAGGTAATGAAGTTATTCGTGAAGCTAGC
Glyphothecium_sciuroides            GATTGACTAATAAA---ATACCTCAGTTAAAATCTAGTTCTATTAATCAATCCACGTCTAATAAAAAAATTTCTCAGTATCGCATTCGTCTGGAAGAAAAACAAAAATTACGTTTTCATTATGGAATAACAGAACGGCAATTACTTAATTATGTACGTATTGCTAGAAAAACAAAAGGATCCACAGGTGAAGTTTTATTACAATTACTCGAAATGCGTTCAGATAATATTATTTTTCGGTTAGGTATGGCCCCTACAATTCCTGGAGCAAGACAATTAGTAAATCATAGACATATTTTAGTTAATGATTGTATAGTCAATATACCAAGTTATCGATGTAAACCTCAAGATTTTATTATTATTAAAAACGAAAAAAACTCTGAGGGTGTAATTA---------------ATAAAAATGGAGATTTTCATCAAAAATATAAAATACCAAATCATTTAACTTATAGCTTTTTGGAAAAAAAAGGATTAGTTAATAAAATACTAGATCGTGAATCAATTGGTTTGAAAATAAATGAATTATTAGTTGTAGAATATTATTCCCGTCAGGCTTAAGCCAATAAAGCAGCTATAAAAGCTATGCTTGTCAATCGAGTAGGTGATTTCGGATTAGCTCTCGGGATCATGGGTTGTTCTACTATTTTTCAAACAGTAGACTTTTCGACTATTTTTGCTCGTGCCAGCGCCTTTTCCGAACCCCATCATTATTTCATTTTTTGCAACATGAGATTTCATGCCATAACTGTTATTTGTATTTTACTTTTTATCGGCGCTGTTGGAAAATCTGCACAAATAGGATTGCATACTCGGTTACCTGATGCAATGGAGGGTTTTCGAAT-GAATATCTGAGGGCTCTCATGTGCC----AATA---GGTACATTATAACAATCTCACTGTATGCCGGAATCGTCGATCAAATGAGAGTCCCC--------ATCGG--------AAAAATATCTCATTTTGGCCAATCGGCAGGAAACCTATAAGGG------AAGGCCAAGCCCACCCGACGAAG---TAAAGG---------------------------------------------------------------CTGAAGGAGCTCT----ATAGGATCCTCAGAGACTGTACGTGAGACCTCTTGTTCG--AAATGGAATTT---ATTCCTAAAAAGAGAAGCTGA---------------------------------------------CCAGATTTAACTAAG-ATACGAAGCATTCTTTTGTCGTGAAGATTCGATCATCTCTTTTTT-AGATTATATA---GTCTAGATATGCAGGTCTTATGGAATAGAA------GGAT-CCAT------ATA-GGGTTTGGGCATGTAGAAAACCTTGTATTGAATCAAATACTCCTCATCA---GTTTGGTTAT---AAGTTGGAAACGGAAAAAAA---TATAT-ATATAT----TGTTTT--------------TTTCCAGCGCGGCCTG----ATGTTA-----CATCCCAACTTTCCGCCTGAGCC-------------CAGCCTTATTGTC---ATCCTCACCAAA-GCGCCGCGCGCTGAATCTACC-----AGGATGCCATTTAAAAAAGCTTAAATATTTTTT-GTTGCTTTGCGAAATATA---------TCTAT----ACTCGCGAAAAGCGTCGGAAGGATGGAGCTGAGACGGTG-T----CTC-T-TATAAAAGAAAAAAAAG--CATCTTAG--------TTATTAGGGACGCAGCATCTGTAAGATCCTC---GAGAGAGTCTCTATTTCATA---------------AGTGGAAG--------ATACAGTCCCTACT---------CTCATCAGCTT----AT-TACCCAATGCTCTAAAA---C-AGTATTTCTTTGCCCTACGGGAGCGTAAGAAATTATGAAGATTATCAGACTAAAGAAACGGATATTTTGGCAGCATTTCGAATGACTCCCCAACCAGGAGTACCAGCTGAAGAAGCAGGAGCTGCGGTAGCTGCTGAATCTTCTACTGGTACATGGACTACTGTTTGGACTGATGGCCTTACCAGTCTTGATCGTTATAAAGGACGATGCTATGATATTGAAGCAGTTGCTGGAGAAGATAATCAATATATTGCTTATGTTGCTTACCCATTAGATTTATTTGAAGAAGGTTCTGTTACCAATTTATTTACTTCTATTGTTGGTAATGTTTTCGGATTTAAAGCTTTACGAGCTTTACGTCTAGAAGATTTACGTATTCCTCCAGCTTATTCCAAAACTTTTCAAGGCCCACCTCATGGTATTCAAGTCGAGAGAGACAAATTAAATAAATATGGTCGTCCATTATTAGGATGCACTATTAAGCCAAAGTTAGGTTTATCTGCTAAAAACTATGGTAGAGCTGTATATGAATGTCTTCGTGGTGGACTTGATTTCACGAAGGATGATGAAAATGTAAATTCACAACCTTTTATGCGTTGGAGAGATCGTTTTTTATTTGTAGCTGAAGCTATTTATAAATCTCAAGCTGAAACAGGTGAAATTAAAGGACATTATTTAAATGCTACCGCAGGTACATGTGAAGAAATGATGAAAAGAGCTTACTTTGCTAGAGAATTGGGTATGCCTATTGTTATGCACGATTATTTAACAGGTGGTTTTACTGCAAATACTAGTTTAGCTCATTATTGTCGTGATAATGGCTTGCTCCTTCATATTCACCGTGCAATGCATGCAGTTATTGATCGACAAAAAAACCATGGTATGCATTTCCGTGTATTAGCTAAGGCATTACGTTTATCCGGTGGAGATCATATTCATGCTGGTACTGTAGTAGGTAAACTTGAAGGAGAACGTCAAGTAACTTTAGGGTTTGTTGATCTACTTCGCGATGATTATATTGAGAAAGATAGAAGCCGTGGTATTTACTTTACCCAAGACTGGGTCTCTCTACCAGGTGTTTTACCAGTAGCTTCTGGTGGTATTCACGTTTGGCATATGCCGGCATTAACTGAAATTTTTGGAGATGATTCCGTATTACAGTTTGGTGGAGGAACTTTAGGTCACCCTTGGGGTAATGCACCTGGTGCAGTTGCTAATAGAGTTGCTTTAGAAGCCTGTGTACAAGCTCGTAATGAAGGACGTGATCTTGCTCGTGAAGGTAATGAAGTTATTCGTGAAGCTACC
Goniobryum_subbasilare              GACTAACTAATAAA---ACACCTCAGTTAAAGTCTAGTTCTATTAATCAATCAACATCTAATAAAAAAATTTCTCAGTATCGTATTCGTTTAGAAGAAAAACAAAAATTACGTTTTCATTATGGAATAACAGAACGACAATTACTTAATTATGTACGTATTGCTAGAAAAGCAAAAGGGTCAACAGGTGAAGTTTTATTACAATTACTCGAAATGCGTTTAGATAATGTTATTTTTCGATTAGGTATGGCTCCTACGATTCCTGGAGCAAGGCAATTAGTAAATCATAGACATATTTTAGTTAATGATCGTATAGTAGATATACCAAGTTATCGGTGTAAACCTCAGGATTTTATTACTATAAAAGATCAACAAAAATATCAGACTATAATTA---------------GTAAAAATATATATTTTTATCAAAAATATAAAATACCAAATCATTTAACTTATAATTCTTTAGAAAAAAAAGGATTAGTTAATCAAATACTAGATCGTGAATCAATTGGTTTAAAAATAAATGAATTATTAGTTGTAGAATATTATTCTCGTCAAGCTTAAGCCAATAAAGCAGCTATAAAAGCTATGCTYGTCAATCGAGTAGGTGATTTCGGATTARCTCTCGGGATTATGGGTTGTTTTACTATTTTTCAAACAGTAGACTTTTCGACTATTTTTGCTCGTGCCASCGCCTTTTCTGAACCCCATCATCATTTCATTTTTTGCAATATGASATTTCATGCCATAACTGTTATTTGTATTTTACTTTTCATCGGCGCTGTWGGAAAATCTGCACAAATAGGATTGCATACTCGGTTACCTGATGCAATGGAGGGTTTTC-----GAACATCTGAGGGCTCTCATGTGCC----AATA---GGTACATTATAACAATCTCACTGTATGCTGGAATCGTCGATCAAATGAGAGTCCCC--------ATCGG--------AAAAATATCTCATTTTGACCAATCAGCAGGAAACCTATAAAGG------AAGGCCAAGCCCACCCAACGAAG---TAAAGG---------------------------------------------------------------CTGAAGGAGCTCT----ATAGGATCCTCAGAGACTGTACGTGAGACCTCTTGTTTG--AAATGGAATTT---CTTCTTGAAAAGAGAAGCTGG---------------------------------------------CCAGATTTCACTAAG-ATACGAAGTATTCTTTTGTCGTGAAGATTCGATCATCTTTTTTTT-ARATTCTATA---GTCTAGATATGCAGGTCTTATGGAATAGAA------GGAT-CCGT------ATA-GGGTTTGGGCATGTARAAAACCTTGTATTGAATCAAATACTCCTCATCA---TTTTGGTTAT---AAGCTGGAAACGGAAGAAAA---TATAT-ATAT------TGTTTT--------------TTTCCAGCGCGGCCTGCCTGGTGTTT-----CATCCCAACTTTCCGCCTGAGCC-------------CAGCCTTATTGTC---ATCCTCACCAAA-GCGCCGCGCGCTGAATCTATT-----CGGATGCAGTTTAAAAAAGCTTAAATATTTTTT-GTTGCTTCGCAAAATATA---------TCTAT----ACTTGCGAAAAGCGTTGGG---ATARAGCTGAGACGGTG-T----CTCATGTAGAAAAGAGAARAAA---CATCTTAG--------TTGTTAGGGACGCGGCATCCGTAAGATTCTC---GGGAGAGTCTCTATTTCATA---------------AGTGGAAG--------ATACAGTCCCTACTCTTGCTAGGCTCATCAGCTT----AT-TACCTAATGCTCTAAAA---T-AGTCTTTCTTTGCCTTATGGGAGCGTAAGAGATTATTAAGATTATCAGACTAAAGAAACTGATATTTTAGCAGCATTTCGAATGACTCCTCAACCAGGAGTACCAGCTGAAGAGGCAGGAGCTGCAGTAGCTGCGGAATCTTCCACTGGTACATGGACCACTGTTTGGACTGATGGCCTTACCAGTCTTGATCGTTATAAAGGACGATGCTATGATCTTGAAGCAGTTCCTGGAGAAGATAATCAATATATTGCTTATGTTGCTTATCCATTAGATTTATTTGAAGAAGGTTCTGTTACCAATTTATTTACTTCTATTGTTGGTAATGTTTTTGGATTTAAAGCTTTACGAGCCTTACGTCTAGAAGATTTACGTATTCCTCCAGCTTATTCCAAAACTTTCCAAGGCCCACCTCATGGTATTCAAGTTGAAAGAGATAAATTAAACAAATATGGTCGTCCATTATTAGGATGCACTATTAAGCCAAAATTGGGTTTATCTGCTAAAAACTATGGTAGAGCTGTATATGAATGTCTTCGTGGTGGACTTGATTTCACAAAAGATGATGAAAACGTAAATTCTCAACCTTTTATGCGTTGGAGAGATCGTTTCTTATTTGTAGCTGAAGCTATCTACAAATCTCAAGCTGAAACAGGTGAAATTAAAGGACATTATTTAAATGCTACTGCAGGTACATGTGAAGAAATGATGAAAAGAGCTCACTTTGCTAGAGAATTGGGCATGCCTATTGTCATGCATGACTATTTAACAGGTGGGTTTACTGCAAATACTAGTTTGGCTCATTACTGCCGCGATAATGGCTTGCTTCTTCATATTCACCGTGCAATGCATGCAGTTATTGACCGACAAAAAAACCATGGTATGCATTTCCGTGTATTAGCTAAAGCGTTACGTCTATCCGGCGGAGACCATATTCACGCTGGTACTGTAGTAGGTAAACTTGAAGGAGAACGTGAAGTAACTTTAGGGTTTGTTGATTTACTTCGTGATGATTATATTGAGAAAGATAGAAGCCGTGGTATTTACTTCACTCAAGACTGGGTTTCTTTACCAGGTGTTTTACCTGTAGCTTCTGGCGGTATTCATGTTTGGCATATGCCAGCATTAACTGAAATCTTTGGAGATGATTCTGTATTACAGTTTGGTGGAGGAACTTTAGGTCACCCTTGGGGTAATGCACCTGGTGCAGTTGCTAATAGAGTTGCCTTAGAAGCTTGTGTACAAGCTCGTAATGAAGGACGTGATCTTGCTCGCGAAGGTAATGAAGTTATTCGTGAAGCTACT
Grimmia_plagiopodia                 ??????????????---??????????????????AGTTTGATTAATCAATCAACATCTAATAAAAAAATTTCTCAATATCGTATTCGTTTGGAAGAAAAACAAAAATTACGTTTTCATTATGGAATAACAGAACGACAACTACTAAATTATGTACGTATTGCTAGAAAAGCAAAAGGGTCAACAGGGCAAGTTTTATTACAATTATTAGAAATGCGTTTAGATAATGTTATTTTTCGATTAGGTATGACTCCTACAATTCCTGGAGCAAGACAGTTAGTAAATCATAGACATATTTTAGTGAATAATCGTATAGTAAATATTCCAAGTTATCGCTGTAAGCCTCAGGATTTTATTACTATAAAAGATCGACAAAAATCTCAAGCTATGATTA---------------TTAAAAATATGGATTTTTCTCAAAAATATAAAATACCAAATCATTTAACTTTTAATTCTTTAGAAAACAAAGGATTAATTAATCAAATATTAGATCAGGAATCAATTGGTTTAAAAATAAATGAATTGTTAGTTGTAGAATATTATTCTCGTCAGGCTTAAGCCAATAAAGCAGCTATAAAAGCTATGCTTGTCAATCGAGTAGGTGATTTCGGATTAGCTCTCGGGATTATGGGTTGTTTTACTATTTTTCAAACAGTAGACTTTTCGACTATTTTTGCTCGTGCCAGCGCCTTTTCCGAACCCCATCATTATTTTATTTTTTGCAATATGAGATTTCATGCCATAACTGTTATTTGTATTTTACTTTTCATTGGCGCTGTTGGAAAATCTGCACAAATAGGATTGCATACTCGGTTACCTGATGCAATGGAGGGTTTTC-----GAATATTTGAGGGCTCTCATGTGCC----AGTA---GGTACATTATAACAATCTCACTGTATGCTGGGATCGTCGACCAAATGAGAGTCCCC--------ATCGG--------AAAAATATCTCATTTTGACCAATCAGCAGGAAACCTATAAAGG------AAGGCCAAGCCCACCCAACGAAG---TAAAGG---------------------------------------------------------------CTGAAGGAGCTCT----ATAGGATCCTCAGAGACTGTACGTGAGACCTCTTGTTAG--AAATGAAATTT---ATCCTTGAAAAAAAAAGCTGG---------------------------------------------CCAGATTTAACTAAG-ATACGAAGCATTCTTTTGTCGTGAAGATTCAATCATCTTTTTTTT-AGATTATATA---GTCTAGATATGCAGGTCTTATGGAATAAAA------GGAT-CCGT------ATA-GGGTTTGGGCATGTAGAAAACCTTGTATTGAATCAAATACGCCTCGTCA---TTTTGGTTAT---AAGCTGGAAACGGAAAAAAA---TATAT-ATAT------TGTTTT--------------TTTCCAGCGCGGCCTG----ATGTTA-----CATTCCAACTTTCGGCTTGAGCC-------------CAGCCTTATTGTC---ATCTTTACCAAA-GCGCCGCGCGCTGGATCTACC-----AGGATGCAGTTCAAAAAAGCTCGAATATTTTTT-GTTGCTTCGCAAAATATA---------TATAT----ATTTGCAAGAAGCGTTGAG---ATAGGGCTGAGACGGCG-T----CTCATATATAAAAGAAAAAAAA---CATCTTAG--------TTGTTAAGGACGCAGCATCCGTAAGATTCTT---GGGAGAGTCTCTATTTCATA---------------AGTGGAAG--------ATACAGTCCCTACTCTTGCTAGGCTTATTAGCTT----AT-TACCTAATGCTCTAAAA---T-ATTATTTCTTTGCCTTATGGAAGCGTAAGAGGTTTTTAAGATTATCAGACTAAAGAAAGTGATATTTTAGCAGCATTTAGAATGACTCCTCAACCAGGAGTACCACCTGAAGAAGCAGGAGCTGCAGTAGCTGCGGAATCTTCTACTGGTACATGGACCACTGTTTGGACTGATGGACTTACTAGTCTTGATCGTTATAAAGGTCGATGCTATGATATTGAAGCAGTTCCTGGAGAAGAGAATCAATATATTGCTTATGTTGCTTACCCATTAGATTTATTTGAAGAAGGTTCTGTTACCAATTTATTTACTTCTATTGTTGGTAATGTTTTTGGATTTAAAGCTTTACGAGCTTTACGTCTAGAAGATTTGCGTATTCCTCCAGCTTATTCCAAAACTTTTCAAGGCCCACCTCATGGTATTCAAGTTGAAAGAGATAAATTAAACAAATATGGACGTCCATTATTAGGATGTACTATTAAACCAAAATTGGGTTTATCTGCTAAAAACTATGGTAGAGCTGTATATGAATGTCTTCGTGGTGGACTTGATTTCACAAAAGATGATGAAAATGTAAATTCTCAACCATTTATGCGTTGGAGAGATCGTTTCTTATTTGTAGCGGAAGCTATTTACAAATCTCAAGCTGAAACAGGTGAAATTAAAGGACATTATCTAAATGCTACTGCCGGTACTTGTGAAGAAATGTTAAAAAGAGCTCAATTTGCTAGAGAATTAGGCGCTCCTATTGTTATGCATGACTATTTAACAGGTGGTTTTACTGCAAATACTAGTTTAGCTCATTATTGCCGTGATAATGGGTTACTTCTTCATATTCACCGTGCAATGCATGCAGTTATTGACCGACAAAAAAACCATGGTATGCATTTCCGTGTATTAGCTAAAGCATTACGTCTATCAGGTGGAGATCATATTCACGCTGGTACTGTAGTAGGTAAACTTGAAGGAGAACGTCAAGTAACTTTAGGATTTGTAGATTTATTGCGTGATGACTATATTGAAAAAGATAGAAGTCGTGGTATTTATTTTACTCAAGACTGGGTTTCTTTACCAGGTGTTTTACCTGTAGCTTCTGGTGGTATTCATGTTTGGCATATGCCGGCATTAACTGAAATCTTTGGAGATGATTCTGTATTACAGTTTGGTGGTGGAACTTTAGGTCATCCTTGGGGTAATGCACCTGGTGCTGTTGCTAATAGAGTTGCTTTAGAAGCTTGTGTACAAGCTCGTAATGAAGGACGTGATCTTGCTAGCGAAGGTAATGAAGTTATTCGTGAAGCTACT
Groutiella_tomentosa                GATTAACTAATAAA---ACACCTCGACTAAAATCTAGTTCTATCAATCAATCAACATCTAATAAAAAAATTTCTCAATATCGAATTCGTTTAGAAGAAAAACAAAAATTACGTTTTCATTATGGAATAACAGAACGACAATTACTTAATTATGTACGTATTGCTAGAAAAGCAAAAGGATCAACAGGTGAAATTTTATTGCAATTACTCGAAATGCGTTTAGATAATGTTATTTTTCGATTAGGTATGGCTCCTACTATTCCTGGAGCAAGACAATTAGTAAATCATAGACATATTTTAGTTAATTATCGTATAGTAGATATACCAAGTTATCGCTGTAAACCTCTAGATTTTATTACTATAAAAGATCGACGAAAATCTCAGGATATAATTA---------------ATAAAAATATAGATTTTTATCAAAAATCTAAAATACCAAATCATTTAATTTATAATTCTTTAGAAAAAAAAGGATTAGTTAATCAAATATTAGATCGTGAATTAATTGGTTTAAAAATAAATGAATTGTTAGTTGTAGAATATTATTCTCGTCAGGCTTAAGCCAATAAAGCAGCTATAAAAGCTATGCTTGTCAATCGAGTAGGTGATTTCGGATTAGCTCTCGGGATTATGGGTTGTTTTACTATTTTTCAAACAGTAGACTTTTCGACTATTTTTGCTCGTGCCAGCGCCTTTTCTGAACCCCATCATTATTTCATTTTTTGCAATATGAGATTTCATGCTATAACTGTTATTTGTATTTTACTTTTCATTGGTGCTGTTGGAAAATCTGCACAAATAGGATTGCATACTCGGTTACCTGATGCAATGGAGGGTTTTC-----GAATATTTGAGGGCTCTCATGTGCC----AATA---GGTACATTATAACAATCTCACTGTATGCTGGAATCGTCGATCAAATGAGAGTCCC---------ATCGG--------AAAAATATCTCATTTTGACCAATCAGCAGGAAACCTATAACGG------AAGGCCAAGCCCACCCAACGAAG---TAAAGG---------------------------------------------------------------TTGAAGGAGCTTT----ATAGGATCCTCAGAGACTGTACGTGAGACCTCTTGTTCG--AAATGGAATTT---ATTCTTGAAGAGAGAAGCTGG---------------------------------------------CCAGATTTAACTAAG-ATACGAAGCATTCTTTTGTCGTGAAGATTCGATCATTTTTTTTTT-AGATTATATA---GTCTARATATGCAGGTCTTATGGAATAGAA------GGAT-CCGT------ATA-GGGTTTGGGCATGTAGAAAATCTTGTATTGAATCAAATACTCCTCATTA---TTTTGGTTAT---AAGCTGGAAACGGAAAACAA---TATAT-ATATATATATTGTTTTCCG-----------TTTCCAGCGTGGCCTG----ATGTTA-----CATTCCAACTTTCCGCTTGAGCC-------------CAGCCTTATTGTCGTCATCCTCACCAAA-GCGCCGCGCACTGAATCTACC-----AGGATGCAGTTTAAAAANGCTTAAATACTTTTT-GTTGCTTTGC-------A---------TCTAT----ACTTGCGAAAAGCGTTGGG---ATGGAGTTGAGACGGTG-T----CTCATGTATAAAAGAAAAAAAA---CATCTTAG--------TTGTTAGGGACGCAGCATCCGTAAGATTCTT---GGGAGAGTCTCTATTTCATA---------------AGTGGAAG--------ATACAGTCCCTACTCTTGCTAAGCTCATTAGCTT----AT-TACCTAATGCTCTAAAA---T-ATTATTTCTTGGCCTTATGGGAGCGTAAGNAATTATTAA??????????????????????????????????????????????????????????????????????????????????????????????????????????????????????????????????????????????????????????????????????????????????????????????????????????????????????????????????????????????????????????????????????????????????????????????????????????????????????????????????????????????????????????????????????????????????????????????????????????????????????????????????????????????????????????????????????????????????????????????????????????????????????????????????????????????????????????????????????????????????????????????????????????????????????????????????????????????????????????????????????????????????????????????????????????????????????????????????????????????????????????????????????????????????????????????????????????????????????????????????????????????????????????????????????????????????????????????????????????????????????????????????????????????????????????????????????????????????????????????????????????????????????????????????????????????????????????????????????????????????????????????????????????????????????????????????????????????????????????????????????????????????????????????????????????????????????????????????????????????????????????????????????????????????????????????????????????????????
Hampeella_alaris                    GATTAACTAATAAA---ATACCTCAGTTAAAATCTAATTCTATTAATCAATCAACATCTACTAAAAAAATTTCTCAGTATCGCATTCGTTTAGAAGAAAAACAAAAATTACGGTTTCATTATGGAATAACAGAACGACAATTACTTAATTATGTACGTATTGCTAGAAAAGCAAAAGGATCCACAGGTGAAGTTTTATTACAATTACTCGAAATGCGTTTAGATAATATTATTTTTCGACTAGGTATGGCTCCTACGATTCCTGGAGCAAGACAATTAGTAAATCATAGACATATTTTAGTTAATGATTGTATAGTCAATATACCAAGTTATCGATGTAAACCTCAAGATTTTATTATTGTAAAAAATTTAAAAAGCTCTGAGGTTATAATTA---------------ATAAAAATAAAGATTTTTCTCAAAAATACAAAATACCAAATCATTTAATTTATAGCTCTTTAGAAAAAAAAGGATTAGTTAGTAAAATACTAGATCGTGAATCAATTGGTTTAAAAATCAATGAATTATTAGTTGTAGAATATTATTCTCGTCAAGCTTAAGCCAATAAAGCAGCTATAAAAGCTATGCTTGTCAATCGAGTAGGTGATTTTGGATTAGCTCTCGGGATTATGGGTTGTTTTACTATTTTTCAAACAGTAGACTTTTCGACTATTTTTGCTCGTGCCAGCGCCTTTTCCGAACCCCATCATTATTTTATTTTTTGCAATATGAGATTTCATGCCATAACTGTTATTTGTATTTTACTTTTCATCGGCGCTGTTGGAAAATCTGCACAAATAGGATTGCATACTCGGTTACCTGATGCAATGGAGGGTTTTCGAAT-GAATATCTGAGGGCTCTCATGTGCC----AATA---GGTACATTATAACAATCTCACTGTATGCCGGAATCGTCGATCAAATGAGAGTTCCC--------ATTGG--------AAAAATATTTCATTTTGGCCAATCGGCAGGAAACCTATAAAAG------AAGACCAAGCCCATCCGACGAAG---TAAAGG---------------------------------------------------------------CTAAAGGAGCTCT----ATAGGATCCTCAGAGACTGTACGTGAGACCTCTTGTCCG--AAATGGAATTT---ATTCTTAAAAAGAGAAGCTGA---------------------------------------------CCAGATTTAACTAAG-ATACGAAGCATTCTTTTGTCGTGAAGATTCGATTATCTTTTTTCT-AGATTATATA---GTCTAGATATGCAGGTTTTATGGAATAAAA------GGAT-CCAT------ATA-GGGTTTGGGCATGTAGAAAACCTTGTATTGAATCAAATACTCCTCATCA---GTTTGGTTAT---AAGTTGGAAACGGAAAAAAA---TATAT-ATATAT----TGTTTT--------------TTTCGAGCGCGGCCTG----ATGTCA-----CATCTTAACTTTCCGCCTGAGCC-------------CAGCCTTATTGTC---ATCCTCACCAAA-GCGCTGCACGCTGAATCTACC-----AGGATGCAATTTAAAA----TTAAATATTTTTT-GTTGCTTTGCAAAATATA---------TCTAT----ACTCGCGAAAAGCGTCGGAAGAATAGAGCTAAGATGGTG-T----CTCATGTATAAAAGAAAAAAAAG--CATCTTAG--------TTATTAAGGACGCAGCATCTGTAAGATCCTC---GAGAGAGTCTCTATTTCATA---------------AGTGGAAG--------ATACAGTCCCTACT---------CTCATCAGCTT----AT-TACCTAATGCTCTAAAA---T-AGTATTTCTTTGCCTTATGGGAGCGTAAGAGATTATGAAGATTATCAGACTAAAGATACGGATATTTTAGCAGCATTTCGAATGACTCCTCAACCAGGAGTACCAGCTGAAGAAGCAGGAGCTGCAGTAGCAGCTGAATCTTCTACTGGTACGTGGACTACTGTTTGGACTGATGGCCTTACCAGTCTTGATCGTTATAAAGGACGATGCTATGATATTGAAGCAGTTGCTGGAGAAGATAATCAATATATTGCTTATGTTGCTTACCCATTAGATTTATTTGAAGAAGGTTCTGTTACCAATTTATTTACTTCTATTGTTGGTAATGTTTTTGGATTTAAAGCTTTACGAGCTTTACGTCTAGAAGATTTACGTATTCCTCCAGCTTATTCCAAAACTTTTCAAGGCCCACCTCATGGTATTCAAGTTGAAAGAGATAAATTAAATAAATATGGTCGCCCATTATTAGGATGCACTATTAAGCCAAAGTTAGGTTTATCTGCTAAAAACTATGGTAGAGCTGTATATGAATGTCTTCGTGGTGGACTTGATTTCACGAAAGATGATGAAAATGTAAATTCACAACCTTTTATGCGTTGGAGAGATCGTTTTTTATTTGTAGCTGAAGCTATTTATAAATCCCAAGCTGAAACAGGTGAAATTAAAGGACATTATTTAAATGCTACCGCAGGTACATGTGAAGAAATGATGAAAAGAGCTTATTTTGCTAGAGAATTAGGTATGCCTATTGTTATGCATGATTATTTAACAGGTGGTTTTACTGCAAATACTAGTTTAGCTCATTATTGTCGTGATAATGGCTTACTTCTTCATATTCACCGTGCAATGCATGCAGTTATTGACCGACAAAAAAATCATGGTATGCATTTCCGTGTATTAGCTAAAGCATTACGTTTATCCGGTGGAGATCATATTCATGCTGGTACTGTAGTAGGTAAACTTGAAGGAGAACGTGAAGTAACTTTAGGTTTTGTTGATCTACTTCGTGATGATTATATTGAGAAAGATAGAAGCCGTGGTATTTATTTTACTCAAGACTGGGTTTCTTTACCAGGTGTTTTACCAGTAGCTTCTGGCGGTATTCATGTTTGGCATATGCCAGCATTAACTGAAATCTTTGGAGATGATTCCGTATTACAGTTTGGTGGAGGAACTTTAGGTCACCCTTGGGGTAATGCACCTGGTGCAGTTGCTAATAGAGTTGCTTTAGAAGCTTGCGTACAAGCTCGTAATGAAGGACGTGATCTTGCTCGTGAAGGTAATGAAGTTATTCGTGAAGCTACT
Hedwigia_ciliata                    GATTAACAAATAAA---ACACCCCAGTTAAAATCTAGTTCTATAAATCAATCAACACCTAATAAAAAAATTTCTCAGTATCGCATTCGTCTAGAAGAAAAACAAAAATTACGTTTTCATTATGGAATAACAGAACGACAATTACTTAATTATGTACGTATTGCTAGAAAAGCAAAAGGGTCAACAGGTGAAGTTTTATTACAATTACTCGAAATGCGTTTAGATAATATTATTTTTCGATTAGGTATGGCTTCTACGATTCCGGGAGCAAGACAATTAGTAAATCATAGACATATTTTAGTTAATGATCGTATAGTAGATATACCAAGTTATCGGTGTAAACCTCAAGATTTTATTACTATAAAAGATCGACAAAAATCTCAGGCTATAATTA---------------GTAAAAATATAGATTTTTATCAAAAATATAAAATACCAAATCATTTAACTTATAATTCTTTACAAAAGAAAGGATTAGTTAATCAAATACTAGATCGTGAATTAATTGGTTTAAAAATAAATGAATTATTAGTTGTAGAATATTATTCTCGTCAGGCTTAAGCCAATAAAGCAGCTATAAAAGCTATGCTTGTCAATCGAGTAGGTGATTTCGGATTAGCTCTCGGGATTATGGGTTGTTTTATTATTTTTCAAACAGTAGACTTTTCGACTATTTTTGCTCGTGCCAGCGCCTTTTCCGAACTCCATCATTATTTCATTTTTTGCAATATGAGATTTCATGCCATAACTGTTATTTGTATTTTACTTTTCATTGGCGCTGTTGGAAAATCTGCACAAATAGGATTGCATACTCGGTTACCTGATGCAATGGAGGGTTTTC-----GAATATTTGAGGGCTCTCATGTGCC----AATA---GGTACATTATAACAATCTCACTGTATGCTGGAATCGTCGACCAAATGAGAGTCCCC--------ATCGG--------AAAAATATCTCATTTTGACCAATCAGCAGGAAACCTATAAAGG------AAGGCCAGGCCCACCCAACGAAG---TAAAGG---------------------------------------------------------------CTGAAGGAGCTCT----ATAGGATCCTCAGAGACTGTACGTGAGACCTCTTGTTCG--AAATGGAATTT---ATCCTTGAAAAGAGAAGCTGG---------------------------------------------CCAGATTTAACTAAG-ATACGAAGCATTCTTTTGTCGTGAAGATTCGATCATCTTTTTTTT-AGATTATATA---GTCTAGATATGCAGGTCTTATGGAATAGGA------GGAT-CCGT----------------------------------------------------------------TTAGTTAT---AAGCTGGAAACGGAAAAAAA---TATAT-ATAT------TGTTTT--------------TTTCCAGCGCGGCCTG----ATGTTA-----CATTCTAACTTTCCGCCGGAGCC-------------CAGCCTTATTGTC---ATCCTCACTGAA-GCGCCGCGCGCTGAATCTACC-----GGGATGCAGTTTAAAAAAGCTTAAATATTTTTTTGTTGCTTCGCAAAATATA---------TATAT----ACTTGCGAAAAGCGTTGAA---ATGGAGCTGAGACGCTG-T----CTCATGTATAAAAGAAAAAAAAA--CATCTTAG--------TTGTTAGGGACGCAGCATCCGTAAGATTCTT---GGGAGAGTCTCTATTTCATA---------------AGTGGAAG--------ATACAGTCCCTACTCTTGCTAGGCTCATCAGCTT----AT-CACTTAATGCTCTAAAA---T-ATTATTTCTTTGCCTTATGGGAGCGTAAAAGATTATTAAGATTATCAGACTAAAGAAACTGATATTTTAGCAGCATTTCGAATGACTCCTCAACCAGGAGTACCAGCTGAGGAGGCAGGAGCTGCAGTAGCTGCGGAATCTTCCACTGGTACATGGACCACTGTTTGGACTGATGGACTTACTAGTCTTGATCGTTATAAAGGACGATGCTATGAAATTGAAGCAGTTGCTGGAGAAGATAATCAATATATTGCGTATGTTGCTTACCCATTAGATTTATTTGAAGAAGGTTCTGTTACTAATTTATTTACTTCTATTGTCGGTAATGTTTTTGGATTTAAAGCTTTACGAGCTTTACGTCTAGAAGATTTACGTATTCCTCCATCTTATTCCAAAACTTTTCAAGGCCCACCGCATGGTATTCAAGTTGAAAGAGATAAATTAAACAAATATGGTCGTCCATTATTAGGATGTACTATTAAGCCAAAATTGGGTTTATCTGCTAAAAACTATGGTAGAGCTGTATATGAATGTCTTCGTGGTGGACTTGATTTCACAAAAGATGATGAAAACGTAAACTCTCAACCTTTTATGCGTTGGAGAGATCGTTTCTTATTTATAGCTGAAGCTATTTATAAATCTCAAGCTGAAACAGGTGAAATTAAAGGACATTATTTAAATGCTACCGCAGGTACATGTGAAGAAATGATGAAAAGAGCTGCATTTGCTAGAGAACTAGGCGTTCCTATTATCATGCATGACTATTTAACAGGCGGTTTTACTGCAAATACTACTTTGGCTCATTATTGCCGTGATAATGGCTTACTTCTTCATATCCACCGCGCAATGCATGCAGTTATTGACCGACAAAAAAATCATGGTATGCATTTCCGTGTATTAGCCAAAGCATTACGTCTATCTGGTGGAGACCATATTCACGCTGGTACTGTAGTAGGTAAACTTGAAGGAGAACGTGAAGTAACTTTAGGGTTTGTTGATCTACTTCGTGATGATTATATTGAGAAAGATAGAAGCCGTGGTATTTACTTCACTCAAGACTGGGTTTCTTTACCAGGTGTTTTACCTGTAGCTTCCGGTGGTATTCATGTTTGGCATATGCCAGCATTAACTGAAATCTTTGGAGATGATTCTGTATTACAGTTTGGTGGAGGAACTTTAGGTCACCCTTGGGGTAATGCACCTGGTGCAGTTGCTAATAGAGTTGCCTTAGAAGCTTGTGTACAAGCTCGTAATGAAGGACGTGATCTTGCTCGCGAAGGTAATGAAGTTATTCGTGAAGCTACT
Hildebrandtiella_endotrichelloides  GACTAACTAATAAA---ACACCCCAGTTAAAATCTAGTTCTATTAATCAATCAACATCTAATAAAAAAATTTCTCAATATCGCATTCGTTTAGAAGAAAAACAAAAATTACGTTTTCATTATGGAATAACAGAACGACAATTACTTAATTATGTACGTATTGCTAGAAAAACAAAAGGATCCACAGGTGAAATTTTATTACAATTACTCGAAATGCGTTTAGATAATGTTATTTTTCGATTAAGTATGGCTCCTACGATTCCTGGAGCAAGACAATTAGTAAATCATAGACATATTTTAGTTAATAATTGTATAGTAGATATACCAAGTTATCAATGTAAACCTCAGGATTTTATTACTATAAAAAATCAACGAAAATCTGAAACTATAATTA---------------GTAAAAATATAGAGTTTTATCAAAAATCTAAAATACCAAATCATTTAACTTATAGTTTTTTAGAAAAAAAAGGATTAGTTAATCAAATATTAGATCGTGAATCAATTGGTTTAAAAATAAATGAATTATTAGTTGTAGAATATTATTCTCGTCAAGCTTAAGCCAATAAAGCAGCTATAAAAGCTATGCTTGTTAATCGAGTAGGTGATTTCGGATTAGCTCTCGGGATTATGGGTTGTTTTACTATTTTTCAAACAGTAGACTTTTCGACTATTTTTGCTCGTGCTAGCGCCTTTTCCGAACCCCATCATTATTTTATTTTTTGCAATATGAGATTTCATGCCATAACTGTTATTTGTATCTTACTTTTCATCGGCGCTGTTGGGAAATCTGCACAAATAGGATTGCATACTCGGTTACCTGATGCAATGGAGGGTTTTC-----GAATATCTGAGGGCTCTCATGTGCC----AATA---GGTACATTATACCAATCTCACTGTATGCCGGAATCGTCGATCAAATGAGAGTCCCC--------ATCGG--------AAAAATATCTCATTTTGGCCAATCGGCAGGAAACCTATAAAGG------AAGGCCAAGCCCACCCAACAAAG---TAAAGG---------------------------------------------------------------CTGAAGGAGCTCT----ATAGGATCCTCAGAGACTGTACGTGAGACCTCTTGTCCG--AAATGGAATTT---ATTCTTGAAAAGCGAAGCTGA---------------------------------------------CCAGATTTAACTAAG-ATACGAAGCATTCTTTTGTCGTGAAGATTCGATCATCTTTTTTTT-AGATTATATA---GTCTAGATATGCAGGTCTTATGGAATAGAA------CGAT-CCGT------ATA-GGGTTTGGGCATGTAGAAA-CCTTGTATTGAATCAAATACTCCTCATCA---GTTTGGTTAT---AAGCTGGAAACGGAAAAAAA---TATAT-ATAT------TGTTTT--------------TTTCCAGCGCGGCCTG----ATGTTA-----CATCCCAACTTTCCGCCTGAGCC-------------CAGCCTTATTGTC---ATCCTCACCAAA-GCGCCGCGCGCTGAATCTACC-----AGGATGCAGTTTAAAAAAGCTTAAATATTTTTT--TTGCTTCGCGAAATATA---------TCTAT----ACTCGCGAAAAGCGTTGGGAGGATGGAGCTGAGACGGTG-T----CTCATGTATAAAAGAAGAAAAA---CATCTTAG--------TTATTAGGGACGCAACATCCGTAAGATTCTT---GGGAGAGTCTCTATTTCATA---------------AGTGGAAG--------ATACAGTCCCTACTCTTGCTAGGCTCATCAGCTT----AT-TACCTAATGCTCTAAAA---T-AGTATTTCTTTGCCTTATGGGAGCGTAAGAGATTATTA?GATTATCAGACTAAAGAAACTGATATTTTAGCAGCATTTCGAATGACTCCTCAACCAGGAGTACCCGCTGAAGAGGCAGGAGCTGCAGTAGCTGCGGAATCTTCCACTGGTACATGGACCACTGTTTGGACTGATGGACTTACCAGTCTTGATCGTTATAAAGGACGATGCTATGATCTTGAAGCAGTTGCTGGAGAAGATAATCAATATATTGCTTATGTTGCTTACCCATTAGATTTATTTGAAGAAGGTTCTGTTACCAATTTATTTACTTCTATTGTTGGTAATGTTTTTGGATTTAAAGCTTTACGAGCTTTACGTCTAGAAGATTTACGTATTCCTCCAGCTTATTCCAAAACTTTCCAAGGCCCACCTCATGGTATTCAAGTTGAAAGAGATAAATTAAATAAATATGGTCGTCCATTATTAGGATGTACCATTAAGCCAAAATTGGGTTTATCTGCTAAAAACTATGGTAGAGCTGTATATGAATGTCTTCGTGGTGGACTTGATTTCACAAAAGATGATGAAAACGTAAATTCTCAACCTTTTATGCGTTGGAGAGACCGTTTCTTATTTGTAGCTGAAGCTATTTACAAATCTCAATCTGAAACAGGTGAAATTAAAGGACATTATTTAAATGCTACCGCAGGTACATCTGAAGAAATGATGAAAAGAGCTCAATGTGCTAGAGAACTAGGTATGCCTATTGTCATGCACGACTATTTAACAGGTGGTTTTACTGCAAATACTAGTTTGGCTCATTACTGTCGTGATAATGCCTTGCTTCTTCATATTCACCGCGCAATGCATGCAGTTATTGACCGACAAAAAAATCATGGTATGCATTTCCGTGTATTAGCTAAAGCATTACGTTTATCTGGTGGAGACCATATTCACGCTGGAACTGTAGTAGGTAAACTTGAAGGAGAACGTGAAGTAACTTTAGGTTTTGTTGATCTACTTCGTGATGATTATATTGAGAAAGATAGAAGCCGTGGTATTTATTTCACCCAAGACTGGGTTTCTTTACCAGGTGTTTTACCTGTAGCTTCAGGTGGTATTCATGTCTGGCATATGCCAGCATTAACTGAAATCTTTGGAGATGATTCTGTATTACAGTTTGGTGGAGGAACTTTAGGTCACCCTTGGGGTAATGCACCTGGAGCAGTTGCTAATAGAGTTGCTGTAGAAGCCTGTGTACAAGCTCGTAATGAAGGACGTGATNNTGCTCGCGAAGGTAATGAA??????????????????
Homalothecium_sericeum              GACTGACTAATAAA---ACACCCCAGTTGAAATCTGGTTCTATCAATCAATCAACATCTAATAAAAAAATTTCTCAGTATCGCATTCGTTTGGAAGAAAAACAAAAATTACGTTTTCATTATGGAATAACAGAACGACAATTACTTAATTATGTACGTATTGCTAGAAAAGCAAAAGGATCCACAGGTGAAGTTTCATTACAATTACYCGAGATGCGTCTAGATAATGTTATTTTTCGATTAGGTATGGCTCCTACGATTCCTGGAGCAAGACAATTAGTAAATCATAGACATATTTTAGTTAATGATTGTATGGTAGATATACCAAGCTATCGGTGTAAACCTCAGGATTTTATTACTATAAAAAATCAACGAAAATCTGAGACTATAATTA---------------ATAAAAATATAGAGTTCTATCAAAAATATAAAATACCAAATCATTTAACTTATAGTTTTTTAGAAAAAAAAGGATTAGTTAATCAAATATTAGATCGTGAATCAATTGGTTTAAAAATAAATGAATTATTAGTTGTAGAATATTATTCTCGTCAAGCTTAAGCCAATAAAGCAGCTATAAAAGCTATGCTTGTCAATCGAGTAGGTGATTTCGGATTAGCTCTCGGGATTATGGGTTGTTTTACTATTTTTCAAACAGTAGACTTTTCGACTATTTTTGCTCGTGCCAGCGCCTTTTCCGAACCCCATCATTATTTCATTTTTTGCAATATGAGATTTCATGCCATAACTGTTATTTGTATCTTACTTTTCATCGGCGCTGTTGGGAAATCTGCACAAATAGGATTGCATACTCGGTTACCTGATGCAATGGAGGGTTTTC-----GAATATCTGAGGGCTCTCATGTGCC----AATA---GGTACATTATACCAATCTCACTGTATGCCGGAATCGTCGATCAAATGAGAGTCCCC--------ATCGG--------AAAAATATCTCATTTTGGCCAATCGGCAGGAAACCTATAAAGG------AAGGCCAAGCCCACCCAACAAAG---TAAAGG---------------------------------------------------------------CTGAAGGAGCTCT----ATAGGATCCTCAGAGACTGTACGTGAGACCTCTTGTCCG--AAATGGAATTT---ATTCTTGAAAAGCGAAGCTGA---------------------------------------------CCAGATTTAACTAAG-ATACGAAGCATTCTTTTGTCGTGAAGATTCGATCATCTTTTTTTT-AGATTATATA---GTCTAGATATGCAGGTCTTATGGAATGGAA-TAGAAGGAT-CCGT------ATA-GGGTTTGGGCATGTAGAAAACCTTGTATTGAATCAAATACTCCTCATCA---GTTTGGTTAT---AAGCTGGAAACGGAAAAAAA---TATAT-ATAT------TGTTTT--------------TTTCCAGCGCGGCCTG----ATGTTA-----CATCCCAACTTTCCGCCTGAGCC-------------CAGCCTTATTGTC---ATCCTCACCAAA-GCGCCGCGCGCTGAATCTACC-----AGGATGCAGTTTAAAAAAGCTTAAATATTTTTT--TTGCTTCGCGAAATATA---------TCTAT----ACTCGCGAAAAGCGTTGGGAGGATGGAGCTGAGACGGTG-T----CTCATGTAGAAAAGAAGAAAAA---CATCTTAG--------TTGTTAGGGACGCAGCATCCGTAAGATTCTC---GGGAGAGTCTCTATTTCATA---------------AGTGGAAG--------ATACAGTCCCTACTCTTGCTAGGCTTATCAGCTT----AT-TACCTAATGCTCTAAAA---T-AGTATTTCTTTGCCTTATGGGAGCGTAAGAGATTATTA???????????????????????????????????????????????????????????????????????????????????????????????????????????????????????????????????????????????????????????????????????????????????????????????????????????????????????????????????????????????????????????????????????????????????????????????????????????????????????????????????????????????????????????????????????????????????????????????????????????????????????????????????????????????????????????????????????????????????????????????????????????????????????????????????????????????????????????????????????????????????????????????????????????????????????????????????????????????????????????????????????????????????????????????????????????????????????????????????????????????????????????????????????????????????????????????????????????????????????????????????????????????????????????????????????????????????????????????????????????????????????????????????????????????????????????????????????????????????????????????????????????????????????????????????????????????????????????????????????????????????????????????????????????????????????????????????????????????????????????????????????????????????????????????????????????????????????????????????????????????????????????????????????????????????????????????????????????????????
Hookeria_lucens                     GGCTAACTAACAAA---ATACCTCAATTAAAATCTAGTTCTATTAATCAATCAACATCTAATAAAAAAATTTCTCAGTATCGTATTCGTTTAGAAGAAAAACAAAAATTACGTTTTCATTATGGAATAACAGAACGACAATTACTTAATTATGTACGTATTGCTAGAAAAGCAAAAGGATCTACAGGTGAAGTTTTATTACAATTACTCGAAATGCGTTTAGATAATATTATTTTTCGATTAGGTATGGCTCCTACGATTCCTGGAGCAAGGCAATTAGTAAATCATAGACATATTGGAGTTAATGATTGTATAGTGAATATACCCAGTTACCGGTGTAAACCTCAAGATTTTATTACTATAAAAAATCAACAAAAATCTGAGGCTATAATTA---------------GTAAAAATATAGAGTTTTATCAAAAATTTAAAAGACCAAATCATTTAACTTATAGTTCTTTAGAAAAAAAAGGATTAGTTAATCGAATATTAGATCGTGAATCAATTGGTTTAAAAATAAATGAATTATTAGTTGTAGAATATTATTCTCGTCAAGCTTAAGCCAATAAAGCAGCTATAAAAGCTATGCTTGTCAATCGAGTAGGTGATTTCGGATTAGCTCTCGGAATTATGGGTTGTTTTACTATTTTTCAAACAGTAGACTTTTCGACTATTTTTGCTCGTGCTAGCGCCTTTTCCGAACCCCATCATTATTTCATTCTTTGCAATATGAGATTTCATGCCATAACTGTTATTTGTATTTTACTTTTCATCGGCGCTGTTGGAAAATCTGCACAAATAGGATTGCATACTTGGTTACCTGATGCAATGGAGGGTTTTC-----GAATATCTGAGGGCTCTCATGTGCC----AATA---GGTACATTATACCAATCTCACTGTATGCCGGAATCGTCGATCAAATGAGAGTCCCC--------ATCGG--------AAAAATATCTCATTTTGGCCAATCGGCAGGAAACCTATAAAGG------AAGGCCAAGCCCACCCAACGAAG---TAAAGG---------------------------------------------------------------CTGAAGGAGCCCTATATATAGGATCCTCAGAGACTGTACGTGAGACCTCTTGTCCG--AAATGGAATTT---ATTCTCGAAAAGCGAAGCTGA---------------------------------------------CCAGATTTAACCAAG-ATACGAAGCATTCTTTTGTCGCGAAGATTCGATCATCTTTTTTTT-AGATTATATA---GTCTAGATATGCAGATCTTATAGAATAGAA------GGAT-CCGT------ATA-GGGTTTGGGCATGTAGAAAACCTTGTATTGAATCAAATACTCCTCATCA---GTTTGGTTAT---AAGTTGGAAACGGAAAAAAA---TTTAT-ATAT------TGTTTT--------------TTTACAGCGCGGCCCG----ATGTTA-----CATTCCAACTTTCCGCCTGAGCT-------------CAGCCTTATTGTC---ATCCTTACCAAA-GCGCCGCGCGCTGAATCTACC-----AGGATGCAGTTTAAAAAAGCTTAAATATTTTTT--TTGCTTCGCGAAATATA---------TCTAT----ACTCGCGAAAAGCGTTGGGAGGATGGAGCTGAGACGGTG-T----CTCATGTATAAAAGAAGAAAAA---CATCTTAG--------TTGTTAGGGACGCAGCATCCGTAAGATTCTT---GGGAGAGTCTCTATTTCATA---------------AGTGGAAG--------ATACAGTCCCTACTCTTGCTAGGCTCATCAGCTTATTCAC-TACCTAATGCTCTAAAA---T-AGTATTTCTCTGCCTTATGGGAGCATAGGAGATA????AGATTATCAAACGAAAGACACTGATATTTTAGCAGCATTTCGAATGACTCCTCAGCCAGGAGTACCCCCTGAAGAGGCAGGAGCTGCGGTAGCTGCGGAATCTTCCACTGGTACATGGACTACTGTTTGGACTGATGGCCTTACCAGTCTTGATCGTTATAAAGGACGATGCTATGATCTTGAACCAGTTGCTGGAGAAGATAATCAATATATTGCTTATGTTGCTTACCCATTAGATCTATTCGAAGAAGGTTCTGTCACCAATTTATTTACTTCTATTGTTGGTAATGTTTTCGGATTTAAAGCTTTGCGAGCTTTACGTCTAGAAGATTTGCGTATTCCTCCAGCTTATTCTAAAACTTTCCAAGGCCCACCTCATGGTATTCAAGTTGAAAGAGATAAATTAAATAAATATGGTCGTCCATTATTAGGATGTACTATTAAGCCAAAATTAGGTTTATCTGCTAAAAACTATGGTAGAGCTGTATATGAATGTCTTCGTGGTGGACTTGATTTCACAAAAGATGATGAAAACGTAAATTCTCAACCTTTTATGCGTTGGAGAGATCGCTTCTTATTTGTAGCGGAATCTATTTACAAATCTCAAGCTGAAACAGGTGAAATTAAAGGACATTATTTAAATGCTACTGCAGGTACATGTGAAGAAATGATGAAAAGAGCTCAATTTGCTAGAGAACTAGGCATGCCTATTGTCATGCACGATTATTTAACAGGTGGTTTTACTGCAAATACTACTTTGGCTCATTATTGTCGTGATAATGGTTTACTTCTTCATATTCACCGTGCAATGCATGCAGTTATTGATCGACAAAAAAACCATGGTATGCATTTCCGTGTTTTAGCTAAAGCGTTACGTTTATCTGGTGGAGATCATATTCATGCTGGTACTGTAGTAGGTAAACTTGAAGGAGAACGTGAAGTAACTTTAGGATTTGTTGATTTACTTCGTGATGATTATATTGAAAAAGATAGAAGCCGTGGTATTTATTTCACTCAAGATTGGGTTTCTTTGCCAGGTATTTTACCTGTAGCTTCCGGTGGTATTCATGTTTGGCATATGCCAGCATTAACTGAAATCTTCGGAGATGATTCTGTATTACAGTTTGGTGGAGGAACTTTAGGTCACCCTTGGGGTAATGCTCCTGGAGCAGTTGCTAATAGAGTTGCTGTAGAAGCTTGTGTACAAGCTCGTAATGAAGGACGTGATCTTGCTCGTGAAGGTAATGAAATTATTCGTGAAGCTTGT
Hylocomium_splendens                GACTGACTAATAAA---ACACCCCAGTTAAAATCTGGTTCTATCAATCAATCAACATCTAATAAAAAAATTTCTCAGTATCGCATTCGTTTAGAAGAAAAACAAAAATTACGTTTTCATTATGGAATAACAGAACGACAATTACTTAATTATGTACGTATTGCTAGAAGAGCGAAAGGATCCACGGGTGAAGTTCTATTACAATTACTCGAAATGCGTTTAGATAATGTTATTTTTCGATTAGGTATGGCTCCTACGATTCCTGGAGCAAGACAATTAGTAAATCATAGACATATTTTAGTTAATGATTATATAGTAGATATACCAAGTTATCGGTGTAAACCTCAGGATTTTATTACTATAAAAAATCAACAAAAATCTGAGACTATAATTA---------------GTAAAAATATAGAGTTTTATCAAAAATATAAAATACCAAATCATTTAACTTATAGTTCTTTAGAAAAAAAAGGATTAGTTAATCAAATATTAGATCGTGAATCAATTGGTTTAAAAATAAATGAATTATTAGTTGTAGAATATTATTCTCGTCAAGCTTAAGCCAATAAAGCAGCTATAAAAGCTATGCTTGTCAATCGAGTAGGTGATTTCGGATTAGCTCTCGGGATTATGGGTTGTTTTACTATTTTTCAAACAGTAGACTTTTCGACTATTTTTGCTCGTGCCAGCGCCTTTTCCGAACCCCATCATTATTTTATTTTTTGCAATATGAGATTTCATGCCATAACTGTTATTTGTATCTTACTTTTCATCGGCGCTGTTGGGAAATCTGCACAAATAGGATTGCATACTCGGTTACCTGATGCAATGGAGGGTTTTC-----GAATATCTGAGGGCTCTCATGTGCC----AATA---GGTACATTATACCAATCTCACTGTATGCCGGAATCGTCGATCAAATGAGAGTCCCC--------ATCGG--------AAAAATATCTCATTTTGGCCAATCGGCAGGAAACCTATAAAGG------AAGGCCAAGCCCACCCAACAAAG---TAAAGG---------------------------------------------------------------CTGAAGGAGCTCT----ATAGGATCCTCAGAGACTGTACGTGAGACCTCTTGTCCG--AAATGGAATTT---ATTCTTGAAAAGCGAAGCTGA---------------------------------------------CCAGATTTAACTAAG-ATACGAAGCATTCTTTTGTCGTGAAGATTCGATCATCTTTTTTTT-AGATTATATA---GTCTAGATATGCAGGTCTTATGGAATAGAA------GGAT-CCGT------ATA-GGGTTTGGGCATGTAGAAAACCTTGTATTGAATCAAATACTCCTCATCA---GTTTGGTTAT---AAGCTGGAAACGGAAAAAAA---TATAT-ATAT------TGTTTT--------------TTTCCAGCGCGGCCTG----ATGTTA-----CATCCCAACTTTCCGCCTGAGCC-------------CAGCCTTATTGTC---ATCCTCACCAAA-GCGCCGCGCGCTGAATCTACC-----AGGATGCAGTTTAAAAAAGCTTAAATATTTTTT--TTGCTTCGCGAAATATA---------TCTAT----ACTCGCGAAGAGCGTTGGGAGGATGGAGCTGAGACGGTG-T----CTCATGTATAAAAGAAGAAAAA---CATCTTAG--------TTGTTAGGGACGCAGCATCCGTAAGATTCTT---GGGAGAGTCTCTATTTCATA---------------AGTGGAAG--------ATACAGTCCCTACTCTTGCTAGGCTCATCAGCTT----AT-TACCTAATGCTCTAAAA---T-AGTATTTCTTTGCCTTATGGGAGCGTAAGAGATTA???AGATTATCAGACTAAAGAAACTGATATTTTAGCAGCATTTCGAATGACTCCTCAACCAGGAGTACCCGCTGAAGAAGCAGGAGCTGCAGTAGCTGCGGAATCTTCCACCGGTACATGGACCACCGTTTGGACCGATGGACTTACCAGTCTCGATCGTTATAAAGGACGATGCTATGATCTTGAAGCAGTTCCTGGAGAAGAGAATCAATATATTGCTTATGTTGCTTACCCATTAGATCTATTTGAAGAAGGTTCTGTTACCAATTTATTTACTTCTATTGTTGGTAATGTTTTTGGATTTAAAGCTTTACGAGCTTTACGTCTAGAAGATTTACGTATTCCTCCAGCTTATTCCAAAACTTTCCAAGGCCCACCTCATGGTATTCAAGTTGAAAGAGATAAATTAAATAAATATGGTCGTCCATTATTAGGATGTACTATTAAGCCAAAATTGGGTTTATCTGCTAAAAACTATGGTAGAGCTGTATATGAATGTCTTCGTGGTGGACTTGATTTCACAAAAGATGATGAAAACGTAAATTCTCAACCTTTTATGCGTTGGAGAGATCGTTTCTTATTTGTAGCTGAAGCTATCTACAAATCTCAAGCTGAAACAGGTGAAATTAAAGGACATTATTTAAATGCTACCGCAGGTACATGTGAAGAGATGATGAAAAGAGCTCAGTTTGCTAGAGAACTAGGTATGCCTATTGTTATGCACGACTATTTAACAGGTGGTTTTACTGCAAATACCACTTTGGCTCATTACTGTCGTGATAATGGCTTGCTCCTTCATATTCACCGCGCAATGCATGCAGTTATTGACCGACAAAAAAATCATGGTATGCATTTCCGTGTATTAGCTAAAGCATTACGTTTATCCGGTGGAGACCATATTCACGCTGGTACTGTAGTAGGTAAACTTGAAGGAGAACGTCAAGTAACTTTAGGGTTTGTTGATCTACTTCGTGATGATTATATTGAGAAAGATAGAAGCCGTGGTATTTATTTCACCCAAGACTGGGTTTCTTTACCAGGTGTTTTACCTGTAGCTTCTGGTGGTATTCATGTCTGGCATATGCCAGCATTAACTGAAATCTTTGGAGATGATTCTGTATTACAGTTTGGTGGAGGAACTTTAGGTCACCCTTGGGGTAATGCACCTGGAGCCGTTGCTAATAGAGTTGCCTTAGAAGCTTGTGTACAAGCTCGTAATGAAGGACGTGATC??????????????????????????????????????
Hymenodon_pilifer                   GACTAACTAATAAA---ACACCTCAGTTAAAATCTAATTCTATTAATCAATTAACATCTAATAAAAAAATTTCTCAGTATCGCATTCGCTTAGAAGAAAAACAAAAATTACGTTTTTATTATGGAATAACAGAACGACAATTACTTAATTATGTACGTATTGCTAGAAAAACAAAAGGATCCACAGGTGAAGTTTTATTACAATTACTCGAAATGCGTTCAGATAATGTTATTTTTCGATTAGGTATGGCTCCTACGATTCCTGGAGCAAGGCAATTAGTAAATCATAGACATATTTTAGTTAATGATTGTATAGTAGATATACCAAGTTATCGATGTAAACCTCAGGATTTTATTACTATTAAAAATCGACGAAAATCTCAGACTATCGTTA---------------ATAAAAATATAGATTTTTATCAAAAATATAAAATACCAAACCATTTAACTTATAATTCTTTGGAAAAAAAAGGATTAGTTAATCAAATACTAGATCGTGAATCTATTAGTTTAAAAATAAATGAATTATTAGTTGTAGAATATTATTCTCGTCAGGCTTAAGCTAATAAAGCAGCTATAAAAGCTATGCTTGTCAATCGAGTAGGTGATTTCGGATTAGCTCTCGGGATTATGGGTTGTTTTACTATTTTCCAAACAGTAGACTTTTCGACTATTTTTGCTCGTGCCAGCGCCTTTTCCGAACCCCATCATTATTTCATTTTCTGCAATATGAGATYTCATGCCATAACTGTTATTTGTATTTTACTTTTCATTGGCGCTGTTGGAAAATCTGCACAAATAGGATTGCATACTCGGTTACCTGATGCAATGGAGGGTTTTT-----GAATATTTGAGGGCTCTCATGTGCC----AATA---GGTACATTATAACAATCTCACTGTATGCTGGAATCGTCGATCAAATGAGAGTCCCC--------ATCGG--------AAAAATATCTCATTTTGACCAATCAGCAGGAAACCTATAAAGG------AAGGCCAAGCCCACCCAACGAAG---TAAAGG---------------------------------------------------------------CTGAAGGAGCTCT----ATAGGATCCTCAGAGACTGTACGTGAGACCTCTTGTCCG--AAATGGAATTT---ATTCTTGAAAAGAGAAGCTGG---------------------------------------------CCAGATTTAACTAAG-ATACGAAGCATTCTTTTGTCGTGAAGATTCGATCATCTTTTTTTC-ATATTATATA---GTCTAGATATGCAGGTCTTATGGAATAGAA------GGAT-CCGT------ATA-GGGTTTGGACATGTAGAAAACCTTGTATTGAATCAAATACTCCTCATCA---TTTTGGTTCT---AAGCTGGAAACGTAAAAAAA---TATAT-AT--------TGTTTT--------------TTTCCAGCGCGGCCTG----ATGTTA-----CATCCCAACTTTCCGCCTGAGCC-------------CAGCCTTATTGTC---ATCCTCACCAAA-GCGCCGCGCGCTGAATCTACC-----AGGATGCAGTTTAAAAAAGCTTAAATATTTTTT-GTTGCTTCGCGAAATATA---------TCTAT----ACTTGCGAAAAGCGTTGGG---ATGGAGCTGAGACGGTG-T----CTCACGTATAAAAGAAGAAAAA---CATCTTAG--------TTGTTAGGGACGCAGCATCCGTAAGATTCTT---GGAAGAGTCTCTATTTCATA---------------AGTGGAAG--------ATACAGTCCCTACTCTTGCTAGGCTCATCAGCTT----AT-TACCTAATGCTCTAAAA---T-ATTATTTCTTTGCCTTCTGGGAGCGTA-GAGATTATTAAGATTATCAGACTAAAGAAACTGATATTTTAGCAGCATTTCGAATGACTCCTCAACCAGGAGTGCCAGCTGAAGAGGCGGGAGCTGCAGTAGCTGCGGAATCTTCTACTGGTACATGGACCACTGTTTGGACTGATGGCCTTACTAGTCTTGATCGTTATAAAGGACGGTGCTATGATATTGAACCAGTTGCTGGAGAAAATAATCAATATATTGCTTATGTTGCTTACCCATTAGATTTATTTGAAGAAGGTTCTGTTACCAATTTATTTACTTCTATTGTTGGTAATGTTTTTGGATTTAAAGCTTTACGAGCTATACGTCTAGAAGATTTACGTATTCCTCCAGCTTATTCCAAAACTTTCCAAGGCCCACCTCATGGTATTCAAGTTGAAAGAGATAAATTAAACAAATATGGTCGTCCATTATTAGGATGTACTATTAAGCCAAAATTGGGTTTATCTGCTAAAAACTATGGTAGAGCTGTATACGAATGTCTTCGTGGTGGGCTTGATTTCACGAAAGACGATGAAAATGTAAATTCTCAACCTTTTATGCGTTGGAGAGATCGTTTCTTATTTGTAGCTGAATCTCTTTACAAATCTCAAGCTGAAACAGGTGAAATTAAAGGGCATTATTTAAATGCTACTGCAGGTACATGTGAAGAAATGATGAAAAGAGCTCACTTTGCTAGAGAATTAGGCGCTCCTATTGTCATGCACGACTATTTAACAGGTGGTTTTACTGCAAATACTACTTTAGCTCATTACTGCCGTGATAATGGCTTGCTTCTTCATATTCACCGTGCAATGCATGCAGTTATTGACCGACAAAAAAATCATGGTATGCATTTTCGTGTATTAGCTAAAGCATTACGCTTATCCGGCGGAGACCATATTCACGCTGGTACTGTAGTAGGTAAACTTGAAGGAGAACGTCAAGTAACTTTAGGATTTGTTGATCTACTTCGTGATGATTATATTGAGAAAGATAGAAGCCGCGGTATTTACTTCACTCAAGATTGGGTTTCTTTACCAGGTGTTTTACCTGTAGCTTCTGGCGGTATTCATGTTTGGCATATGCCAGCGTTAACCGAAATCTTTGGAGATGATTCTGTATTACAGTTTGGTGGAGGAACTTTAGGTCATCCTTGGGGTAATGCACCTGGTGCAGTTGCTAATAGAGTTGCTCTAGAAGCTTGTGTACAAGCTCGTAATGAAGGACGTGATCTTGCTCGTGAAGGTAATGAAGTTATTCGTGAAGCTGCT
Hymenodon_sphaerothecius            GACTAACTAATAAA---ACATCTCAATTAAAAGCTAATTCTATTAATCAATTAACATCTAATAAAAAAATTTCTCAGTATCGCATTCGCTTAGAAGAAAAACAAAAATTACGTTTTTATTATGGAATAACAGAACGACAATTACTTAATTATGTACGTATTGCTAGAAAAACAAAAGGGTCTACAGGTGAAGTTTTATTACAATTACTCGAAATGCGTTTAGATAATGTTATTTTTCGATTAGGTATGGCTCCTACGATTCCTGGAGCAAGGCAATTAATAAATCATAGACATATTTTAGTTAATGATCGTATAGTAGATATACCAAGTTATCGATGTAAACCTCAGGATTTTATTACTATTAAAAATCGACGAAAATCTCAGACTATCGTTA---------------ATAAAAATATAGATTTTTATCAAAAATATAAAATACCAAACCATTTAACTTATAATTCTTTGGAAAAAAAAGGATTAGTTAATCAAATACTAGATCGTGAATCCATTAGTTTAAAAATAAATGAATTATTAGTTGTAGAATATTATTCTCGTCAGGCTTAAGCCAATAAAGCAGCTATAAAAGCTATGCTTGTCAATCGAGTAGGTGATTTCGGATTAGCTCTCGGGATTATGGGTTGTTTTACTATTTTCCAAACAGTAGACTTTTCGACTATTTTTGCTCGTGCCAGCGCCTTTTCCGAACCCCATCATTATTTCATTTTCTGCAATATGAGATTTCATGCCATAACTGTTATTTGTATTTTACTTTTCATTGGCGCTGTTGGAAAATCTGCACAAATAGGATTGCATACTCGGTTACCTGATGCAATGGAGGGTTTTT-----GAATATTTGAGGGCTCTCATGTGCC----AATA---GGTACATTATAACAATCTCACTGTATGCTGGAATCGTCGATCAAATGAGAGTCCCC--------ATCGG--------AAAAATATCTCATTTTGACCAATCAGCAGGAAACCTATAAAGG------AAGGCCAAGCCCACCCAACGAAG---TAAAGG---------------------------------------------------------------CTGAAGGAGCTCT----ATAGGATCCTCAGAGACTGTACGTGAGACCTCTTGTCCG--AAATGGAATTT---ATTCTTGAAAAGAGAAGCTGG---------------------------------------------CCAGATTTAACTAAG-ATACGAAACATTCTCTTGTCGTGAAGATTCGATCATCTTTTTTTC-AGATTATATA---GTCTAGATATGCAGGTCTTATGGAATAGAA------GGAT-CCGT------ATA-GGGTTTGGACATGTAGAAAACCTTGTATTGAATCAAATACTCCTCATCA---TTTTAGTTCT---AAGCTGGAAACGGAAAAAAA---TATAT-ATAT------TGTTTT--------------TTTCCAGCGCGGCCTG----ATGTTA-----CATCCCAACTTTCCGCCTGAGCC-------------CAACCTTATTGTC---ATCCTCCCCAAA-GCGCCGCGCGCTGAATCTACC-----AGGATACAGTTTAAAAAAGCTTAAATATTTTTT-GTTGCTTCGCGAAATATA---------TCTAT----ACTTGCGAAAAGCGTTGGG---ATGGAGCTGAGACGGTG-T----CTCACGTATAAAAGAAGAAAAA---CATCTTAG--------TTGTTAGGGACGCAGCATCCGTAAGATTCTT---GGAAGAGTCTCTATTTCATA---------------AGTGGAAG--------ATACAGTCCCTACTCTTGCTAGGCTCATCAGCTT----AT-TATCTAATGCTCTAAAA---T-ATTATTTCTTTGCCTTATGGGAGCGTAAGAGATTATTAAGATTATCAGACTAAAGACACTGATATTTTAGCAGCATTTCGAATGACTCCTCAACCAGGAGTACCAGCTGAAGAGGCAGGAGCTGCAGTAGCTGCGGAATCTTCCACTGGTACATGGACCACTGTTTGGACTGATGGCCTTACTAGTCTTGATCGTTATAAAGGACGGTGCTATGATATTGAAGCAGTTCCTGGAGAAGATAATCAATATATTGCTTATGTTGCTTACCCATTAGATTTATTTGAAGAAGGTTCTGTTACCAATTTATTTACTTCTATTGTTGGTAATGTTTTTGGATTTAAAGCTTTACGAGCTATACGTCTAGAAGATTTACGTATTCCTCCATCTTATTCTAAAACTTTCCAAGGTCCACCTCATGGTATTCAAGTTGAAAGAGATAAATTAAACAAATATGGTCGTCCATTATTAGGATGCACTATTAAGCCAAAATTGGGTTTATCTGCTAAAAACTATGGTAGAGCTGTATATGAATGTCTTCGTGGTGGGCTTGATTTCACGAAAGACGATGAAAATGTAAATTCTCAACCTTTTATGCGTTGGAGAGATCGTTTCTTATTTGTAGCTGAAGCTCTTTACAAATCTCAAGCTGAAACAGGTGAAATTAAAGGACATTATTTAAATGCTACTGCAGGTACATGTGAAGAAATGATGAAAAGAGCTCACTTTGCTAGAGAACTAGGCGCTCCTATTGTCATGCACGACTATTTAACAGGTGGTTTTACTGCAAATACTACTTTGGCTCATTACTGCCGTGATAATGGCTTGCTTCTTCATATTCACCGTGCAATGCATGCAGTTATTGACCGACAAAAAAACCATGGTATGCATTTCCGTGTATTAGCTAAAGCATTACGTTTATCCGGTGGAGACCATATTCACGCTGGTACTGTAGTAGGTAAACTTGAAGGAGAACGTCAAGTAACTTTAGGGTTTGTTGATCTACTTCGTGATGATTATATTGAGAAAGATAGAAGCCGTGGTATTTACTTCACTCAAGATTGGGTTTCTTTACCAGGTGTTTTACCTGTAGCTTCTGGCGGTATTCATGTTTGGCATATGCCAGCGTTAACTGAAATTTTTGGAGATGATTCTGTATTACAGTTTGGTGGAGGAACTTTAGGTCATCCTTGGGGTAATGCACCTGGTGCAGTTGCTAATAGAGTTGCTCTAGAAGCTTGTGTACAAGCTCGTAATGAAGGACGTGATCTTGCTCGTGAAGGTAATGAAGTTATTCGTGAAGCTGCT
Hymenodontopsis_bifaria             GACTGACTAATAAA---ACACCCCAGTTAAAATCTAGTTCTATCAATCAATCAATATCTAATAAAAAAATTTCTCAGTATCGTATTCGTTTGGAAGAAAAACAAAAATTACGTTTTCATTATGGAATAACAGAACGACAATTACTTAATTATGTACGTATTGCTAGAAAAGCAAAAGGGTCCACAGGTGAAGTTTTATTACAATTACTTGAAATGCGTTTAGATAATATTATTTTTCGATTAGGTATGACTCCTACGATTCCTGGAGCAAGGCAATTAGTAAATCATAGACATATTTTAGTTAATGATCGTATAGTAGATATACCAAGTTATCGGTGTAAACCTCAGGATTTTATCACTATGAAAGATCGACAAAAATATCAGGCTATAATTA---------------GTAAAAATATAGATTTTTATCAAAAATATAAAATACCAAATCATTTAACTTATAGTTCTTTAGAAAAGAAAGGATTGGTTACTCAAATACTAGATCGTGAATCAATCGGTTTAAAAATAAATGAATTATTAGTTGTAGAATATTATTCTCGTCAGGCTTAAGCCAATAAAGCAGCTATAAAAGCTATGCTTGTCAATCGAGTAGGTGATTTCGGATTAGCTCTTGGGATTATGGGTCGTTTTACTATTTTCCAAACAGTAGACTTTTCGACTATTTTTGCTCGTGCCAGCGCCTTTTCCGAACCCCATCATTATTTCATTTTCTGCAATATGAGATTCCATGCCATAACTGTTATTTGTATTTTACTTTCCATCGGCGCTGTTGGAAAATCTGCACAAATAGGATTGCATACTCGGTTACCTGATGCAATGGAGGGTTTTC-----GAATATCTGAGGGCTCTCATGTGCC----AATA---GGTACATTATAACAATCTCACTGTATGCTGGAATCGTCGATCAAATGAGAGTCCCC--------ATCGG--------AAAAATATCTCATTTTGACCAATCAGCAGGAAACCTATAAGGG------AAGGCTAAGCCCACCCAACGAAA---TAGAGG---------------------------------------------------------------CTGAAGGAGCTCT----ATAGGATCCTCAGAGACTGTACGTGAGACCTCTTGTCCG--AAATGGAATTT---ATTCTTGAAAAGAGAAGCTGG---------------------------------------------CCAGATTTAACTAAG-ATACGAAGCATTCTTTTGTCGTGAAGATTCGATCATCTTTTTTTT-AGATTATATA---GTCTAGATATGCAGGTCTTATGGAATAGAA------GGAT-CCGT------ATA-GGGTTTGGGCATGTAGAAAGCCTTGTATTGAATCAGATACTCCTCATCA---TTTTGGTTAT---AAGCTGGAAACGGAAAAAAA---TATAT-ATAT------TGTTTT--------------TTTCCAGCGCGGCCTG----ATGTTA-----CATCCCAACTTTCCGCCTGAGCC-------------CAGCCTTATTGTC---ATTCTCACCAAA-GCGCCGCGCGCTGAATCTACC-----AGGATGCAGTTTGAAAAAGCTTAAATATTTTTT-GTTGCTTCGCAAAATATA---------TCTAT----ACTTGCGAAAAGCGTTGGG---ATGGAGCTGAGACGGTG-T----CTCATGTATAAAAGAAGAAAAA---CATCTTAG--------TTGTTAGGGACGCAGCATCCGTAAGATTCTT---GGGAGAGTCTCTATTTCATA---------------AGTGGAAG--------ATACAGTCCCTACTCTTGCTAGGCTCATCAGCTT----AT-TACCTAATGCTCTAAAA---T-AGTATTTCTTTGCCTTATGGGAGCGTAAGAGATTATTAAGATTATCAGACTAAAGAAACTGATATTTTAGCAGCATTTCGAATGACTCCCCAACCAGGAGTACCATCTGAAGAGGCAGGAGCTGCAGTAGCTGCGGAATCTTCCACTGGTACATGGACCACTGTTTGGACTGATGGCCTTACCAGTCTTGATCGTTACAAAGGACGATGCTATGATATTGAAGCAGTTGCTGGAGAAGATAATCAATATATTGCTTATGTTGCTTACCCATTAGATTTATTTGAAGAAGGTTCTGTTACCAATTTATTTACTTCTATTGTTGGTAATGTTTTTGGATTCAAAGCCTTACGAGCTTTACGTCTAGAAGATTTACGTATTCCTCCAGCTTATTCCAAAACTTTCCAAGGTCCACCTCATGGTATTCAAGTCGAAAGAGATAAATTAAATAAATATGGTCGTCCATTATTAGGATGTACTATTAAGCCAAAATTAGGTTTATCTGCTAAAAACTATGGTAGAGCTGTATATGAATGTCTTCGTGGCGGACTTGATTTCACGAAAGATGATGAAAACGTAAATTCTCAACCTTTTATGCSTTGGAGAGATCGTTTCTTATTTGTAGCTGAAGCTCTTTATAAATCTCAAGCTGAAACAGGTGAGATTAAAGGACATTATTTAAATGCTACCGCGGGTACGTGTGAAGAAATGATGAAAAGAGCTCAATTTGCTAGAGAACTAGGTGCTCCTATTGTTATGCATGACTATTTAACAGGTGGTTTTACTGCAAATACCACTTTGGCTCATTACTGCCGTGATAATGGCTTGCTTCTCCATATTCACCGCGCAATGCACGCAGTGATTGACCGACAAAAAAACCATGGTATGCATTTCCGTGTATTAGCCAAAGCCTTACGTTTATCCGGTGGAGACCATATTCACGCTGGTACTGTAGTAGGTAAACTTGAAGGAGAACGTCAAGTAACTTTAGGTTTTGTTGATCTCCTTCGTGACGATTATATTGAAAAAGATAGAAGCCGTGGTATTTATTTTACCCAAGACTGGGTTTCTTTACCAGGTGTTTTACCTGTAGCTTCTGGTGGTATTCATGTTTGGCACATGCCAGCATTAACTGAAATCTTTGGAGATGATTCTGTATTACAGTTTGGTGGAGGAACTTTAGGTCACCCTTGGGGTAATGCACCTGGTGCGGTTGCTAATAGAGTGGCTTTAGAAGCGTGTGTACAAGCTCGTAATGAAGGACGTGATCTTGCTCGCGAAGGTAATGAAGTTATTCGTGAAGCTACT
Hymenodontopsis_mnioides            GGTTAACTAATAAA---ATACCCCAATTAAAATCTAGTTCTATCAATCAATCAACATCTAATAAAAAAATTTCTCAGTATCGTATTCGTTTGGAAGAGAAACAAAAATTACGTTTTCATTATGGAATAACAGAACGACAATTACTTAATTATGTACGTATTGCTAGAAAAGCAAAAGGGTCAACAGGTGAAGTTTTATTACAATTACTCGAAATGCGTTTAGATAATGTTATTTTTCGATTAGGTATGGCTCCTACAATTCCTGGAGCAAGGCAATTAGTAAATCATAGACATATTTTAGTTAATAATCGGATAGTAGATATACCAAGTTATCGGTGTAAACCTCAGGATTTTATTACTATAAAAGATCGACAAAAATCTCAGGCTATAATTG---------------GTAAAAATCTAGATTTTTATCAAAAATATAAAATACCAAATCATTTAACTTATAATTCTTTAGAAAAAAAAGGATTAGTTAATCAAATACTAGATCGTGAATCAATTGGTTTAAAAATAAATGAATTATTAGTTGTAGAATATTATTCTCGTCAGGCTTAAGCCAATAAAGCAGCTATAAAAGCTATGCTTGTCAATCGAGTAGGTGATTTCGGATTANCTCTTGGGATTATGGGTTGTTTTACTATTTTCCAAACAGTAGACTTTTCGACTATTTTTGCTCGTGCCAGCGCCTTTTCCGAACCCCATCATTATTTCATTTTCTGCAATATGAGATTTCATGCCATAACTGTTATTTGTATTTTACTTTTCATTGGCGCTGTTGGAAAATCTGCACAAATAGGATTGCATACTCGGTTACCTGATGCAATGGAGGGTTTTC-----NAATATCTGAGGGCTCTCATGTGCC----AATA---GGTACATTATAACAATCTCACTGTATGCTGGAATCGTCGATCAAATGAGAGTCCCC--------ATCGG--------AAAAATATCTCATTTTGACCAATCAGCAGGAAACCTATAAAGG------AAGGCCAAGCCCACCCAACGAAG---TAAAGG---------------------------------------------------------------CTGAAGGAGCTCT----ATAGGATCCTCAGAGACTGTACGTGAGACCTCTTGTCCG--AAATGGAATTT---ATTCTTGAAAAGAGAAGCTGG---------------------------------------------CCAGATTTAACTAAG-ATACGAAGCATTCTTTTGTCGTGAAGATTCGATCATCTTTTTTTT-AGATTATATA---GTCTAGATATGCAGGTCTTATGGAATAGAA------GGAT-CCGT------ATA-GGGTTTGGGCATGTAGAAAACCTTGTATTGAATCAAATACTCCTCATCA---TTTTGGTTAT---AAGCTGGAAACGGAAAAAAA---TATAT-ATAT------TGTTTT--------------TTTCCAGCGCGGCCTG----ATGTTA-----CATCCCAACTTTCCGCCTGAGCC-------------CAGCCTTATTGTT---ATCCTCACCAAA-GCGCCGCGCGCTGAATCTACC-----AGGATGCAGTTTAAAAAAGCTTAAATATTTTTT-GTTGCTTCGCAAAATATA---------TCTAT----ACTTGCGAAAAGCGTTGGG---ATGGAGCTGAGACGGTG-T----CTCATGTATAAAAGAAGAAAAA---CATCTTAG--------TTGTTAGGGACGCAGCATCCGTAAGATTCTT---GGGAGAGTCTCTATTTCATA---------------AGTGGAAG--------ATACAGTCCCTACTCTTGCTAGGCTCATCAGCTT----AT-TACCTAATGCTCTAAAA---T-AGTATTTCTTTGCCTTATGGGAGCGTAAGAGATTATTAAGATTATCAGACTAAAGAAACTGATATTCTAGCAGCATTTCGAATGACTCCTCAACCAGGAGTACCATCTGAAGAGGCAGGAGCTGCAGTAGCTGCGGAATCTTCCACTGGTACATGGACCACTGTTTGGACTGATGGCCTTACCAGTCTTGATCGTTACAAAGGACGATGCTATGATATTGAAGCAGTTCCTGGAGAAGATAATCAATATATTGCTTATGTTGCTTACCCATTAGATTTATTTGAAGAAGGTTCTGTCACCAATTTATTTACTTCTATTGTTGGTAATGTTTTTGGATTCAAAGCTTTACGAGCTTTACGTCTAGAAGATTTACGTATTCCTCCAGCTTATTCCAAAACTTTCCAAGGCCCACCTCATGGTATTCAAGTCGAAAGAGATAAATTAAATAAATATGGTCGTCCATTATTAGGATGCACTATTAAACCAAAATTGGGTTTATCTGCTAAAAACTATGGTAGAGCTGTATATGAATGTCTTCGTGGTGGACTTGATTTCACGAAAGATGATGAAAACGTAAATTCTCAACCTTTTATGCGTTGGAGAGATCGTTTCTTATTTGTAGCTGAAGCTATTTATAAATCGCAAGCTGAAACAGGTGAAATTAAAGGACATTATTTAAATGCTACCGCGGGTACATGTGAAGAAATGATGAAAAGAGCTCAATTTGCTAGAGAACTAGGCATGCCTATTGTTATGCACGACTATTTAACAGGTGGTTTTACTGCAAATACTAGTTTGGCTCATTATTGCCGTGATAATGGCTTGCTTCTTCATATTCACCGCGCAATGCATGCAGTTATTGACCGACAAAAAAACCATGGTATGCATTTCCGTGTATTAGCCAAAGCGTTACGTCTATCCGGTGGAGACCATATTCACGCTGGTACTGTAGTAGGTAAACTTGAAGGAGAACGTCAAGTAACTTTAGGGTTTGTTGATCTACTTCGTGACGATTATATTGAGAAAGATAGAAGCCGTGGTATTTACTTTACTCAAGACTGGGTTTCTTTACCAGGTATTTTACCTGTAGCTTCTGGCGGTATTCATGTTTGGCATATGCCAGCATTAACTGAAATCTTTGGAGATGATTCTGTATTACAGTTTGGTGGAGGAACTTTAGGTCACCCTTGGGGTAATGCACCTGGTGCAGTTGCTAATAGAGTTGCCTTAGAAGCATGTGTACAAGCTCGTAATGAAGGGCGTGATCTTGCTCGCGAAGGTAATGAAGTTATTCGTGAAGCTACT
Hymenodontopsis_stresemannii        GATCAACTAATAAA---ACACCCCAATTAAAATATAATTCTATCAATCAATCAACATCTAATAAAAAAATTTCTCAATATCGTATTCGTTTAGAAGAGAAACAAAAATTACGTTTTCATTATGGAATAACAGAACGACAATTACTTAATTATGTACGTATTGCTAGAAAAGCAAAAGGGTCAACAGGTGAGGTTTTATTACAATTACTCGAAATGCGTTTAGATAATATTATTTTTCGATTAGGTATGACTCCTACAATTCCTGGAGCAAGGCAATTAGTAAATCATAAACATATTTTAGTTAATAATCGTATAGTAGATATACCAAGTTATCGGTGTAAACCTCAGGATTTTATTACTATTAAAAATCGACAAAAATATCAGGCTATAATTAATAAAAATATAGATAGTAAAAATATAGATTTTTCTCAGAAATATAAAATACCAAATCATTTAACTTATAGTTTTTTAGAAAAAAAAGGATTAGTTAATCAAATACTAGATCGTGAATCAATTGATTTAAAAATAAATGAATTATTAATTGTAGAATATTATTCTCGCCAGGCTTAAGCCAATAAAGCAGCTATAAAAGCTATGCTTGTCAATCGAGTAGGTGATTTCGGATTAGCTCTTGGGATTATGGGTCGTTTTACTATTTTCCAAACAGTAGACTTTTCGACTATTTTTGCTCGTGCCAGCGCCTTTTCCGAACCCCATCATTATTTCATTTTCTGCAATATGAGATTTCATGCCATAACTGTTATTTGTATTTTACTTTTCATTGGCGCTGTTGGAAAATCTGCACAAATAGGATTGCATACTCGGTTACCTGATGCAATGGAGGGTTTTC-----GAATATCTGAGGGCTCTCATGTGCC----AATA---GGTACATTATAACAATCTCACTGTATGCTGGAATCGTCGATCAAATGAGAGTCCCC--------ATCGG--------AAAAATATCTCATTTTGACCAATCAGCAGGAAACCTATAAAGG------AAGGCCAAGCCCACCCAACGAAG---TAAAGG---------------------------------------------------------------TTGAAGGAGCTCT----ATAGGATCCTCAGAGACTGTACGTGAGACCTCTTGTCCG--AAATGGAATTT---ATTCTTGAAAAGAGAAGCTGG---------------------------------------------CCAGATTTAACTAAG-ATACGAAGCATTCTTTTGTCGTGAAGATTCGATCATCTTTTTTTT-AGATTCTATA---GTCTAGATATGCAGGTCTTATGGAATAGAA------GGAT-CCGT------ATA-GGGTTTGGGCATGTAGAAAACCTTGTATTGAATCAAATACTCCTCATCA---TTTTAGTTAT---AAGCTGGAAACGCAAAAAAA---TATAT-ATAT------TGTTTT--------------TTTCCAGCGCGGCCTG----ATGTTA-----CATCCCAACTTTCCGCCTGAGCC-------------CAGCCTTATTGTC---ATCCTCACCAAA-GCGCCGCGCGCTGAATCTACC-----AGGATGCAGTTTAAAAAAGCTTAAATATTTTTT-GTTGCTTCGCAAAATATA---------TCTAT----ACTTGCGAAAAGCGTTGGG---ATGGAGCTGAGACGGTG-T----CTCATGTATAAAAGAAGAAAAA---CATCTTAG--------TTGTTAGGGACGCAGCATCCGTAAGATTCTT---GGGAGAGTCGCTATTTCATA---------------AGTGGAAG--------ATACAGTCCCTACTCTTGCTAGGCTCATCAGCTT----AT-TACCTAATGCTCTAAAA---T-ACTATTTCTTTGCCTTATGGGAGCGTAAGAGATTATTAAGATTATCAGACTANAGAAACTGATATTTTAGCAGCATTTCGAATGACTCCTCANCCAGGAGTACCATCTGAAGAGGCAGGAGCTGCTGTAGCTGCGGAATCTTCTACTGGTACATGGACCACTGTTTGGACCGATGGCCTGACCAATCTTGATCGTTATAAAGGACGATGCTATGATNTTGAANCAGTTCCTGGAGAAGATAATCAATATATTGCTTATGTTGCTTACCCATTAGATTTATTTGAAGAAGGTTCTGTTACCAATTTATTTACTTCTATTGTTGGCAATGTTTTTGGATTTAAAGCTTTACGAGCTTTACGTCTAGAAGATTTACGTATTCCTCCAGCTTATTCCAAAACTTTCCAAGGTCCACCTCATGGTATTCAAGTTGAAAGAGATAAATTAAATAAATATGGTCGTCCATTATTAGGATGTACTATTAAGCCAAAATTGGGTTTATCTGCTAAAAACTATGGTAGAGCTGTATATGAATGTCTTCGTGGTGGACTTGATTTCACAAAAGATGATGAAAACGTAAATTCTCAACCTTTTATGCGTTGGAGAGATCGTTTCTTATTTATAGCTGAAGCTCTTTATAAATCTCAAACTGAAACAGGTGAAATTAAAGGACATTATTTAAATGCTACTGCGGGTACATGTGAAGAGATGATGAAAAGAGCTTACTTTGCTAGAGAACTAGGCGTTCCTATTATTATGCACGATTATTTAACAGGTGGTTTTACTGCAAATACTACTTTGGCTCATTACTGTCGTGATAATGGTTTGCTTCTTCATATTCATCGCGCAATGCATGCAGTTATTGACCGACAAAAAAACCATGGTATGCATTTCCGTGTATTAGCCAAAGCGTTACGTTTATCCGGTGGAGATCATATTCACGCCGGTACTGTAGTAGGTAAACTTGAAGGAGAACGTCAAGTAACTTTAGGGTTTGTTGATCTACTTCGTGATGATTATATTGAAAAAGATAGAAGCCGTGGTATTTACTTCACTCAAGACTGGGTTTCTTTACCAGGTATTTTACCTGTAGCTTCTGGAGGTATTCATGTTTGGCACATGCCAGCATTAACTGAAATCTTTGGAGATGATTCTGTATTACAGTTTGGTGGAGGAACTTTAGGTCACCCTTGGGGTAATGCACCTGGTGCAGTTGCTAATAGAGTTGCTTTAGAAGCGTGTGTACAAGCTCGTAATGAAGGCCGTGATCTTGCTCGCGAAGGTAATGAAGTTATTCGTGAAGCTACT
Hymenodontopsis_vallis_gratiae      GACTAACTAATAAA---ATACCCCAGTTAAGATCTAGTTCTATCAATCAATCAACATCTAATAAAAAAATTTCTCAGTATCGTATTCGTTTAGAAGAAAAACAAAAATTACGTTTTCATTATGGAATAACAGAAAGACAATTACTTAATTATGTACGTATTGCTAGAAAAGCAAAAGGATCAACAGGTGAAGTGCTATTACAATTACTCGAAATGCGTTTAGATAATGTTATTTTTCGATTAGGTATGACTCCTACAATTCCCGGAGCAAGGCAATTAGTAAATCATAGACATATTTTAGTTAATGATCGTATAGTAAATATACCAAGTTATCGGTGTAAACCTCAGGATTTTATTACTATAAAAGATCGACAAAAATCTCAGGCTATAATTA---------------GTAAAAATATAGATTTTTATCAAAAATATAAAATACCAAATCATTTAACTTATAGTTATTTAGAAAAAAAAGGATTTGTTAATCAAATACTAGATCGTAAATCAATTGGTTTAAAAATAAATGAATTATTAGTTGTAGAATATTATTCTCGTCAGGCTTAAGCCAATAAAGCAGCTATAAAAGCTATGCTTGTCAATCGAGTAGGTGATTTCGGATTAGCTCTCGGGATTATGGGTTGTTTTACTATTTTTCAAACAGTAGACTTTTCGACTATTTTTGCTCGTGCCAGCGCCTTTTCCGAACCCCATCATTATTTCATTTTTTGCAATATGAGATTTCATGCCATAACTGTTATTTGTATTTTACTTTTCATTGGCGCTGTTGGAAAATCTGCACAAATAGGATTGCATACTCGGTTACCTGATGCAATGGAGGGTTTTC-----GAATATCTGAGGGCTCTCATGTGCC----AATA---GGTACATTATAACAATCTCACTGTATGCCGGAATCGTCGATCAAATGAGAGTCCCC--------ATCGG--------AAAAATATCTCATTTTGACCAATCAGCAGGAAACCTATAAAGG------AAGGCCAAGCCCACCCAACGAAG---TAAAGG---------------------------------------------------------------CTGAAGGAGCTCT----ATAGGATCCTCAGAGACTGTACGTGAGACCTCTTGTCCG--AAATGGAATTT---ATTCTTGAAAAGAGAAGCTGG---------------------------------------------CCAGATTTAACTAAG-ATACGAAGCATTCTTTTGTCGTGAAGATTCGATCATCTTTTTTTTTAGATTCTATA---GTCTAAATATGCAGGTCTTATGGAATAGAA------GGAT-CCGT------ATA-GGGTTTGGGCATGTAGAAAACCTTGTATTGAATCAAATACTCCTCATCA---TTTTGGTTAT---AAGCTGGAAACGGAAAAATA---TATAT-ATAT------TGTTTT--------------TTCCCAGCGCGGCCTG----ATGTTA-----CATCCCAACTTTCCGCCTGAGCC-------------CAGCCTTATTGTC---ATCCTTACCAAA-GCGCCGCGCGCTGAATCTACC-----AGGATGCAGTTTAAACAAGCTTAAATATTTTTT-GTTGCTTCGCAAAATATA---------TCTAT----ACTTGCGAAAAGCGTTGGG---ATGGAGCTGAGACGGTG-T----CTCATGTATAAAAGAAGAAAAA---CATCTTAG--------TTGTTAGGGACGCAGCATCCGTAAGATTCTT---GGGAGAGTCTCGATTTCATA---------------AGTGGAAG--------ATACAGTCCCTACTCTTGCTAGGCTCATCAGCTT----AT-TACCTAATGCTCTAAAA---T-AGTATTTCTTTGCCTTATGGGAGCGTAAGAGATTATTAAGATTATCAGACTAAAGAAACTGATATTTTAGCAGCATTTCGAATGACTCCTCAACCAGGAGTACCATCTGAAGAGGCAGGAGCTGCAGTAGCTGCGGAATCTTCCACTGGTACATGGACCACTGTTTGGACTGATGGCCTTACCAGTCTTGATCGTTATAAAGGACGATGCTATGATATTGAAGCAGTTCCTGGAGAAGATAATCAATATATTGCTTATGTTGCTTACCCATTAGATTTATTTGAAGAAGGTTCTGTTACCAATTTATTTACTTCTATTGTTGGTAATGTTTTTGGATTTAAAGCTTTACGAGCTTTACGTCTAGAAGATTTACGTATTCCTCCAGCTTATTCCAAAACTTTTCAAGGCCCACCTCATGGTATTCAAGTTGAGAGAGATAAATTAAATAAATATGGTCGTCCATTATTAGGATGTACTATTAAGCCGAAATTGGGTTTATCTGCTAAAAACTATGGTAGAGCCGTATATGAATGTCTTCGTGGTGGACTTGATTTCACGAAAGATGATGAAAACGTAAATTCTCAACCTTTTATGCGTTGGAGAGATCGTTTCTTATTTGTAGCTGAAGCTCTTTACAAATCTCAAGCTGAAACAGGTGAAATTAAAGGACATTATTTAAATGCTACCGCGGGTACATGTGAAGAAATGATGAAAAGAGCTCAATTTGCTAGAGAACTGGGTGCTCCTATTGTCATGCACGACTATTTAACAGGTGGTTTTACTGCAAATACTACTTTGGCTCATTACTGCCGTGATAATGGCTTGCTTCTTCATATTCACCGCGCAATGCATGCAGTTATTGACCGACAAAAAAATCATGGTATGCATTTCCGTGTATTAGCCAAAGCGTTACGTTTATCCGGTGGAGACCATATTCACGCTGGTACTGTAGTAGGTAAACTTGAAGGAGAACGTGAAGTAACTTTAGGGTTTGTTGATCTACTTCGTGATGATTATATTGAGAAAGATAGAAGTCGTGGTATTTACTTCACTCAAGACTGGGTTTCTTTACCAGGTGTTTTACCTGTAGCTTCTGGCGGTATTCATGTTTGGCATATGCCAGCATTAACCGAAATTTTTGGAGATGATTCTGTATTACAGTTTGGTGGAGGAACTTTAGGTCACCCTTGGGGTAATGCACCTGGTGCAGTTGCTAATAGAGTTGCCTTAGAAGCCTGTGTACAAGCTCGTAATGAAGGACGTGATCTTGCTCGTGAAGGTAATGAAGTTATTCGTGAAGCTACT
Hypnella_diversifolia               GACTAACTAATAAA---ATACCTGAATTAAAATCTAATTCTATTACTCAATCAACATCTAATAAAAAAATTTCTCAGTATCGCATTCGTTTAGAAGAAAAACAAAAATTACGTTTTCATTATGGAATAACAGAACGACAATTACTTAATTATGTACGTATTGCTAGAAAAGCAAAAGGATCCACAGGTGAAGTTTTATTACAATTACTCGAAATGCGTTTAGATAATATTATTTTTCGATTAGGTATGGCTCCTACGATTCCTGGAGCAAGACAATTAGTAAACCATAGACATATTGTAGTTAATGATTATATAGTAGATATACCAAGTTATCGGTGCAAACCTCAAGATTTTATTACTATTAAAAACCAACGAAAATCTGAGGCTATAATTA---------------GTAAAAACATAGAGTTTTATCAAAAAATGAAAATACCAAATTATTTAACTTATAATTTTTTAGAAAAAAAAGGATTAATTAATCAAATATTAGATCGTGAATCAATTGGTTTAAAAATAAATGAATTATTAGTTGTAGAATATTATTCTCGTCAAGCTTAAGCCAATAAAGCAGCTATAAAAGCTATGCTCGTTAATCGAGTAGGTGATTTCGGATTAGCTCTCGGAATTATGGGTTGTTTTACTATTTTCCAAACAGTAGACTTTTCGACTATTTTCGCTCGTGCTAGCGCCTTTTCCGAACCCCATCATTATTTCATTCTTTGCAATATGAGATTTCATGCCATAACTGTTATTTGTATTTTACTTTTCATCGGCGCTGTTGGAAAATCTGCACAAATAGGATTGCATACTCGGTTACCTGATGCAATGGAGGGTTTTC-----GAATATCTGAGGGCTCTCATGTGCC----AATC---GGTACATTATACCAATCTCACTGTATGCCGGAATCGTCGATCAAATGAGAGTCCCC--------ATCGGAAGG----AAAAATATCTCATTTTGGCCAATCGGCAGGAAACCTATAGAGA------AAGGCCAAGCCCACCCAACGAAG---TAAAGG---------------------------------------------------------------CTGAAGGAGCCCTATATATAGGATCCTCAGAGACTGTACGTGAGACCTCTTGTCCG--AAATGGAATTT---ATTCTTGAAAAGCGAAGCTGA---------------------------------------------CCAGATTTAACCAAG-ATACGAAGCATTCTTTTGTCGTGAAGATTCGATCATCTTTTTTCT-AGATTATAGA---GTCTAGATATGCAGATCTTATAGAATAGAA------GGAT-CCGT------CTA-GGGTTTGGGCATGTAGAAAACCTTGTATTGAATCAAATACTCCTCATCA---GTTTGGTTAT---AAGCTGGAAACGGAAAAAAA---TATAT-ATAT------TGTTTT--------------TTTACAGCGCGGCCCG----ATGTTC-----CATTCCAACTTTCCGCTCCAACTTTCCGCCTGAGCTCAGCCTTATTGTC---ATCCTTACCAAA-GCGCCGCGCGCTGAATCTACC-----GGGATGCAGTTTAAAAAAGCTTAAATATTTTTT--TTGCTTCGCGAAATCTA---------TTTAT----ACTCGCGAAAAGCGTTGGGAGGATGGAGCTGAGACGGTG-T----CTCATGTATGAAAGAAAAAGAA---CATCTTAG--------TTGTTAGGGACGCAGCATCCGTAAGATTCTT---GGGAGAGTCTCTATTTCATA---------------AGTGGAAG--------ATCCAGTCCCTACTCTTGCTAGGCTCATCAGCTTATTTAT-TACCTAATGCTCTAAAA---T-AGTCTTTTTTTGCCTTATGGGAGCATAGGAGAAAAGAG???????????????????????????????????????????????????????????????????????????????????????????????????????????????????????????????????????????????????????????????????????????????????????????????????????????????????????????????????????????????????????????????????????????????????????????????????????????????????????????????????????????????????????????????????????????????????????????????????????????????????????????????????????????????????????????????????????????????????????????????????????????????????????????????????????????????????????????????????????????????????????????????????????????????????????????????????????????????????????????????????????????????????????????????????????????????????????????????????????????????????????????????????????????????????????????????????????????????????????????????????????????????????????????????????????????????????????????????????????????????????????????????????????????????????????????????????????????????????????????????????????????????????????????????????????????????????????????????????????????????????????????????????????????????????????????????????????????????????????????????????????????????????????????????????????????????????????????????????????????????????????????????????????????????????????????????????????????????????
Hypnella_pallescens                 GACTAACTAATAAA---ATACCTGAATTAAAATCTAGTTCTATTACTCAATCAACATCTAATAAAAAAATTTCTCAGTATCGCATTCGTTTAGAAGAAAAACAAAAATTACGTTTTCATTATGGAATAACAGAACGACAATTACTTAATTATGTACGTATTGCTAGAAAAGCAAAAGGATCTACAGGTGAAGTTTTATTACAATTACTAGAAATGCGTTTAGATAATATTATTTTTCGATTAGGTATGGCTCCTACGATTCCTGGAGCAAGACAATTAGTAAATCATAGACATATTGTAGTTAATAATAATATAGTAAATATACCTAGTTATCGATGCAAACCTCAAGATTTTATTACTATTAAAAACCAAGGAAAATCTGATACTATAGTTA---------------GTAAAAACATAGAGTTTTACCAAAAAATTAAAATACCAAACCATTTAACTTATAATTTTTTAGAAAAAAAAGGATTAATTAAGCAAATATTAGATCGTGAATCAATTAGTTTAAAAATAAATGAATTATTAGTTGTAGAATATTATTCTCGTCAAGCTTAA?????????????????????????????????????????????????????????????????????????????????????????????????????????????????????????????????????????????????????????????????????????????????????????????????????????????????????????????????????????????????????????????????????????????????????????????????ATCTGAGGGCTCTCATGTGCC----AATC---GGTCCATTATACCAATCTCACTATATGCCGGAATCGTCGATCAAATGAGAGTCCCC--------ATCGGAAGG----AAAAATATCTCATTTTGGCCAATCGGCAGGAAACCTATAGAGA------AAGGCCAAGCCCACCCAACGAAG---GAAAGG---------------------------------------------------------------CTGAAGGAGCCCTATATATAGGATCCTCAGAGACTGTACGTGAGACCTCTTGTCCG--AAATGGAATTT---ATTCTTGAAAAGCGAAGCTGA---------------------------------------------CCAGATTTAACCAAG-ATACGAAGCATTCTTTTGTCGTGAAGATTCGATCATCTTTTTTCT-AGATTATAGA---GTCTAGATATGCAGATCTTATAGAAAAGA----------T-CCGT------CTA-GGGTTTGGGCATGTAGAAAACCTTGTATTGAATCAACTACTCTTCATCA---GTTTGGTTAT---AAGCTGGAAACGGAAAAAAA---TCTAT-ATAT------TGTTTT--------------TTTACAGCGCGGCCCG----CTGTTC-----CATTCCAACTTTCCGCTTGAGCT-------------CAGCCTTATTGTC---ATCCTCACCAAC-GCGCCGCGCGCTGAATCTACC-----AGGATGCAGTTTAAAAAAGCTTAAATATTTTTT--TTGCTTCGCGAAATATA---------TCTAT----ACTCGCGAAAAGCGTTGGGAGGATGGAGCTGAGACGGTG-T----CTCATGTATGAAAGAAAAAAAA---CATCTTAG--------TTGTTAGGGACGCAGCATCCGTAAGATTCTT---GAGAGAGTTTCTATTTCATA---------------AGTGGAAG--------ATACAGTCCCTACTCTTGCTAGGCTCATCAGCTTATTTAT-TACCTAATGCTCTAAAA---T-AGTTTTTTTT-GCCTTATGGGAGCATAGGAGATTATTA???????????????????????????????????????????????????????????????????????????????????????????????????????????????????????????????????????????????????????????????????????????????????????????????????????????????????????????????????????????????????????????????????????????????????????????????????????????????????????????????????????????????????????????????????????????????????????????????????????????????????????????????????????????????????????????????????????????????????????????????????????????????????????????????????????????????????????????????????????????????????????????????????????????????????????????????????????????????????????????????????????????????????????????????????????????????????????????????????????????????????????????????????????????????????????????????????????????????????????????????????????????????????????????????????????????????????????????????????????????????????????????????????????????????????????????????????????????????????????????????????????????????????????????????????????????????????????????????????????????????????????????????????????????????????????????????????????????????????????????????????????????????????????????????????????????????????????????????????????????????????????????????????????????????????????????????????????????????????
Hypnodendron_arcuatum               GACTAACTAATAAA---ACACCCCAGTTAAAATCTAGTTCTATCAATCAATCAACATCTAATAAAAAAATTTCTCAGTATCGCATTCGTTTAGAAGAAAAACAAAAATTACGTTTTCATTATGGAATAACAGAACGGCAATTACTTAATTATGTACGTATTGCTAGAAAAACAAAAGGGTCCACAGGTGAAGTTTTATTACAATTACTTGAAATGCGTTTAGATAATGTTATTTTTCGATTAGGTATGGCTCCTACAATTCCTGGAGCAAGGCAATTAGTAAATCATAGACATATTTTAGTTAATGATCGTATAGTAGATATACCAAGTTATCGGTGTAAACCTCAGGATTTTATTACTATAAAAGATCGACCAAAATCTCAGGCTATAATTA---------------GTAAAAATATAGATTTTTATCAAAAGTATAAAATACCAAATCATTTAACTTATAGTTCTTTAGAAAAAAAAGGATTTATTAACCAAATACTAGATCGTGAATCAATTGGTTTAAAAATAAATGAATTATTAGTTGTAGAATATTATTCTCGTCAAGCTTAA?????????????????????????????????????????????????????????????????????????????????????????????????????????????????????????????????????????????????????????????????????????????????????????????????????????????????????????????????????????????????????????????????????????????????????????????????????????????????????????????????????????????????????????????????????????????????????CCCC--------ATCGG--------AAAAATATCTCATTTTGGCCAATCASCAGGAAACCTATMAAGG------AAGGCCAMGCCCACCCAACGAAS---TAAAGG---------------------------------------------------------------CTGAAGGAGCTCT----ATAGGATCCTCAGAGACTGTMCGTGAGACCTCTTGTCCG--AAATGGAATTT---ATTCTTGAAAAGAGAAGCTGA---------------------------------------------CCAGATTTCACTAAN-ATACGAAGCATTCTTTTGTCGTGAARATTCGATCATCTTTTTTTT-AGATTATATA---GTCTAGATATGCAAGTCTTATGGAATAGAA------GGAT-CCGT------YTA-GGGTTTGGGCATGTAGAAAACCTTGTATTGAATCAAATACTCCTCATCA---TTTTGGTTAT---AAGTTGGAAACGGAAAAAAA---TATAT-ATAT------TGTTTT--------------TTTCCAGCGCGGCCTG----ATGTTA-----CATCCCAACTTTCTGCCTGAGCC-------------CAGCCTTATTGTC---ATTCTTACCAAA-GCGCCGCGCGCTGAATCTACC-----AGGATGCAGTTTAAAAAAGCTTAAATATTTTTC-GTTGCTTCGCGAAATATA---------TCTAT----ACTCACAAAAAATGTTAAA---ATAGAGCTGAGACGGTG-T----CTCATGTATAAAAGAAGAAAAA---CATCTTAG--------TTGTTAGGGACGCAGCATCCGTAAGATTCTT---GGGAAAGTTTCTATTTCATA---------------AGTGGAAG--------ATACAGTCCCTACTCTTGCTAGGCTTATCAGTTT----AT-TACCTAATGCTCTAAAA---T-AGTATTTCTTTGCCTTATAAAAGCGTAAAAAATTATTAAGACTATCAGACTAAAGAAACTGATATTTTAGCAGCATTTCGAATGACTCCCCAACCAGGAGTACCAGCTGAAGAGGCAGGAGCCGCGGTAGCTGCAGAATCTTCCACTGGTACATGGACCACTGTTTGGACTGATGGCCTTACCAGTCTTGATCGTTATAAAGGACGATGCTATGATATTGAAGCAGTTGCTGGAGAAGATAATCAATATATTGCTTATGTTGCTTACCCATTAGATTTATTTGAAGAAGGTTCTGTTACCAATTTATTTACTTCTATTGTTGGTAATGTTTTTGGATTTAAAGCTTTACGAGCTTTACGTCTAGAAGATTTACGTATTCCTCCAGCTTATTCCAAAACTTTCCAAGGCCCACCTCATGGTATTCAAGTTGAAAGAGATAAATTAAATAAATATGGTCGTCCATTATTAGGATGCACTATTAAGCCAAAGCTGGGTTTATCTGCTAAAAACTACGGTAGAGCTGTATATGAATGTCTTCGTGGTGGACTTGATTTCACGAAAGATGATGAAAACGTAAATTCTCAACCTTTTATGCGTTGGAGAGATCGTTTCTTATTTGTAGCTGAAGCTCTTTACAAATCTCAAGCGGAAACAGGTGAAATTAAAGGACATTATTTAAATGCTACCGCAGGTACATGTGAAGAAATGATGAAAAGAGCTCACTTTGCTAGAGAATTAGGTGCTCCTATTGTCATGCATGACTATTTAACAGGCGGTTTTACTGCAAATACTACCTTAGCTCATTACTGTCGTGATAATGGCTTGCTTCTTCATATTCACCGCGCAATGCATGCAGTTATTGACCGACAAAAAAACCATGGTATGCATTTCCGTGTATTAGCAAAAGCGTTACGTTTATCTGGTGGAGATCATATTCACGCTGGTACTGTAGTAGGTAAGCTTGAAGGAGAACGCCAAGTAACTTTAGGGTTTGTCGATCTACTTCGTGATGATTATATTGAGAAAGATAGAAGCCGTGGTATTTATTTCACTCAAGATTGGGTTTCTTTACCAGGTGTTTTCCCTGTAGCTTCCGGTGGTATTCATGTTTGGCATATGCCAGCATTAACTGAAATTTTTGGAGATGATTCTGTATTACAGTTTGGTGGAGGAACTTTAGGTCATCCTTGGGGTAATGCACCTGGTGCAGTTGCTAATAGAGTTGCTGTAGAAGCTTGTGTACAAGCTCGTAATGAAGGACGTGATCTTGCTCGCGAAGGTAATGAAATTATTCGTGAAGCTGCT
Hypnodendron_spininervium           GACTAACTAATAAA---ACACCCCAGTTAAAATCTAGTTCTATCAATCAATCAACATCTAATAAAAAAATTTCTCAGTATCGCATTCGTTTAGAAGAAAAACAAAAATTACGTTTTCATTATGGAATAACAGAACGGCAATTACTTAATTATGTACGTATTGCTAGAAAAACAAAAGGGTCCACAGGTGAAGTTTTATTACAATTACTTGAAATGCGTTTAGATAATGTTATTTTTCGATTAGGTATGGCTCCTACGATTCCTGGAGCAAGGCAATTAGTAAATCATAGACATATTTTAGTTAATGATCATATAGTAGATATACCAAGCTATCGGTGTAAACCTCAAGATTTTATTACTATAAAAGATCGATCAAAATCTCAGACTATAATTA---------------GTAAAAATATAGATTTTTATCAAAAGTATAAAATACCAAATCATTTAACTTATAGTTCTTTAGAAAAAAAAGGATTTGTTAACCAAATACTAGATCGTGAATCAATTGGTTTAAAAATAAATGAATTATTAGTTGTAGAATATTATTCTCGTCAAGCTTAAGCCAATAAAGCAGCTATAAAAGCTATGCTTGTCAATCGAGTAGGTGATTTCGGATTAGCTCTCGGGATTATGGGTTGTTTTACTATTTTTCAAACAGTAGACTTTTCGACTATTTTTGCTCGTGCCAGCGCCTTTTCCGAACCCCATCATTATTTTCTTTTTTGTAATATGAGATTTCATGCCATAACTGTTATTTGTATTTTACTTTTCATTGGCGCTGTTGGAAAATCTGCACAAATAGGATTGCATACTCGGTTACCTGATGCAATGGAGGGTTTTC-----GACTATCTGAGGGCTCTCATGTGCC----AATA---GGTACATTATAACAATCTCACTGTATGCCGGAATCGTCAATCAAATGAGAGTCCCC--------ATCGG--------AAAAATATCTCATTTTGGCCAATCAGCAGGAAACCTATAAAGG------AAGGCCAAGCCCACCCAACGAAG---TAAAGG---------------------------------------------------------------CTGAAGGAGCTCT----ATAGGATCCTCAGAGACTGTACGTGAGACCTCTTGTCCG--AAATGGAATTT---ATTCTTGAAAAGAGAAGCTGA---------------------------------------------CCAGATTTCACTAAG-ATACGAAGCATTCTTTTGTCGTGAAGATTCGATCATCTTTTTTTT-AGATTATATA---GTCTAGATATGCAAGTCTTATGGAATAGAA------GGAT-CCGT------TTA-GGGTTTGGGCATGTAGAAAACCTTGTATTGAATCAAATACTCCTCATCA---TTTTGGTTAT---AAGTTGGAAACGGAAAAAAA---TATAT-ATAT------TGTTTT--------------TTTCCAGCGCGGCCTG----ATGTTA-----CATCCCAACTTTCTGCCTGAGCC-------------CAGCCTTATTGTC---ATTCTTACCAAA-GCGCCGCGCGCTGAATCTACC-----AGGATGCAGTTTAAAAAAGCTTAAATATTTTTC-GTTGCTTCGCGAAATATA---------TCTAT----ACTCACAAAAAATGTTAAA---ATAGAGCTGAGACGGTG-T----CTCATGTATAAAAGAAGAAAAA---CATCTTAG--------TTGTTAGGGACGCAGCATCCGTAAGATTCTT---GGGAAAGTTTCTATTTCATA---------------AGTGGAAG--------ATACAGTCCCTACTCTTGCTAGGCTTATCAGTTT----AT-TACCTAATGCTCTAAAA---T-AGTATTTCTTTGTCTTATAAAAGCGTAAAAAATTATTAAGACTATCAGACTAAAGAAACTGATATTTTAGCAGCATTTCGAATGACTCCCCAACCAGGAGTACCAGCTGAAGAGGCAGGAGCCGCGGTAGCTGCAGAATCTTCCACTGGTACATGGACCACTGTTTGGACTGATGGCCTTACCAGTCTTGATCGTTATAAAGGGCGATGCTATGATATTGAAGCAGTTGCTGGAGAAGATAATCAATATATTGCTTATGTTGCTTACCCATTAGATTTATTTGAAGAAGGTTCTGTTACCAATTTATTTACTTCTATTGTTGGTAATGTTTTTGGATTTAAAGCTTTACGAGCTTTACGTCTAGAAGATTTACGTATTCCTCCAGCTTATTCCAAAACTTTCCAAGGCCCACCTCATGGTATTCAAGTTGAAAGAGATAAATTAAATAAATATGGTCGTCCATTATTGGGATGCACTATTAAGCCAAAACTGGGTTTATCTGCTAAAAACTACGGTAGAGCTGTATATGAATGTCTTCGTGGTGGACTTGATTTCACAAAAGATGATGAAAACGTAAATTCTCAACCTTTTATGCGTTGGAGAGATCGTTTCTTATTTGTAGCTGAAGCTCTTTACAAATCTCAATCGGAAACAGGTGAAATTAAAGGACATTATTTAAATGCTACCGCAGGTACATGTGAAGAAATGATGAAAAGAGCTCAATTTGCTAGAGAATTAGGTGCTCCTATTGTCATGCACGACTATTTAACAGGTGGTTTTACTGCAAATACTACTTTAGCTCATTACTGTCGTGATAATGGCTTACTTCTTCATATTCACCGCGCAATGCATGCAGTTATTGACCGACAAAAAAACCATGGTATGCATTTCCGTGTATTAGCTAAAGCTTTACGTTTATCTGGTGGAGATCATGTTCACGCTGGTACTGTAGTAGGTAAACTTGAAGGAGAACGTCAAGTAACTTTAGGGTTTGTCGATCTACTTCGTGATGATTATATTGAGAAAGATAGAAGTCGTGGTATTTATTTCACTCAAGATTGGGTTTCTTTACCAGGTGTTTTCCCTGTAGCTTCCGGTGGTATTCATGTTTGGCATATGCCAGCATTAACTGAAATTTTTGGAGATGATTCTGTATTACAGTTTGGTGGAGGAACTTTAGGTCATCCTTGGGGTAATGCACCTGGTGCAGTTGCTAATAGAGTTGCTGTCGAAGCTTGTGTACAAGCTCGTAATGAAGGACGTGATCTTGCTCGCGAAGGTAATGAAATTATTCGTGAAGCTACT
Hypnodendron_vitiense               GACTAACTAATAAA---ACACCCCAGTTAAAATCTAGTTCTATCAATCAATCAACATCTAATAAAAAAATTTCTCAGTATCGAATTCGTTTAGAAGAAAAACAAAAATTACGTTTTCATTATGGAATAACAGAACGGCAATTACTTAATTATGTACGTATTGCTAGAAAAACAAAAGGGTCCACAGGTGAAGTTTTATTACAATTACTTGAAATGCGTTTAGATAATGTTATTTTTCGATTAGGTATGGCTTCTACGATTCCTGGAGCAAGGCAATTAGTAAATCATAGACATATTTTAGTTAATGATCGTATAGTAGATATACCAAGTTATCGGTGTAAACCTCAAGATTTTATTACTATAAAAGATCGATCAAAATCTCAGGCTATAATTA---------------GTAAAAATATAGATTTTTATCAAAAGTATAAAATACCAAACCATTTAACTTATAGTTCTTTAGAAAAAAAAGGATTTGTTAACCAAATACTAGATCGTGAATCAATTGGTTTAAAAATAAATGAATTATTAGTTGTAGAATATTATTCTCGTCAAGCTTAAGCCAATAAAGCAGCTATAAAAGCTATGCTTGTCAATCGAGTAGGTGATTTCGGATTAGCTCTCGGGATTATGGGTTGTTTTACTATTTTTCAAACAGTAGACTTTTCGACTATTTTTGCTCGTGCCAGCGCCTTTTCCGAACCCCATCATTATTTTCTTTTTTGTAATATGAGATTTCATGCCATAACTGTTATTTGTATTTTACTTTTCATTGGCGCTGTTGGAAAATCTGCACAAATAGGATTGCATACTCGGTTACCTGATGCAATGGAGGGTTTTC-----GACTATCTGAGGGCTCTCATGTGCC----AATA---GGTACATTATAACAATCTCACTGTATGCCGGAATCGTCAATCAAATGAGAGTCCCC--------ATCGG--------AAAAATATCTCATTTTGGCCAATCAGCAGGAAACCTATAAAGG------AAGGCCAAGCCCACCCAACGAAG---TAAAGG---------------------------------------------------------------CTGAAGGAGCTCT----ATAGGATCCTCAGAGACTGTACGTGAGACCTCTTGTCCG--AAATGGAATTT---ATTCTTGAAAAGAGAAGCTGA---------------------------------------------CCAGATTTCACTAAG-ATACGAAGCATTCTTTTGTCGTGAAGATTCGATCATCTTTTTTTT-AGATTATATA---GTCTAGATATGCAAGTCTTATGGAATAGAA------GGAT-CCGT------TTA-GGGTTTGGGCATGTAGAAAACCTTGTATTGAATCAAATACTCCTCATCA---TTTTGGTTAT---AAGTTGGAAACGGAAAAAAA---TATAT-ATAT------TGTTTT--------------TTTCCAGCGCGGCCTG----ATGTTA-----CATCCCAACTTTCTGCCTGAGCC-------------CAGCCTTATTGTC---ATTCTTACCAAA-GCGCCGCGCGCTGAATCTACC-----AGGATGCAGTTTAAAAAAGCTTAAATATTTTTC-GTTGCTTCGCGAAATATA---------TCTAT----ACTCACAAAAAATGTTAAA---ATAGAGCTGAGACGGTG-T----CTCATGTATAAAAGAAGAAAAA---CATCTTAG--------TTGTTAGGGACGCAGCATCCGTAAGATTCTT---GGGAAAGTTTCTATTTCATA---------------AGTGGAAG--------ATACAGTCCCTACTCTTGCTAGGCTTATCAGTTT----AT-TACCTAATGCTCTAAAA---T-AGTATTTCTTTGTCTTATAAAAGCGTAAAAAATTATTAAGACTATCAGACTAAAGAAACTGATATTTTAGCAGCATTTCGAATGACTCCCCAACCAGGAGTACCAGCTGAAGAGGCAGGAGCCGCGGTAGCTGCAGAATCTTCCACTGGTACATGGACTACTGTTTGGACTGATGGCCTTACCAGTCTTGATCGTTATAAAGGGCGATGCTATGATATTGAAGCAGTTGCTGGAGAAGAGAATCAATATATTGCTTATGTTGCTTACCCATTAGATTTATTTGAAGAAGGTTCTGTTACCAATTTATTTACTTCTATTGTTGGTAATGTTTTTGGATTTAAAGCTTTACGAGCTTTACGTCTAGAAGATTTACGTATTCCTCCAGCTTATTCCAAAACTTTCCAAGGCCCACCTCATGGTATTCAAGTTGAAAGAGATAAATTAAATAAATATGGTCGTCCATTATTGGGATGCACTATTAAGCCAAAATTGGGTTTATCTGCTAAAAACTACGGTAGAGCTGTATATGAATGTCTTCGTGGTGGACTTGATTTCACAAAAGATGATGAAAACGTAAATTCTCAACCTTTTATGCGTTGGAGAGATCGTTTCTTATTTGTAGCTGAAGCTCTTTACAAATCTCAATCGGAAACAGGTGAAATTAAAGGACATTATTTAAATGCTACCGCAGGTACATGTGAAGAAATGATGAAAAGAGCTCAATTTGCTAGAGAATTAGGTGCTCCTATTGTCATGCACGACTATTTAACAGGTGGTTTTACTGCAAATACTACTTTAGCTCATTACTGTCGTGATAATGGCTTACTTCTTCATATTCACCGCGCAATGCATGCAGTTATTGACCGACAAAAAAACCATGGTATGCATTTCCGTGTATTAGCTAAAGCTTTACGTTTATCTGGTGGAGATCATGTTCACGCTGGTACTGTAGTAGGTAAACTTGAAGGAGAACGTCAAGTAACTTTAGGGTTTGTCGATCTACTTCGTGATGATTATATTGAGAAAGATAGAAGCCGTGGTATTTATTTCACTCAAGATTGGGTTTCTTTACCAGGTGTTTTACCTGTAGCTTCCGGTGGTATTCATGTTTGGCATATGCCAGCATTAACTGAAATTTTTGGAGATGATTCTGTATTACAGTTTGGTGGAGGAACTTTAGGTCATCCTTGGGGTAATGCACCTGGTGCAGTTGCTAATAGAGTTGCTGTAGAAGCTTGTGTACAAGCTCGTAATGAAGGACGTGATCTTGCTCGCGAAGGTAATGAAATTATTCGTGAAGCTACT
Hypnum_cupressiforme                GACTAACTAATAAA---ACACCCCAGTTAAAATCTAGTTCTATCAATCAATCAACATCTAATAAAAAAATTTCTCAGTATCGCATTCGTTTAGAAGAAAAACAAAAATTACGTTTTCATTATGGAATAACAGAACGACAATTACTTAATTATGTACGTATTGCTAGAAAAGCAAAAGGATCCACAGGTGAGGTTTTATTACAATTACTCGAAATGCGTTTAGATAATGTTATTTTTCGATTAGGTATGGCTCCTACGATTCCTGGAGCAAGACAATTAGTAAATCATAGACATATTTTAATTAATGATTGTATAGTAGATATACCAAGTTATCGGTGTAAACCTCAGGATTTTATTACTATAAAAAATCAACGAAAATCTGAGACTATAATTA---------------GTAAAAATATAGAGTTTTATCAAAAATCTAAAATACCAAATCATTTAACTTATAGTTCTTTAGAAAAAAAAGGATTAGTTAATCAAATATTAGATCGTGAATCAATTGGTTTAAAAATAAATGAATTATTAGTTGTAGAATATTATTCTCGTCAAGCTTAAGCCAATAAAGCAGCTATAAAAGCTATGCTTGTCAATCGAGTAGGTGATTTCGGATTAGCTCTCGGGATTATGGGTTGTTTTACTATTTTTCAAACAGTAGACTTTTCGACTATTTTTGCTCGTGCCAGCGCCTTTTCCGAACCCCATCATTATTTTATTTTTTGCAACATGAGATTTCATGCCATAACTGTTATTTGTATCTTACTTTTCATCGGCGCTGTTGGGAAATCTGCACAAATAGGATTGCATACTCGGTTACCTGATGCAATGGAGGGTTTTC-----GAATATCTGAGGGCTCTCATGTGCC----AATA---GGTACATTATACCAATCTCACTGTATGCCGGAATCGTCGATTAAATGAGAGTCCCC--------ATCGG--------AAAAATATCTCATTTTGGCCAATCGGCAGGAAACCTATAAAGG------AAGGCCAAGCCCACCCAACGAAG---TAAAGG---------------------------------------------------------------CTGAAGGAGCTCT----ATAGGATCCTCAGAGACTGTACGTGAGACCTCTTGTCCG--AAATGGAATTT---ATTCTTGAAAAGCGAAGCTGA---------------------------------------------CCAGATTTAACTAAG-ATACGAAGCATTCTTTTGTCGTGAAGATTCGATCATCTTTTTTTT-AGATTATATA---GTCTAGATATGCAGGTCTTATGGAATAGAA------GGAT-CCGT------ATA-GGGTTTGGGCATGTAGAAAACCTTGTATTGAATCAAATACTCCTCATCA---GTTTGGTTAT---AAGCTGGAAACGGAAAAAAA---TATATTATATAT----TGTTTT--------------TTTCCAGCGCGGCCTG----ATGTTA-----CATCCCAACTTTCCGCCTGAGCC-------------CAGCCTTATTGTC---ATCCTCACCAAA-GCGCCGCGCGCTGAATCTACC-----AGGATGCAGTTTAAAAAAGCTTAAATATTTTTT--TTGCTTCGCGAAATATA---------TCTAT----ACTCGCGAAAAGCGTTGGGAGGATGGAGCTGAGACGGTG-T----CTCATGTATAAAAGAAGAAAAA---CATCTTAG--------TTGTTAGGGACGCAGCATCCGTAAGATTCTT---GGGAGAGTCTCTATTTCATA---------------AGTGGAAG--------ATACAGTCCCTACTCTTGCTAGGCTCATCAGCTT----AT-TACCTAATGCTCTAAAA---T-AGTATTTCTTTGCTTTATGGGAGCGTAAGAGATTA???AGATTATCAGACTAAAGAAACTGATATTTTAGCAGCATTTCGAATGACTCCTCAACCAGGAGTACCCGCTGAAGAGGCAGGAGCTGCAGTAGCTGCTGAATCTTCCACTGGTACATGGACCACTGTTTGGACTGATGGACTTACCAGTCTTGATCGTTATAAAGGACGATGCTATGATCTTGAAGCAGTTGCTGGAGAAGAGAATCAATATATTGCTTATGTTGCTTACCCATTAGATCTATTTGAAGAAGGTTCTGTTACCAATTTATTTACTTCTATTGTTGGTAATGTTTTTGGATTCAAAGCTTTACGAGCTTTACGTCTAGAAGATTTGCGTATTCCTCCAGCTTATTCCAAAACTTTCCAAGGTCCACCTCATGGTATTCAAGTCGAAAGAGATAAATTAAATAAATATGGTCGTCCATTATTAGGATGTACTATTAAGCCAAAATTAGGTTTATCTGCTAAAAACTATGGTAGAGCTGTATATGAATGTCTTCGTGGTGGACTTGATTTCACAAAAGATGATGAAAACGTAAATTCTCAACCTTTTATGCGTTGGAGAGATCGTTTCTTATTTGTAGCTGAAGCTATTTACAAATCTCAAGCTGAAACAGGTGAAATTAAAGGACATTATTTAAATGCTACCGCAGGTACATGTGAAGAAATGATGAAAAGAGCTCAGTTTGCTAGAGAACTAGGCATGCCTATTGTCATGCACGACTATTTAACAGGTGGTTTTACTGCAAAYACTAGTTTGGCTCATTACTGTCGTGATAATGGCTTGCTTCTTCATATCCACCGCGCAATGCATGCAGTTATTGACCGACAAAAAATTCATGGTATGCATTTCCGTGTATTAGCTAAAGCATTACGTTTATCCGGTGGAGACCATATTCACTCCGGTACTGTAGTAGGTAAACTTGAAGGAGAACGTCAAGTAACTTTAGGGTTTGTTGATCTACTTCGTGATGATTATATCGAAAAAGATAGAAGCCGTGGTATTTATTTTACCCAAGACTGGGTTTCTTTACCAGGTGTTTTACCTGTAGCTTCTGGTGGTATTCATGTCTGGCATATGCCAGCATTAACTGAAATCTTTGGAGATGATTCTGTATTACAGTTTGGTGGAGGAACTTTAGGTCACCCTTGGGGCAATGCACCTGGAGCAGTTGCTAATAGAGTTGCTTTAGAAGCTTGTGTACAAGCTCGTAATGAAGGACGTGATCTTGCTCGCGAAGGTAATGAAATTATTCGTGAAGCTACT
Hypodontium_dregei                  GACTAACTAATAAA---AAACCGCAGTTAAAATCTAGTTCCATTAATCAATCAACATCTAATAAAAAAATTTCTCAGTATCGTATTCGTTTAGAAGAAAAGCAAAAATTACGTTTTCATTATGGGATAACAGAACGACAATTACTAAATTATGTACGTATTGCTAGAAAAGCAAAAGGATCTACAGGTCAAGTTTTATTACAATTACTGGAAATGCGTTCAGATAATATTATTTTTCGATTAGGTATGGCTCCTACAATTCCTGGAGCAAGACAATTAGTAAACCACAGACATATTTTAGTGAATAATCGTATAGTAAATATCCCAAGTTATCGTTGTAAACCTCAAGATTTTATTACTATAAAAGATCGACAAAAATATCAAGCTATGATTA---------------TTAAAAATCTAGATTTTTCTCAAAAAACTAAAGTACCAAATCATTTAACTTTTAATTCTTTAGAAAAAAATGGATTGGTTAATCAAATACTAGATCAAGAATCAATTGGTTTAAAAATAAATGAATTATTAGTTGTAGAATATTATTCTCGTCAGGCTTAAGCCAATAAAGCAGCTATAAAAGCTATGCTTGTCAATCGAGTAGGTGATTTCGGATTAGCTCTCGGGATTATGGGTTGTTTTACTATTTTTCAAACGGTAGACTTTTCGACTATTTTTGCTCGTGCCAGCGCCTTTTCCGAACCCCATCATTATTTCATTTTCTGCAATATGAGATTTCATGCCATAACTGTTATTTGTATTTTACTTTTCATTGGCGCTGTTGGAAAATCTGCACAAATAGGATTGCATACTCGGTTACCTGATGCAATGGAGGGTTTTT-----GAATATTTGAAGGCTCTCATGTGCC----AGTA---GGTACATTATAACAATCTCACTGTATGCTGGGATCGTCAACCAAATGAGAGTCCCC--------ATCGG--------AAAAATATCTCATTTTGACCAATCAGCAGGAAACCTATAAGGG------AAGGCCAAGCCCACCCAACAAAG---TAAAGG---------------------------------------------------------------CTGAAGGAGCTCT----ATAGGATCCTCAGAGACTGTACGTGAGACCTCTTGTTAG--AAATGGAATTT---ATCCTTGAAAATAGAAGCTGG---------------------------------------------CCAGATTTAACTAAG-ATACGAAGCATTCTTTTGTCGTGAAGATTGAATCATCTTTTTTTT-AGATTATATA---GTCTAGATATGCAGGTCTTCTGGAATAGAA------GGAT-CC-T------ATA-GGGTTTGGGCATGTAGAAAACCTTGTATTGAATCAAATACGCCTCGTCA---TTTTGGTTAT---AAGCTGTAAACGGAAAAAAA---TATAT-ATAT------TGTTTT--------------TTTCCAGCGCGGCCTG----ATGTTA-----CATTCCAACTTTCGGCTTGAGCC-------------CAGTCTTATTGTC---ATCCTTACCAAA-GCGCCGCGCGCTGGATCTACC-----AGGACGCAGTTCAAAAAAGCTCAAATATTTTCT-GTTGCTTCGCAAAATATA---------TATATAT--ATTTGCAAAAAGCGTTGGG---ATGGGGCTGAGACGGCG-T----CTCATATATAAAAGAAAAAAAA---CATCTTA-------------TAGGGGCGCAGCATCCGTAAGATTCTT---GGGAGAGTCTCTATTTCATA---------------AGTGGAAG--------ATACAGTCCTTACTCTTGCTAGGCTTATCAGCTT----AT-TACCTAATGCTCTAAAA---T-ATTTTTTCTTTGCCTTATGGAAGCGTAAGAGGTTTTTA???????????????????????????????????????????????????????????????????????????????????????????????????????????????????????????????????????????????????????????????????????????????????????????????????????????????????????????????????????????????????????????????????????????????????????????????????????????????????????????????????????????????????????????????????????????????????????????????????????????????????????????????????????????????????????????????????????????????????????????????????????????????????????????????????????????????????????????????????????????????????????????????????????????????????????????????????????????????????????????????????????????????????????????????????????????????????????????????????????????????????????????????????????????????????????????????????????????????????????????????????????????????????????????????????????????????????????????????????????????????????????????????????????????????????????????????????????????????????????????????????????????????????????????????????????????????????????????????????????????????????????????????????????????????????????????????????????????????????????????????????????????????????????????????????????????????????????????????????????????????????????????????????????????????????????????????????????????????????
Hypopterygium_didictyon             GATTAACTAATAAA---ACACCCCAGTTAAAATCTAGTTCGATCAATCAATCAGCATCTAATAAAAAAATTTCTCAGTATCGCATTCGTTTAGAAGAAAAACAAAAATTACGTTTTCATTATGGAATAACAGAACGACAATTACTTAATTATGTACGTATTGCTAGAAAAGCTAAAGGATCCACAGGTGAAATTTTATTACAATTACTCGAAATGCGTTTAGATAATGTTATTTTTCGATTAGGTATGACTCCTACCATTCCTGGAGCAAGGCAACTAGTGAATCATAGACATATTTTAGTTAATGGTTATATAGTAGATATACCAAGTTATCGGTGTAAACCTCAAGATTTTATTAATATAAAAAATCAACGAAAATCTGAAGCTATAATTA---------------GTAAAAATATAGAATTTTATCAAAAATATAAAATACCAAATCATTTAACTTATAATTCTTTAGAAAAAAAAGGATTAGTTAATCAAATACTAAATCGCGAGTCAATTGGTTTAAAAATAAATGAATTATTAGTTGTAGAATATTATTCTCGTCAAGCTTAAGCCAATAAAGCAGCTATAAAAGCTATGCTTGTCAATCGAGTAGGTGATTTCGGATTAGCTCTCGGGATTATGGGTTGTTTTACTATTTTTCAAACAGTAGACTTTTCGACTATTTTTGCTCGTGCTAGCGCCTTTTCCGAACCCCATCATTATTTCATTTTTTGCAATATGAGATTTCATGCCATAACTGTTATTTGTATCTTACTTTTCATTGGCGCTGTTGGAAAATCTGCACAAATAGGATTGCATACTCGGTTACCTGATGCAATGGAGGGTTTTC-----GAATATCTGAGGGCTCTCATGTGCC----AATATTAGGTACATTATACCAATCTCACTGTATGCCGGAATCGTCGATCAAATGAGAGTCCCTTTTTTATTATAGG--------AAAAATATCTTATTTTGGCCAATCGGCAGGAAACCTATAAAGG------AAGGCCAAGCCCATCCAACGAAG---TAAAGG---------------------------------------------------------------CTGAAGGAGCTCT----ATAGGATCCTCAGAGACTGTACGTGAGACCTCTTGTCCG--AAATGGAATTT---CTTCTTGAAAAGCGAAGCTGA---------------------------------------------CCAGATTTAACTAAG-ATACGAAGCATTCTTTTGTCGTGAAGATTCGATCATCTTTTTTTT-AGATTATATA---GTCTAGATATGCAGGTCTTGTGGAATACAA------GGAT-CCGT------ATA-GGGTTTGGGCATGTAGAAAACCTTGTATTGAATCAAATACTCCTCATCA---GTTTGGTTAT---AAGCTGGAAACGGAAAAATA---TATAT-ATAT------TGTTTTT-------------TTTCCAGCGCGGCCTG----ATGTTA-----CATCCCAACGTTCCGCCTTAGCC-------------CAGCCTTATTGTC---ATCCTCACCAAA-GCGCCGCGCGCTGAATCTACC-----AGGATGCAGTTTAAAAAAGCTTAAATATTTTTT--TTGCTTCGCGAAATATA---------TTTAG----ACTCGCGAAAAGCGTTGGGAGGATGGAGCTGAGACGGTG-T----CTCATGTATAAAAGAAGAAACA---CATCTTAG--------TTGTTAGGGACGCAGCATCCGTAAGATTCTT---GGGAGAGTCTCTATTTCATA---------------AGTGGAAG--------ATACAGTCCCTACTCTTGTTAGGCTCCTCAGCTT----AT-TACCCAATGCTCTAAAA---T-AGTATTTTTT-GCCTTATGGGAGCGTAAGAGATAAAAG???????????????????????????????????????????????????????????????????????????????????????????????????????????????????????????????????????????????????????????????????????????????????????????????????????????????????????????????????????????????????????????????????????????????????????????????????????????????????????????????????????????????????????????????????????????????????????????????????????????????????????????????????????????????????????????????????????????????????????????????????????????????????????????????????????????????????????????????????????????????????????????????????????????????????????????????????????????????????????????????????????????????????????????????????????????????????????????????????????????????????????????????????????????????????????????????????????????????????????????????????????????????????????????????????????????????????????????????????????????????????????????????????????????????????????????????????????????????????????????????????????????????????????????????????????????????????????????????????????????????????????????????????????????????????????????????????????????????????????????????????????????????????????????????????????????????????????????????????????????????????????????????????????????????????????????????????????????????????
Hypopterygium_tamarisci             GATTAACTAATAAA---ACACCCCAATTAAAATCTAGTTCGATCAATCAATCAACATCTAATAAAAAAATTTCTCAGTATCGCATTCGTTTAGAAGAAAAACAAAAATTACGTTTTCATTATGGAATAACAGAACGACAATTACTTAATTATGTACGTATTGCTAGAAAAGCTAAAGGATCCACAGGTGAAATTTTATTACAATTACTCGAAATGCGTTTAGATAATGTTATTTTCCGATTAGGTATGACTCCTACCATTCCTGGAGCAAGGCAACTAGTGAATCATAGACATATTTTAGTTAATGGTTATATAGTAGATATACCAAGTTATCGGTGTAAACCTCAAGATTTTATTACTATAAAAAATCAACGAAAATCTGAAGCTATAATTA---------------GTAAAAATATAGAATTTTATCAAAAATATAAAATACCAAATCATTTAACTTATAGTTCTTTAGAAAAAAAAGGATTAGTTAATCAAATACTAAATCGTGAGTCAATTGGTTTAAAAATAAATGAATTATTAGTTGTAGAATATTATTCTCGTCAAGCTTAAGCCAATAAAGCAGCTATAAAAGCTATGCTTGTCAATCGAGTAGGTGATTTCGGATTAGCTCTCGGGATTATGGGTTGTTTTACTATTTTTCAAACAGTAGACTTTTCGACTATTTTTGCTCGTGCTAGCGCCTTTTCCGAACCCCATCATTATTTCATTTTCTGCAATATGAGATTTCATGCCATAACTGTTATTCGTATCTTACTTTTCATTGGCGCTGTTGGAAAATCTGCACAAATAGGATTGCATACTCGGTTACCTGATGCAATGGAGGGTTTTC-----GAATATCTGAGGGCTCTCATGTGCC----AATATTAGGTACATTATACCAATCTCACTGTATGCCGGAATCGTCGATCAAATGAGAGTCCCCTTTTTATTATAGG--------AAAAATATCTTATTTTGGCCAATCGGCAGGAAACCTATGAAGG------AAGGCCAAGCCCGCCCAACGAAG---TAAAGG---------------------------------------------------------------CTGAAGGAGCTCT----ATAGGATCCTCAGAGACTGTACGTGAGACCTCTTGTCCG--AAATGGAATTT---CTTCTTGAAAAGCGAAGCTGA---------------------------------------------CCAGATTTAACTAAG-ATACGAAGCATTCTTTTGTCGTGAAGATCCGATCATCTTTTTTTT-AGATTATATG---GTCTAGATATGCAGGTCTTGTGGAATACAA------GGAT-CCGT------ATA-GGGTTTGGGCATGTAGAAAACCTTGTATTGAATCAAATACTCCTCATCA---GTTTGGTTAT---AAGCTGGAAACGTAAAAATA---TATAT-ATAT------TGTTTTT-------------TTTCCAGCGCGGCCTG----ATGTTC-----CATCCCAACGTTCCGCCTTAGCC-------------CAGCCTTATTGTC---ACCCCCACCAAA-GCGCCGCGCGCTGAATCTACC-----AGGATGCAGTTTAAAAAAGCTTAAATATTTTTT--TTGCTTCGCGAAATATA---------TTTAG----ACTCGCGAAAAGCGTTGGGAGGGTGGAGCTGAGACGGTG-T----CTCATGTATAAAAGAAGAAACA---CATCTTAG--------TTGTTAAGGACGCAGCATCCGTAAGATTCTC---GGGAGAGTCTCTATTTCATA---------------AGTGGAAG--------ATACAGTCCCTACTCTTGCTAGGCTCCCCAGCTT----AT-TACTCAATGCTCTAAAA---T-AGTATTTTTTTGCCTTATGGGAGCGTGAGAGATTATTA???????????????????????????????????????????????????????????????????????????????????????????????????????????????????????????????????????????????????????????????????????????????????????????????????????????????????????????????????????????????????????????????????????????????????????????????????????????????????????????????????????????????????????????????????????????????????????????????????????????????????????????????????????????????????????????????????????????????????????????????????????????????????????????????????????????????????????????????????????????????????????????????????????????????????????????????????????????????????????????????????????????????????????????????????????????????????????????????????????????????????????????????????????????????????????????????????????????????????????????????????????????????????????????????????????????????????????????????????????????????????????????????????????????????????????????????????????????????????????????????????????????????????????????????????????????????????????????????????????????????????????????????????????????????????????????????????????????????????????????????????????????????????????????????????????????????????????????????????????????????????????????????????????????????????????????????????????????????????
Kindbergia_praelonga                GACTGACTAATAAA---ACACCCCAGTTGAAATCTGGTTCTATCAATCAATCAACATCTAATAAAAAAATTTCTCAGTATCGCATTCGTTTAGAAGAAAAACAAAAATTACGTTTTCATTATGGAATAACAGAACGACAATTACTTAATTATGTACGTATTGCTAGAAAAGCAAAAGGATCCACAGGTGAAATTTTATTACAATTACTCGAGATGCGCCTAGATAATGTTATTTTTCGATTAGGTATGGCTCCTACGATTCCCGGAGCAAGACAATTAGTAAATCATAGACATATTTTAGTTAATGATTGTATAGTAGATATACCAAGCTATCGGTGTAAACCTCAGGATTTTATTACTATAAAAAATCAACGAAAATCTGAGACTATAATTA---------------GTAAAAATATAGAGTTCTATCAAAAATATAAAATACCAAATCATTTAACTTATAGTTTTTTGGAAAAAAAAGGATTAGTTAATCAAATATTAGATCGTGAATCAATTGGTTTAAAAATAAATGAATTATTAGTTGTAGAATATTATTCTCGTCAAGCTTAA??????????????????????????????????????????????????????????????????????????????????????????????????????????????????????????????????????????????????????????????????????????????????????????????????????????????????????????????????????????????????????????????????????????????????????????????????????????????????????????????????????????????????????????????????????????????????????????????????????????????????????????????????????????????????????????????????????????????????????????????????????????????????????????????????????????????????????????????????????????????????????????????????????????????????????????????????????????????????????????????????????????????????????????????????????????????????????????????????????????????????????????????????????????????????????????????????????????????????????????????????????????????????????????????????????????????????????????????????????????????????????????????????????????????????????????????????????????????????????????????????????????????????????????????????????????????????????????????????????????????????????????????????????????????????????????????????????????????????????????????????????????????????????????????????????????????????????????????????????????????????????????????????????????????????????????????????????????????????????????????????????????????????????????????????????????????????????????????????????????????????????????????????????????????????????AGATTATCAGACTAAAGAAACTGATATTTTAGCAGCATTTCGAATGACTCCTCAACCAGGAGTACCCGCTGAAGAGGCAGGAGCTGCAGTAGCTGCGGAATCTTCCACTGGTACATGGACCACCGTTTGGACCGATGGACTTACCAGTCTTGATCGTTATAAAGGACGATGCTATGATCTTGAAGCAGTTCCTGGAGAAGAGAATCAATATATTGCTTATGTTGCTTACCCATTAGATCTATTTGAAGAAGGTTCTGTTACCAATTTATTTACTTCTATTGTTGGTAATGTTTTTGGATTTAAAGCTTTACGAGCTTTACGTCTAGAAGATTTACGTATTCCTCCAGCTTATTCCAAAACTTTCCAAGGCCCACCTCACGGTATTCAAGTTGAAAGAGATAAATTAAACAAATATGGTCGTCCATTATTAGGATGTACCATTAAGCCAAAATTGGGTTTATCTGCTAAAAACTATGGTAGAGCTGTATATGAATGTCTTCGTGGTGGACTTGATTTCACAAAAGATGATGAAAACGTAAATTCTCAACCTTTTATGCGTTGGAGAGATCGTTTCTTATTTGTAGCTGAAGCTATTTACAAATCTCAAGCTGAAACAGGTGAAATTAAGGGACATTATTTAAATGCTACCGCAGGTACATGTGAAGAAATGATGAAAAGAGCTCAATTTGCTAGAGAACTAGGCATGCCTATTGTTATGCACGACTATTTAACAGGTGGTTTTACTGCAAACACCACTTTGGCCCATTACTGTCGCGATAATGGATTGCTCCTTCATATTCACCGCGCAATGCATGCAGTTATTGACCGACAAAAAAATCATGGTATGCATTTCCGTGTATTAGCTAAAGCATTACGTTCATCCGGTGGGGACCATATTCACGCTGGTACTGTAGTAGGTAAACTTGAAGGAGAACGTCAAGTAACTTTAGGGTTTGTTGATCTACCTCGCGATGATTATATTGAGAAAGATAGAAGCCGTGGTATTTATTTCACCCAAGACTGGGTTTCTTTACCAGGTGTTTTACCTGTAGCTTCCGGTGGTATTCATGTTTGGCATATGCCAGCATTAACCGAAATCTTTGGAGATGATTCCGTATTACAGTTTGGTGGAGGAACTTTAGGTCACCCTTGGGGTAATGCACCTGGAGCAGTTGCTAATAGAGTTGCCTTAGAAGCTTGTGTACAAGCTCGTAATGAAGGACGTGATCTTGCTCGCGAAGGTAATGAAGTTATTCGTGAAGCTACT
Lepidopilidium_portoricense         GATTAACTAATAAA---ATACCTGAATTAAAATCTAGTTCTATTACTCAATCAGTTTCTAATAAAAAAATTTCTCAGTATCGCATTCGTTTAGAAGAAAAACAAAAATTACGTTTTCATTATGGAATAACAGAACGACAATTACTTAATTATGTACGTATTGCTAGAAAAACAAAAGGATCCACAGGTGAAGTTTTATTACAATTACTCGAAATGCGTTTAGATAATGTTATTTTTCGATTAGGTATGGCTCCTACGATTCCTGGAGCAAGACAATTAGTAAATCATAGACATATTGTAGTTAATGATTCTATAGTAGATATACCAAGTTATCGGTGCAAACCTCAAGATTTTATTACTATTAAAAATCAACAAAAATCTGAGGCTATAATTA---------------GTAAAAACATAGAGTTTTATCAAAAAATTAAAATACCAAATTATTTAACTTATAATTTTGTAGAAAAAAAAGGATTAATTAATCAAATATTAGATCGTGAATCTATTGGTTTAAAAATAAATGAATTATTAGTTGTAGAATATTATTCTCGTCAAGCTTAAGCCAATAAAGCAGCTATAAAAGCTATGCTCGTTAATCGAGTAGGTGATTTCGGATTAGCTCTCGGAATTATGGGTTGTTTTACTATTTTCCAAACAGTAGACTTTTCGACTATTTTCGCTCGTGCTAGCGCCTTTTCCGAACCCCATCATTATTTCATTCTTTGCAATATGAGATTTCATGCCATAACTGTTATTTGTATTTTACTTTTCATCGGCGCTGTTGGAAAATCTGCACAAATAGGATTGCATACTCGGTTACCTGATGCAATGGAGGGTTTTC-----GAATATCTGAGGGCTCTCGTGTGCC----AATC---GGTACATTATACCAATCTCACTGTATGCCGGAATCGTCGATCAAATGAGAGTCCCC--------ATCGGAAGGAAGGAAAAATATCTCATTTTGGCCAATCGGCAGGAAACCTATAGATAAAA---AAGGCCAAGCCCACCCAACGAAG---TAAAGG---------------------------------------------------------------CTGAAGGAGC-CTATATATAGGATCCTCAGAGACTGTACGTGAGACCTCTTGTCCG--AAATGGAATTT---ATTCTTGAAAAGCGAAGCTGA---------------------------------------------CCAGATTTAACCAAG-ATACGAAGCATTCTTTTGTCGTGAAGATTCGATCATCTTTTTTCT-ATATTCTAGA---GTCTAGATATGCAGATTTTATAGAATAGAA------GGAT-CCGT------CTA-GGGTTTGGGCATGTAGAAAACCTTGTATTGAATCAAATACTCCTCATCA---GTTTGGTTAT---AAGCTGGAAACGGAAAAAAA---TCTAT-ATAT------TGTTTT--------------TTTACAGCGCGGCCCG----ATGTTC-----CATTCCAACTTTCCGCCTGAGCT-------------CAGCCTTATTGTC---ATCCTTACCAAA-GCGCCGCGCGCTGAATCTACCCTACCGGGATGCAGTTTAAAAAAGCTTAAATATTTTTT--TTGCTTCGCGAAATCTA---------TTTAT----ACTCGCGAAAAGCGTTGGGAGGATGGAGCTGAGACGGTG-T----CTCATGTATGAAAGAAAAAGAA---CATCTTAG--------TTGGTAGGGACGCAGCATCCGTAAGATTCTT---GGAAGAGTCTCTATTTCATA---------------AGTGGAAG--------ATCCAGTCCCTACTCTTGCTAGGCTCATCAGTTTATTTAT-TACCTAATGCTCTAAAA---T-AGTCTTTTTTTGCCTTATGGGAGCATAGGAAATTAAAA???????????????????????????????????????????????????????????????????????????????????????????????????????????????????????????????????????????????????????????????????????????????????????????????????????????????????????????????????????????????????????????????????????????????????????????????????????????????????????????????????????????????????????????????????????????????????????????????????????????????????????????????????????????????????????????????????????????????????????????????????????????????????????????????????????????????????????????????????????????????????????????????????????????????????????????????????????????????????????????????????????????????????????????????????????????????????????????????????????????????????????????????????????????????????????????????????????????????????????????????????????????????????????????????????????????????????????????????????????????????????????????????????????????????????????????????????????????????????????????????????????????????????????????????????????????????????????????????????????????????????????????????????????????????????????????????????????????????????????????????????????????????????????????????????????????????????????????????????????????????????????????????????????????????????????????????????????????????????
Lepidopilum_polytrichoides          GATTAACTAATAAA---ATACCTGAATTAAAATCTAGTTCTATTACTCAATCAATTTCTAATAAAAAAATTTCTCAATATCGCATTCGTTTAGAAGAAAAACAAAAATTACGTTTTCATTATGGAATAACAGAACGACAATTACTTAATTATGTACGTATTGCTAGAAAAGCAAAAGGATCCACAGGTGAAGTTTTATTACAATTACTCGAAATGCGTTTAGATAATGTTATTTTTCGATTAGGTATGGCTCCTACGATTCCTGGAGCAAGGCAATTAGTAAATCATAGACATATTGTAGTTAATGATTCTATAGTAGATATACCAAGTTATCGATGCAAACCTCAAGATTTTATTACTATTAAAAATCAACAAAAATCTGAGGCTATAATTA---------------ATAAAAACATAGAGTTTTATCAAAAAATGAAAATACCAAATTATTTAACTTATAATTTTGTAGAAAAAAAAGGATTAATTAATCAAATATTAGATCGTGAATCTATTGGTTTAAAAATAAATGAATTATTAGTTGTAGAATATTATTCTCGTCAAGCTTAAGCCAATAAAGCAGCTATAAAAGCTATGCTCGTTAATCGAGTAGGTGATTTCGGATTAGCTCTCGGAATTATGGGTTGTTTTACTATTTTCCAAACAGTAGACTTTTCGACTATTTTCGCTCGTGCTAGCGCCTTTTCCGAACCCCATCATTATTTCATTCTTTGCAATATGAGATTTCATGCCATAACTGTTATTTGTATTTTACTTTTCATCGGCGCTGTTGGAAAATCTGCACAAATAGGATTGCATACTCGGTTACCTGATGCAATGGAGGGTTTTC-----GAATATCTGAGGGCTCTCGTGTGCC----AATC---GGTACATTATACCAATCTCACTGTATGCCGGAATCGTCGATCAAATGAGAGTCCCC--------ATCGGAAGG----AAAAATATCTCATTTTGGCCAATCGGCAGGAAACCTATAGATA------AAGGCCAAGCCCACCCAACGAAG---TAAAGG---------------------------------------------------------------CTGAAGGAGC-CTATATATAGGATCCTCAGAGACTGTACGTGAGACCTCTTGTCCA--AAATGGAATTT---ATTCTTGAAAAGCGAAGCTAA---------------------------------------------CCAGATTTAACCAAG-ATACGAAGCATTTTTTTGTCGTGAAGATTCGATCATCTTTTTTCT-ATATTCTAGA---GTCTAGATATGCAGATTTTATAGAATAGAA------GGAT-CCGT------CTA-GGGTTTGGGCATGTAGAAAACCTTGTATTGAATCAAATACTCCTCATCA---GTTTGGTTAT---AAGCTGGAAACGGAAAAAA----TCTAT-ATAT------TGTTTT--------------TTTACAGCGCGGCCCG----ATGTTC-----CATTCCAACTTTCCGCCTGAG?T-------------CAGCCTTATTGTC---ATCCTTACCAAA-GC?CCGCGCGCTGAATCTACCCTACCGGGATGCAGTTTAAAAAAGCTTAAATATTTTTT--TTGCTTCGCGAAATCTA---------TTTAT----ACTCGCGAAAAGCGTTGGGAGGATGGAGCTGAGACGGTG-T----CTCATGTATGAAAGAAAAAGAA---CATCTTAG--------TTGGTAGGGACACAGCATCCGTAAGATTCTT---GGGAGAGTCTCTATTTCATA---------------AGTGGAAG--------ATCCAGTCCCTACTCTTGCTAGGCTCATCAGCTTATTTAT-TACCTAATGCTCTAAAA---T-AGTCTTTTTTTGCCTTATGGGAGCATAGGAAATTAAAA???????????????????????????????????????????????????????????????????????????????????????????????????????????????????????????????????????????????????????????????????????????????????????????????????????????????????????????????????????????????????????????????????????????????????????????????????????????????????????????????????????????????????????????????????????????????????????????????????????????????????????????????????????????????????????????????????????????????????????????????????????????????????????????????????????????????????????????????????????????????????????????????????????????????????????????????????????????????????????????????????????????????????????????????????????????????????????????????????????????????????????????????????????????????????????????????????????????????????????????????????????????????????????????????????????????????????????????????????????????????????????????????????????????????????????????????????????????????????????????????????????????????????????????????????????????????????????????????????????????????????????????????????????????????????????????????????????????????????????????????????????????????????????????????????????????????????????????????????????????????????????????????????????????????????????????????????????????????????
Leptostomum_inclinans               GACTAACTAATAAA---ACACCCCAGTTAAAATCTAGTTCTATCAATCAATCAACATCTAATAAAAAAATTTCTCAGTATCGCATTCGTTTGGAAGAAAAACAAAAATTACGTTTTCATTATGGAATAACAGAACGACAATTACTTAATTATGTACGTATCGCTAGAAAAGCAAAAGGGTCAACAGGTGAAGTGTTATTACAATTACTTGAAATGCGTTTAGATAATGTTATTTTTCGATTAGGTATGGCTCCTACAATTCCTGGAGCAAGACAATTAGTAAATCATAGGCATATTTTAGTTAATGATCGTATAGTAGATATACCAAGTTATCGGTGTAAACCTCAGGATTTTATTACTATAAAAGATCGACAAAAATCTCAGGCTATAATTA---------------GTAAAAATATAGATTTTTATCAAAAATATAAAACACCAAATCATTTAACTTATAATTCTTTAAAAAAAAAAGGATTAGTTAATCAAATATTAGATCGTGAATCCATTGGTTTAAAAATAAATGAATTATTAGTTGTAGAATATTATTCTCGTCAAGCTTAAGCCAATAAAGCAGCTATAAAAGCTATGCTTGTCAATCGAGTAGGTGATTTCGGATTAGCTCTGGGGATTATGGGTTGTTTTACTATTTTTCAAACAGTAGACTTTTCGACTATTTTTGCTCGTGCCAGCGCCTTTTCCGAACCCCATCATTATTTCATTTTCTGCAATATGAGATTTCATGCCATAACTGTTATTTGTATTTTACTTTTCATTGGCGCTGTTGGAAAATCTGCACAAATAGGATTGCATACTCGGTTACCTGATGCAATGGAGGGTTTTC-----GAATATTTGAGGGCTCTCATGTGCC----AATA---GGTACATTATAACAATCTCACTGTATGCTGGAATCGTCGATCAAATGAGAGTCCCC--------ATCGG--------AAAAATATCTCATTTTGACCAATCAGCAGGAAACCTATAAAGG------AAGGCCAAGCCCACCCAACAAAG---TAAAGG---------------------------------------------------------------CTGAAGGAGCTCT----ATAGGATCCTCAGAGACTGTACGTGAGACCTCTTGTCCG--AAATGGAATTT---ATCCTTGAAAAGAGAAGCTGG---------------------------------------------CCAGATTTAACTAAG-ATACGAAGCATTCTTTTGTCGTGAAGATTCGATCATCTTTTTTTT-AGATTATATAGTCGTCTAGATATGCAGGTCTTATGGAATAGAA------GGAT-CCGT------ATA-GGGTTTGGTCATGTAGAAAACCTTGTATTGAATCAAATACTCCTCATCA---TTTTGGTTAT---AAGCTGGAAACGGAAAAAAA---TATAT-ATAT------TGTTTT--------------TTTCTAGCGCGGCCTG----ATGTTA-----CATTCCAACTTTCCGCCTGAGCC-------------CAGCCTTATTGTC---ATCCTCATCAAA-GCGCCGCGCGCTGAATCTACC-----AGGATGCAGTTTAAAAAAGCTTAAATATTTTTT-GTTGCTTTGCAAAATATA---------TATAT----ACTTGCGAAAAGCGTTGGA---ATAGAGCTAAGACGGTG-T----CTCATGTATAAAAGAAAAAAAA---CATCTTAG--------TTGTTAGGGACGCAGCATCCGTAAGATTCTT---GGGAGAGTCTCTATTTCATA---------------AGTGGAAG--------ATACAGTCCCTACTCTTGCTAGGCTCATCAGCTT----AT-TACCTAATGCTCTAAAA---T-ATTATTTCTTTGCCTTATGGGAGCGTAAGAGATTATTA???????????????????????????????????????????????????????????????????????????????????????????????????????????????????????????????????????????????????????????????????????????????????????????????????????????????????????????????????????????????????????????????????????????????????????????????????????????????????????????????????????????????????????????????????????????????????????????????????????????????????????????????????????????????????????????????????????????????????????????????????????????????????????????????????????????????????????????????????????????????????????????????????????????????????????????????????????????????????????????????????????????????????????????????????????????????????????????????????????????????????????????????????????????????????????????????????????????????????????????????????????????????????????????????????????????????????????????????????????????????????????????????????????????????????????????????????????????????????????????????????????????????????????????????????????????????????????????????????????????????????????????????????????????????????????????????????????????????????????????????????????????????????????????????????????????????????????????????????????????????????????????????????????????????????????????????????????????????????
Leptotheca_boliviana                GACTAACTAATAAA---ACACCCCAGTTAAAATCTAATTCTATTAATCAATTAACAGCTAATAAAAAAATTTCTCAGTATCGCATTCGTTTAGAAGAAAAACAAAAATTACGTTTTCATTATGGGATAACAGAACAACAATTACTTAATTATGTACGTATTGCTAGAAAAGCGAAAGGATCTACAGGTGAAGTTTTATTACAATTACTTGAAATGCGTTTAGATAATATTATTTTTCGATTAGGTATGGCTCCTACGATTCCTGGAGCAAGGCAATTAGTAAACCATAGACATATTTTAATTAATGATCGTATAGTAGATATACCAAGTTATCGATGTAAACCTCAGGATTTTATTACTATAAAAGATCAACGAAAATCTCAGGCTATAATTA---------------ATAAAAATCTAGATTTTTATCAAAAATATAAAATACCAAATCATTTAACTTATAATTCTTTAGAAAAAAAAGGAGTAGTTAATCAAATATTAAATCGTGAATCAATTGATTTAAAAATAAATGAATTATTAATTGTAGAATATTATTCTCGTCAGGCTTAAGCCAATAAAGCAGCTATAAAAGCTATGCTTGTCAATCGAGTAGGTGATTTCGGATTAGCTCTCGGGATTATGGGTTGTTTTACTATTTTTCAAACAGTAGACTTTTCGACTATTTTTGCTCGTGCCAGCGCCTTTTCCGAACCCCATCATTATTTCATTTTCTGCAATATGAGATTTCATGCCATAACTGTTATTTGTATTTTACTTTTCATTGGCGCTGTTGGAAAATCTGCACAAATAGGATTGCATACTCGGTTACCTGATGCAATGGAGGGTTTTC-----AAATATTTGGGGGCTCTCATGTGCC----AATA---GGTACATTATAACAATCTCACTGTATGCTGGAATCGTCGATCAAATGAGAGTCCCC--------ATCGG--------AAAAATATCTCATTTTGACCAATCAGCAGGAAACCTATAAAGG------AAGGCCAAGCCCACTCAACGAAG---TAAAGG---------------------------------------------------------------CTGAAGTAGCTCT----ATAGGATCCTCAGAGACTGTACGTGAGACCTCTTGTTCG--AAATGGAATTT---ATTCTTGAAAAGAAAAGCTGG---------------------------------------------CCAGATTTAACTAAG-ATACGAAGCATTCTTTTGTCGCGAAGATTCGATCATCTTTTTTTC-AGATTATATA---GTCTAGATATGCAGGTCTTATGGAATAGAA------GGAT-CCGT------ATA-GGGTTTGGGCATGTAGAAAACCTTGTATTGAATCAAATACTCCTCATCA---TTTTGGTTAT---AAGCTGGAAACGGAAAAAAA---TATAT-ATAT------TGTTTT--------------TTTCCAGCGCGGCCTG----ATGTTA-----CATCCCAACTTTCCGCCTGAGCC-------------CAGCCTTATTGTC---ATCCTCACCAAA-GCGCCGCGCGCTGAATCTACC-----AGGATGCAGTTTAAAAAAGCTTAAATATTTTTC-GTTGCTTCGCGAAATATA---------TCTAT----ACTCGCGAAAAGCGTTGGG---ATGGAGCTGAGACGGTG-T----CTCACGTATAAAAGAAGAAAAA---CATCTTAG--------TTGTTAGGGACGCAGCATCCGTAAGATTCTT---GGAAGAGTCTCTATTTCGTA---------------AGTGGAAG--------ATACAGTCCCTACTCTTGCTAGGCTCATCAGCTT----AT-TACCTAATGCTCTAAAA---T-ATTATTTCTTTGCCTTATGGGAGCGTAAAAAATTATTAAGATTATCAGACTAAAGAAACTGATATTTTAGCAGCATTTCGAATGACTCCTCAACCAGGAGTACCAGCTGAAGAGGCAGGAGCTGCAGTAGCTGCGGAATCTTCCACTGGTACATGGACCACTGTTTGGACTGATGGCCTTACCAGTCTTGATCGTTATAAAGGACGATGCTATGATATTGAAGCAGTTGCTGGAGAAGATAATCAATATATTGCTTATGTTGCTTACCCATTAGATTTATTTGAAGAAGGTTCTGTTACCAATTTATTTACTTCTATTGTTGGTAATGTTTTCGGATTTAAAGCTTTACGAGCTTTACGTCTAGAAGATTTACGTATTCCTCCAGCTTATTCCAAAACTTTCCAAGGCCCACCTCACGGTATTCAAGTTGAAAGAGATAAATTAAACAAATATGGTCGTCCATTATTAGGATGCACTATTAAACCAAAATTGGGTTTATCTGCTAAAAACTATGGTAGAGCTGTATATGAATGTCTTCGTGGTGGACTTGATTTTACGAAAGATGATGAAAATGTAAATTCTCAACCTTTTATGCGTTGGAGAGATCGTTTCTTATTTGTAGCTGAAGCTCTTTACAAATCTCTAGCTGAAACAGGTGAAATTAAAGGACATTATTTAAATGCTACCGCAGGTACATGTGAAGAAATGATGAAAAGAGCTGAGTTTGCTAGAGAATTAGGTGCTCCTATTGTCATGCACGACTATTTAACAGGTGGTTTTACTGCAAATACTACTTTGGCTCATTACTGTCGTGATAATGGCTTGCTTCTTCATATTCACCGCGCAATGCATGCAGTTATTGACCGACAAAAAAACCATGGTATGCATTTCCGTGTATTAGCTAAAGCATTACGTTTGTCCGGTGGAGATCATATTCACGCTGGTACTGTAGTAGGTAAACTTGAAGGAGAACGTCAAGTAACCTTAGGATTTGTTGATTTACTTCGTGATGATTATATTGAGAAAGATAGAAGCCGTGGTATTTACTTCACTCAAGACTGGGTTTCTTTACCAGGTGTTTTACCTGTAGCTTCTGGCGGTATTCATGTTTGGCATATGCCAGCGTTAACCGAAATCTTTGGAGATGATTCTGTATTACAGTTTGGTGGAGGAACTCTAGGTCACCCTTGGGGTAATGCACCTGGTGCAGTTGCTAATAGAGTTGCTTTAGAAGCTTGTGTACAAGCGCGTAATGAAGGACGTGATCTTGCTCGCGAAGGTAATGAAGTTATTCGTGAAGCTA??
Leptotheca_gaudichaudii             GACTAACTAATAAA---ACACCCCAGTTAAAATCTAGTTCTATTAATCAATCAACATCTAATAAAAAAATTTCTCAGTATCGAATTCGTTTAGAAGAAAAACAAAAATTACGTTTTCATTACGGAATAACAGAACGACAATTACTTAATTATGTACGTATTGCTAGAAAAGCAAAAGGGTCAACAGGTGAAATTTTGTTACAATTACTCGAAATGCGTTTAGATAATGTTATTTTTCGATTAGGTATGACTCCTACGATTCCTGGAGCAAGACAATTAGTAAATCATAGACATATTTTAGTTAATAATCATATAGTAGATATACCAAGTTATCGGTGTAAACCTCAAGATTTTATTACTATAAAAGATCGACAAAAATCTCAGGCTATAATTA---------------ATAAAAATCTAGATTTTTATCAAAAATACAAAATACCAAATCATTTAACTTATAATTCTTTGGAAAAAAAAGGATTAGTAAATCAAATACTAGATCGTGAATCAATTGGTTTGAAAATAAATGAATTATTAGTTGTAGAATATTATTCTCGTCAGGCTTAAGCCAATAAAGCAGCTATAAAAGCTATGCTTGTCAATCGAGTAGGTGATTTCGGATTAGCTCTCGGGATTATGGGTTGTTTTACTATTTTTCAAACAGTAGACTTTTCGACTATTTTTGCTCGTGCCAGCGCCTTTTCCGAACCCCATCATTATTTCATTTTCTGCAATATGAGATTTCATGCCATAACTGTTATTTGTATTTTCCTTTTCATTGGCGCTGTTGGAAAATCTGCACAAATAGGATTGCATACTCGGTTACCTGATGCAATGGAGGGTTTTC-----GAATATTTGAGGGCTCTCATGTGCC----AATA---GGTACATTATAACAATCTCACTGTATGCTGGAATCGTCGATCAAATGAGAGTCCTC--------ATCGG--------AAAAATATCTCATTTTGACCAATCAGCAGGAAACCTATAAAGG------AAGGCCAAGCCCACCCAACGAAG---TAAAGG---------------------------------------------------------------CTGAAGGAGCTCT----ATAGGATCCTCAGAGACTGTACGTGAGACCTCTTGTCCG--AAATGGAATTT---CTTCTTGAAAAGAGAAGCTGG---------------------------------------------CCAGATTTAACTAAG-ATACGAAGCATTCTTTTGTCGTGAAGATTCGATCATCTTTTTTCT-AGATTATATA---GTCTAGATATGCAGGTCTTATGGAATAGAA------GGAT-CCGT------ATA-GGGTTTGGGCATGTAGAAAACCTTGTATTGAATCAAATACTCCTCATCA---TTTTGGTTAT---AAGCTGGAAACGGAAAAAAA---TATAT-ATAT------TGTTTT--------------TTTCCAGCGCGGCCTG----ATGTTA-----CATCCCAACTCTCCGCCTGAGCC-------------CAGCCTTATTGTC---ATCCTCACCAAA-GCGCCGCGCGCTGAATCTACC-----AGGATGCAGTTTAAAAAAGCTTAAATATTTTTT-GTTGCTTCGCGAAATATA---------TCTAT----ACTTGCGAAAAGCGTTGGG---ATAGAGCTGAGACGGTG-T----CTCACGTATAAAAGAAGAAAAA---CATCTTAG--------TTGTTAGGGACGCAGCATCCGTAAGATTCTT---GGGAGAGTCTCTATTTCATA---------------AGTGGAAG--------ATACAGTCCCTACTCTTGCTAGGCTCATTAGCTT----AG-TACCTAATGCTCTAAAA---T-ATTATTTCTTTGCCTTATGGGAGCGTAAGAGATTATTAAGATTATCAGACTAAAGAAACTGATATTTTAGCAGCATTTCGAATGACTCCTCAACCAGGAGTACCAGCTGAAGAGGCAGGAGCTGCAGTAGCTGCGGAATCTTCCACTGGTACATGGACCACTGTTTGGACTGATGGCCTTACCAGTCTTGATCGTTATAAAGGACGATGCTATGATCTTGAAGCAGTTCCTGGAGAAGATAATCAATATATTGCTTATGTTGCTTACCCATTAGATTTATTTGAAGAAGGTTCTGTTACCAATTTATTTACTTCTATTGTTGGTAATGTTTTTGGATTTAAAGCTTTACGAGCTTTACGTCTAGAAGATTTACGTATTCCTCCAGCTTATTCCAAAACTTTCCAAGGCCCACCTCATGGTATTCAAGTTGAAAGAGATAAATTAAACAAATATGGTCGTCCATTATTAGGATGCACTATTAAGCCAAAATTGGGTTTATCTGCTAAAAACTATGGTAGAGCTGTATATGAATGTCTTCGTGGTGGACTTGATTTCACAAAAGATGATGAAAACGTAAATTCTCAACCTTTTATGCGTTGGAGAGATCGTTTCTTATTTGTAGCTGAAGCTATTTACAAATCTCAAGCTGAAACAGGTGAAATTAAAGGACATTATTTAAATGCTACCGCAGGTACATGTGAAGAAATGATGAAAAGAGCTGCATTTGCTAGAGAACTAGGCATGCCTATTGTTATGCACGACTATTTAACAGGTGGTTTTACTGCAAATACTACTTTAGCTCATTATTGCCGTGATAATGGCTTGCTTCTTCATATTCACCGCGCAATGCATGCAGTTATTGACCGACAAAAAAATCATGGTATGCATTTCCGTGTATTAGCTAAAGCATTACGTTTATCCGGTGGAGATCATATTCACGCTGGTACTGTAGTAGGTAAACTTGAAGGAGAACGTCAAGTAACTTTAGGGTTTGTTGATCTACTTCGTGATGATTATATTGAGAAAGATAGAAGCCGTGGTATTTACTTCACTCAAGACTGGGTTTCTTTACCAGGTGTTTTACCTGTAGCTTCTGGCGGTATTCATGTTTGGCATATGCCAGCTTTAACCGAAATCTTTGGAGATGATTCTGTATTACAGTTTGGTGGAGGAACTTTAGGTCACCCTTGGGGTAATGCACCTGGTGCAGTTGCTAATAGAGTTGCTCTAGAAGCTTGTGTACAAGCTCGTAATGAAGGACGTGATCTTGCTCGCGAAGGTAATGAAGTTATTCGTGAAGCTACT
Lepyrodon_tomentosus                GACTAACTAATAAA---ACACCCCAGTTAAAATCTAGTTCTATCAATCAATCAACATCTAATAAAAAAATTTCTCAGTATCGCATTCGTTTAGAAGAAAAACAAAAATTACGTTTTCATTATGGAATAACAGAACGACAATTACTTAATTATGTACGTATTGCTAGAAGAGCAAAAGGATCTACAGGTGAAGTTTTATTACAATTACCCGAAATGCGTTTAGATAATGTTATTTTCCGATTAGGTATGGCTCCTACGATTCCTGGAGCAAGACAATTAGTAAATCATAGACATATTTTAGTTAATGATTGTATGGTAGATATACCAAGTTATCGGTGTAAACCTCAGGATTTTATTACTATAAAAAATCAACGAAAATCGGAGGCTATAATTA---------------GTAAAAATATAGAGTTTTATCAAAAATCTAAAATACCAAATCATTTAACTTATAGTTCTTTAGAAAAAAAAGGATTAATTAATCAAATATTAGATCGTGAATCAATTGGTTTGAAAATAAATGAATTATTAGTTGTAGAATATTATTCTCGTCAAGCTTAAGCCAATAAAGCAGCTATAAAAGCTATGCTTGTCAATCGAGTAGGTGATTTCGGATTAGCTCTCGGGATTATGGGTTGTTTTACTATTTTCCAAACAGTAGACTTTTCGACTATTTTTGCTCGTGCTAGCGCCTTTTCCGAACCCCATCATTATTTTCTTTTTTGCAATATGAGATTTCATGCCATAACTGTTATTTGTATTTTACTTTTCATCGGCGCTGTTGGGAAATCTGCACAAATAGGATTGCATACTCGGTTACCTGATGCAATGGAGGGTTTTC-----GAATATCTGAGGGCTCTCATGTGCC----AATA---GGTACATTATACCAATCTCACTGTATGCCGGAATCGTCGATCAAACGAGAGTCCCC--------ATCGG--------AAAAATATCTCATTTTGGCCAATCGGCAGGAAACCTATAAAGG------AAGGCCAAGCCCACCCAACGAAG---TAAAGG---------------------------------------------------------------CTGAAGGAGCTCT----ATAGGATCCTCAGAGACTGTACGTGAGACCTCTTGTCCG--AAATGGAATTT---ATTCTTGAAAAGCGAAGCTGA---------------------------------------------CCAGATTTAACTAAG-ATACGAAGCATTCTTTTGTCGTGAAGATTCGATCATCTTTTTTTT-AGATTATATA---GTCTAGATATGCAGGTCTTATGGAATAGAA------GGAT-CCGT------ATA-GGGTTTGGGCATGTAGAAAACCTTGTATTGAATCAAATACTCCTCATCA---GTTTGGTTAT---AAGCTGGAAACGGAAAAAAA---TATAT-ATAT------TGTTTT--------------TTTCCAGCGCGGCCTG----ATGTTA-----CATCCCAACTTTCCGCCTGAGCC-------------CAGCCTTATTGTT---ATCCTCACCAAA-GCGCCGCGCGCTGAATCTACC-----AGGATGCAGTTTAAAAAAGCTTAAATATTTTTT--TTGCTTCGCGAAATATA---------TCTAT----ACTCGCGAAAAGCGTTGGGGGGATGGAGCTGGGACGGTG-T----CTCATGTATAAAAGAAGAAAAA---CATCTTAG--------TTGTTAGGGACGCAGCATCCGTAAGATTCTT---GGGAGAGTCTCTATTTCATA---------------AGTGGAAG--------ATACAGTCCCTACTCTTGCTAGGCTCATCAGCTT----AT-TACCTAATGCCCTAAAA---T-AGTATTTCTTTGCCTTATGGGAGCGTAAGAGATTATTAAGATTATCAGACTAAAGAAACTGATATTTTAGCAGCATTTCGAATGACTCCTCAACCAGGAGTACCCGCTGAAGAGGCAGGAGCTGCAGTAGCTGCGGAATCGTCTACTGGTACATGGACCACTGTTTGGACCGATGGCCTTACCAGTCTTGATCGTTATAAAGGACGATGCTATGATCTTGAAGCAGTTGCTGGAGAAGATAATCAATATATTGCTTATGTTGCTTACCCATTAGATCTATTTGAAGAAGGTTCTGTTACCAATTTATTTACTTCTATTGTTGGTAATGTTTTTGGATTTAAAGCTTTACGAGCTTTACGTCTAGAAGATTTACGTATTCCTCCAGCTTATTCCAAAACTTTCCAAGGCCCACCTCATGGTATTCAAGTTGAAAGAGATAAATTAAATAAATATGGTCGTCCATTATTAGGATGTACTATTAAGCCAAAATTGGGTTTATCTGCTAAAAACTATGGTAGAGCTGTATATGAATGTCTTCGTGGTGGACTTGATTTCACAAAAGATGATGAAAACGTAAATTCTCAACCTTTTATGCGTTGGAGAGATCGTTTCTTATTCGTAGCCGAAGCTATTTACAAATCTCAAGCTGAGACAGGTGAAATTAAAGGACATTATTTAAATGCTACCGCAGGTACATGTGAAGAAATGATGAAAAGAGCTTATTTGGCTAGAGAACTAGGCATGCCTATTGTCATGCACGATTATTTAACAGGTGGTTTTACTGCAAATACTAGTTTGGCCCATTACTGTCGTGATAATGGCTTGCTTCTTCATATTCACCGCGCAATGCATGCAGTTATTGACCGACAAAAAAACCATGGTATGCATTTCCGTGTATTAGCTAAAGCATTACGTTTATCCGGTGGAGACCATATTCACGCTGGTACTGTAGTAGGTAAACTTGAAGGAGAACGTGAAGTAACTTTAGGGTTTGTTGATCTACTTCGCGATGATTATATTGAGAAAGATAGAAGCCGTGGTATTTATTTCACCCAAGACTGGGTTTCTTTACCAGGTGTTTTACCTGTAGCTTCTGGTGGTATTCACGTTTGGCACATGCCAGCATTAACTGAAATCTTTGGAGATGATTCTGTATTACAGTTTGGTGGAGGAACTTTAGGTCACCCTTGGGGTAATGCACCTGGAGCAGTTGCTAATAGAGTTGCCTTAGAAGCTTGTGTACAAGCTCGTAATGAAGGACGTGATCTTGCTCGCGAAGGTAATGAAGTTATTCGTGAAGCTACT
Lescuraea_radicosa                  GACTAACTAACAAA---ACACCCCAGTTAAAATCTAGTTCTATCAATCAATCAACATCTAATAAAAAAATTTCTCAGTATCGCATTCGTTTAGAAGAAAAACAAAAATTACGTTTTCATTATGGAATAACAGAACGACAATTACTTAATTATGTACGTATTGCTAGAAAAGCAAAAGGATCCACGGGTGAGATTTTATTACAATTACTCGAAATGCGTTTAGATAATGTTCTTTTTCGATTAGGTATGGCTCCTACGATTCCTGGAGCAAGACAATTAGTAAATCATAGACATATTTTAGTTAATGATTGTATAGTAGATATACCAAGTTATCGGTGTAAACCTCAGGATTTTATTACTATAAAAAATCAACGAAAATCTGAGACTATAATTA---------------GTAAAAATATAGAGTTTTATCAAAAATATAAAATACCAAATCATTTAACTTATAGTTCTTTAGAAAAAAAAGGATTAGTTAATCAAATATTAGATCGTGAATCAATTGGTTTAAAAATAAATGAATTATTAGTTGTAGAATATTATTCTCGTCAAGCTTAAGCCAATAAAGCAGCTATAAAAGCTATGCTTGTCAATCGAGTAGGTGATTTCGGATTAGCTCTCGGGATTATGGGTTGTTTTACTATTTTTCAAACAGTAGACTTTTCGACTATTTTTGCTCGTGCCAGCGCCTTTTCCGAACCCCATCATTATTTTATTTCTTGCAATATGAGATTTCATGCCATAACTGTTATTTGTATCTTACTTTTCATCGGCGCTGTTGGGAAATCTGCACAAATAGGATTGCATACTCGGTTACCTGATGCAATGGAGGGTTTTC-----GAATATCTGAGGGCTCTCATGTGCC----AATA---GGTACATTATACCAATCTCACTGTATGCCGGAATCGTCGATCAAATGAGAGTCCCC--------ATCGG--------AAAAATATCTCATTTTGGCCAATCGGCAGGAAACCTATAAAGG------AAGGCCAAGCCCACCCAACAAAG---TAAAGG---------------------------------------------------------------CTGAAGGAGCTCT----ATAGGATCCTCAGAGACTGTACGTGAGACCTCTTGTCCG--AAATGGAATTT---ATTCTTGAAAAGCGAAGCTGA---------------------------------------------CCAGATTTAACTAAG-ATACGAAGCATTCTTTTGTCGTGAAGATTCGATCATCTTTTTTTT-AGATTCTATA---GTCTAGATATGCAGGTCTTATGGAATAGAA------GGAT-CCGT------ATA-GGGTTTGGGCATGTAGAAAACCTTGTATTGAATCAAATACTCCTCATCA---GTTTGGTTAT---AAGCTGGAAACGGAAAAAAA---TATAT-ATAT------TGTTTT--------------TTTCCAGCGCGGCCTG----ATGTTA-----CATCCCAACTTTCCGCCTGAGCC-------------CAGCCTTATTGTC---ATCCTCACCAAA-GCGCCGCGCGCTGAATCTACC-----AGGATGCAGTTTAAAAAAGCTTAAATATTTTTT--TTGCTTCGCGAAATATA---------TCTAT----ACTCGCGAAAAGCGTTGGGAGGATGGAGCTGAGACGGTG-T----CTCACGTATAAAAGAAGAAAAA---CATCTTAG--------TTGTTAGGGACGCAGCATCCGTAAGATTCTT---GGGAGAGTCTCTATTTCATA---------------AGTGGAAG--------ATACAGTCCCTACTCTTGCTAGGCTCATCAGCTT----AT-TACCTAATGCTCTAAAA---T-AGTATTTCTTTGCCTTATGGGAGCGTAAGAGATTATTA???????????????????????????????????????????????????????????????????????????????????????????????????????????????????????????????????????????????????????????????????????????????????????????????????????????????????????????????????????????????????????????????????????????????????????????????????????????????????????????????????????????????????????????????????????????????????????????????????????????????????????????????????????????????????????????????????????????????????????????????????????????????????????????????????????????????????????????????????????????????????????????????????????????????????????????????????????????????????????????????????????????????????????????????????????????????????????????????????????????????????????????????????????????????????????????????????????????????????????????????????????????????????????????????????????????????????????????????????????????????????????????????????????????????????????????????????????????????????????????????????????????????????????????????????????????????????????????????????????????????????????????????????????????????????????????????????????????????????????????????????????????????????????????????????????????????????????????????????????????????????????????????????????????????????????????????????????????????????
Leucodon_sciuroides                 GACTAACTAATAAA---ACACCCCAGTTAAAATCTAGTTCTATTAATCAATCAACATCTAATAAAAAAATTTCTCAGTATCGCATTCGTTTAGAAGAAAAACAAAAATTACGTTTTCATTATGGAATAACAGAACGACAATTACTTAATTATGTACGTATTGCTAGAAAAGCAAAAGGATCCACAGGTGAAGTTTTATTACAATTACTCGAAATGCGTTTAGATAATATTATTTTTCGATTAGGTATGGCTCCTACGATTCCTGGAGCAAGACAATTAGTAAATCATAGACATATTTTAGTTAATGATTGTATAGTAGATATACCAAGTTATCGGTGTAAACCTCAGGATTTTATTACTATAAAAAACCAACGAAAATCTGAGGCTATAATTA---------------GTAAAAATATAGAGTTTTATCAAAAATCTAAAATACCAAATCATTTAACTTATAGTTCTTTAGAAAAAAAAGGATTAGTTAATCAAATATTAGATCGTGAATCAATTGGTTTAAAAATAAATGAATTATTAGTTGTAGAATATTATTCTCGTCAAGCTTAAGCCAATAAAGCAGCTATAAAAGCTATGCTTGTCAATCGAGTAGGTGATTTCGGATTAGCTCTCGGGATTATGGGTTGTTTTACTATTTTTCAAACAGTAGACTTTTCGACTATTTTTGCTCGTGCTAGCGCCTTTTCCGAACCCCATCATTATTTTATTTTTTGCAACATGAGATTTCATGCCATAACTGTTATTTGTATCTTACTTTTCATCGGCGCTGTTGGGAAATCTGCACAAATAGGATTGCATACTCGGTTACCTGATGCAATGGAGGGTTTTC-----GAATATCTGAGGGCTCTCATGTGCC----AATA---GGTACATTATACCAATCTCACTGTATGCCGGAATCGTCGATCAAATGAGAGTCCCC--------ATCGG--------AAAAATATCTCATTTTGGCCAATCGGCAGGAAACCTATAAAGG------AAGGCCAAGCCCACCCAACAAAG---TAAAGG---------------------------------------------------------------CTGAAGGAGCTCT----ATAGGATCCTCAGAGACTGTACGTGAGACCTCTTGTCCG--AAATGGAATTT---ATTCTTGAAAAGCGAAGCTGA---------------------------------------------CCAGATTTAACTAAG-ATACGAAGCATTCTTTTGTCGTGAAGATTCGATCATCTTTTTTTT-AGATTATATA---GTCTAGATATGCAGGTCTTATGGAATAGAA------GGAT-CCGT------ATA-GGGTTTGGGCATGTAGAAAACCTTGTATTGAATCAAATACTCCTCATCA---GTTTGGTTAT---AAGCTGGAAACGGAAAAAAA---TATAT-ATAT------TGTTTT--------------TTTCCAGCGCGGCCTG----ATGTTA-----CATCCCAACTTTCCGCCTGAGCC-------------CAGCCTTATTGTC---ATCCTCACCAAA-GCGCCGCGCGCTGAATCTACC-----AGGATGCAGTTTAAAAAAGCTTAAATATTTTTT--TTGCTTCGCGAAATATA---------TCTAT----ACTCGCGAAAAGCGTTGGGAGGATGGAGCTGAGACGGTG-T----CTCATGTATAAAAGAAGAAAAA---CATCTTAG--------TTGTTAGGGACGCAGCATCCGTAAGATTCTT---GGGAGAGTCTCTATTTCATA---------------AGTGGAAG--------ATACAGTCCCTACTCTTGCTAGGCTCATCAGCTT----AT-TACCTAATGCTCTAAAA---T-AGTATTTCTTTGCCTTATGGGAGCGTAAGAGATTATTAAGATTATCAGACTAAAGAAACTGATATTTTAGCAGCATTTCGAATGACTCCTCAACCAGGAGTACCCGCTGAAGAGGCAGGAGCTGCAGTAGCTGCGGAATCTTCCACTGGTACATGGACCACTGTTTGGACTGATGGACTTACCAGTCTTGATCGTTATAAAGGACGATGCTATGATCTTGAAGCAGTTCCTGGAGAAGAGAATCAATATATTGCTTATGTTGCTTACCCATTAGATTTATTTGAAGAAGGTTCTGTTACCAATTTATTTACTTCTATTGTTGGTAATGTTTTTGGATTTAAAGCTTTACGAGCTTTACGTCTAGAAGATTTACGTATTCCTCCAGCTTATTCCAAAACTTTCCAAGGGCCACCTCATGGTATTCAAGTTGAAAGAGATAAATTAAATAAATATGGTCGTCCATTATTAGGATGTACTATTAAGCCAAAATTGGGTTTATCTGCTAAAAACTATGGTAGAGCTGTATATGAATGTCTTCGTGGTGGACTTGATTTCACAAAAGATGATGAAAACGTAAATTCTCAACCTTTTATGCGTTGGAGAGATCGTTTCTTATTTGTAGCTGAAGCTATTTACAAATCTCAAGCTGAAACAGGTGAAATTAAAGGACATTATTTAAATGCTACCGCAGGTACATCTGAAGAAATGATGAAAAGAGCTCAGTTTGCTAGAGAACTAGGCATGCCTATTGTCATGCACGACTATTTAACAGGTGGTTTTACTGCAAATACTAGTTTGGCTCATTATTGTCGTGATAATGGTTTGCTTCTTCATATTCACCGCGCAATGCATGCAGTTATTGACCGACAAAAAAACCATGGTATGCATTTCCGTGTATTAGCTAAAGCATTACGTTTATCCGGTGGAGACCATATTCACGCTGGTACTGTAGTAGGTAAACTTGAAGGAGAACGTGAAGTAACTTTAGGTTTTGTTGATCTACTTCGTGATGATTATATTGAGAAAGATAGAAGCCGTGGTATTTATTTCACCCAAGACTGGGTTTCTTTACCAGGTGTTTTACCTGTAGCTTCTGGTGGTATTCATGTTTGGCATATGCCAGCATTAACTGAAATCTTTGGAGATGATTCTGTATTACAGTTTGGTGGAGGAACTTTAGGTCACCCTTGGGGTAATGCACCTGGAGCAGTTGCTAATAGAGTTGCTTTAGAAGCTTGTGTACAAGCTCGTAATGAAGGACGTGATCTTGCTCGCGAAGGTAATGAAGTTATTCGTGAAGCTACT
Leucolepis_acanthoneura             GACTGACTAATAAA---ACACCACAGTTAAAATCTAGTTCTATTAATCAATCAACATCAAATAAGAAAATTTCTCAGTATCGTATTCGTTTGGAAGAAAAACAAAAATTACGTTTTCATTATGGAATAACAGAACGACAATTACTTAATTATGTACGTATTGCTAGAAAAGCAAAAGGGTCAACAGGTGAAGTTTTATTACAATTACTTGAAATGCGTCTAGACAATATCATTTTTCGATTAGGGATGGCCCCTACGATTCCCGGGGCAAGGCAATTAGTAAATCATAGACATATTTTAGTTAATGATCGTCTAGTAGATATACCAAGTTATCGATGTAAACCTCAGGATTTTATTACTATAAAAGATCGACAAAAATCTCAGACTATGATTA---------------GTAAAAATATAGATTTTTATCAAAAATATAAAATACCAAATCATTTAACTTATAATTCTTTAAACAAAAAAGGATTGGTTAATCAAATACTAGATCGTGAATCCATTGATTTAAAAATAAATGAATTATTAGTTGTAGAATATTATTCTCGTCAGGCTTAAGCCAATAAAGCAGCTATAAAAGCTATGCTTGTCAATCGAGTAGGTGATTTCGGATTAGCTCTGGGGATTATGGGTCGTTTTACTATTTTTCAAACAGTAGACTTTTCGACTATTTTTGCTCGTGCCGGCGCCTTTTCCGAACCCCATCATTATTTCATTTTCTGCAATATGAGATTTCATGCCATAACTGTTATTTGTATTTTACTTTTCATTGGCGCTGTTGGAAAATCTGCACAAATAGGATTGCATACTCGGTTACCTGATGCAATGGAGGGTTTTC-----GAATATTTGAGGGCTCTCATGTGCC----AATA---GGTACATTATAACAATCTCACTGTATGCTGGAATCGTCGACCAAATGAGAGTCCCC--------ATCGG--------AAAAATATCTCATTTTGACCAATCAGCAGGAAACCTATAAAGG------AAGGCCGAGCCCACCCAACGAAG---TAAAGG---------------------------------------------------------------CTGAAGGAGCTCT----ATAGGATCCTCAGAGACTGTACGTGAGACCTCTTGTCCG--AAATGGAATTT---ATCCTTGAAAAGAGAAGCTGG---------------------------------------------CCAGATTTAACTAAG-ATACGAAGCATTCTTTTGTCGTGAAGATTCGATCATCTTTTTTTT-AGATTATGTA---GTCTAGATATGCAGGTCTTATGGAATAGAA------GGAT-CCGT------ATA-GGGTTTGGGCATGTAGAAAACCTTGTATTGAATCAAATACTCCTCATCA---TTTTGGTTAT---AAGCTGGAAACGGAAAAAAA---TATAT-ATAT------TGTTTT--------------TTTCTAGCGCGGCCTG----ATGTCA-----CATTTCAACTTTCCGCTCGAGCC-------------CAGCCTTATTGTC---ATCCTCACCAAA-GCGCCGCGCGCTGAATCTACC-----AGGATGCAGTTTAAAAAAGCTTAAATATTTTTT-GTTGCTTCGCAAAATATA---------TATAT----ACTTGCGAAGAGCGTTGGG---ATAGAGCTAAGAAGGTA-T----CTCATGTATAAAAGAAAAAAAA---CATCTTAG--------TTGTTAGGGACGCAGCATCCGTAAGATTCTT---GGGAGAGTCTCTATTTTATA---------------AGTGGAAG--------ATACAGTCCCTACTCTTGCTAAGCTCATCAGCTT----AT-TACCTAATGCTCTAAAA---T-ATTATTTCTTTGCCTTATGGGAGCGTAAGAGATTATTAAGATTATCAGACTAAAGAAACTGATATTTTAGCAGCATTTCGAATGACTCCTCAACCGGGAGTACCGGCTGAAGAGGCAGGAGCGGCAGTAGCTGCGGAATCTTCCACCGGTACATGGACCACTGTTTGGACTGATGGACTTACTAGTCTTGATCGTTACAAAGGACGATGCTATGGTATTGAAGCAGTTCCTGGAGAAGATAATCAATATATTGCTTATGTTGCTTACCCATTAGATTTATTTGAAGAAGGTTCTGTTACCAATTTATTTACTTCTATTGTTGGTAATGTTTTTGGATTTAAAGCTTTACGAGCTTTACGTCTAGAAGATTTACGTATTCCTCCAGCTTATTCCAAAACTTTCCAAGGCCCACCTCATGGTATTCAAGTTGAAAGAGATAAATTAAACAAATATGGTCGTCCATTATTAGGATGCACGATTAAACCAAAATTGGGTTTATCTGCTAAGAACTATGGTAGAGCTGTTTATGAATGTCTTCGTGGTGGACTTGATTTCACAAAAGATGATGAAAACGTAAATTCCCAGCCTTTTATGCGTTGGAGAGATCGTTTCTTATTTGTAGCCGAAGCTCTTTACAAATCCCAAGCCGAAACAGGTGAAATTAAAGGACATTATTTAAATGCTACCGCAGGTACATGTGAAGAAATGATGAAAAGAGCTTACTTTGCTAGAGAACTAGGCGCTCCTATCGTTATGCATGACTATCTAACAGGTGGTTTTACTGCAAATACTACTTTGGCTCATTACTGCCGTGATAATGGTTTACTTCTTCATATTCACCGTGCAATGCACGCAGTTATTGACCGACAAAAAAATCATGGTATCCATTTCCGCGTACTAGCTAAAGCGTTACGTTTATCCGGTGGAGATCATATTCACGCTGGTACTGTAGTAGGTAAACTTGAAGGAGAACGTCAAGTAACTTTAGGATTTGTTGATTTACTTCGTGATGACTATATTGAAAAAGATAGAAGCCGTGGTATTTACTTCACTCAAGACTGGGTTTCTTTACCAGGTGTTTTACCTGTAGCTTCTGGCGGTATTCACGTTTGGCATATGCCAGCATTAACCGAAATCTTTGGAGATGATTCTGTATTACAGTTTGGTGGAGGAACTTTAGGTCACCCTTGGGGTAATGCACCTGGTGCAGTTGCTAATAGAGTTGCATTAGAGGCTTGTGTACAAGCTCGTAATGAAGGACGTGATCTTGCTCGCGAAGGTAATGAAGTTATTCGTGAAGCTACT
Lindbergia_brachyptera              GACTAACTAATAAA---ACACCCCAGTTAAAATCTAGTTCTATCAATCAATCAACATCTAATAAAAAAATTTCTCAGTATCGCATTCGTTTAGAAGAAAAACAAAAATTACGTTTTCATTATGGAATAACAGAACGACAATTACTTAATTATGTACGTATTGCTAGAAAAGCAAAAGGATCCACAGGTGAAATTTTATTACAATTACTCGAAATGCGTTTAGATAATGTTATTTTTCGATTAGGTATGGCTCCTACAATTCCTGGAGCAAGACAATTAGTAAATCATAGACATATTTTAGTTAATGATTGTATAGTAGATATACCAAGTTATCGGTGTAAACCTCAGGATTTTATTACTATAAAAAATCAACAAAAATCTGAGACTATAATTA---------------ATAAAAATATAGAGTTTTATCAAAAATCTAAAATACCAAATCATTTAACTTATAGTTCTTTAGAAAAAAAAGGATTAGTTAATCAAATATTAGATCGTGAATCAATTGATTTAAAAATAAATGAATTATTAGTTGTAGAATATTATTCTCGTCAAGCTTAAGCCAATAAAGCAGCTATAAAAGCTATGCTTGTCAATCGAGTAGGTGATTTCGGATTAGCTCTCGGGATTATGGGTTGTTTTACTATTTTTCAAACAGTAGACTTTTCGACTATTTTTGCTCGTGCCAGCGCCTTTTCCGAACCCCATCATTATTTTATTTTTTGCAATATGAGATTTCATGCCATAACTGTTATTTGTATCTTACTTTTCATCGGCGCTGTTGGGAAATCTGCACAAATAGGATTGCATACTCGGTTACCTGATGCAATGGAGGGTTTTC-----GAATATCTGAGGGCTCTCATGTGCC----AATA---GGTACATTATACCAATCTCACTGTATGCCGGAATCGTCGATCAAATGAGAGTCCCC--------ATCGG--------AAAAATATCTCATTTTGGCCAATCGGCAGGAAACCTATGAAGG------AAGGCCAAGCCCACCCAACGAAG---TAAAGG---------------------------------------------------------------CTGAAGGAGCTCT----ATAGGATCCTCAGAGACTGTACGTGAGACCTCTTGTCCG--AAATGGAATTT---ATTCTTGAAAAGCGAAGCTGA---------------------------------------------CCAGATTTAACTAAG-ATACGAAGCATTCTTTTGTCGTGAAGATTCGATCATCTTTTTTTT-AGATTATATA---GTCTAGATATGCAGGTCTTATGGAATAGAA------GGAT-CCGT------ATA-GGGTTTGGGCATGTAGAAAACCTTGTATTGAATCAAATACTCCTCATCA---GTTTGGTTAT---AAGCTGGAAACGGAAAAAAA---TATAT-ATAT------TGTTTT--------------TTTCCAGCGCGGCCTG----ATGTTA-----CATCCCAACTTTCCGCCTGAGCC-------------CAGCCTTATTGTC---ATCCTCACCAAA-GCGCCGCGCGCTGAATCTACC-----AGGATGCAGTTTAAAAAAGCTTAAATATTTTTT--TTGCTCCGCGAAATATA---------TCTAT----ACTCGCGAAAAGCGTTGGGAGGATGGAGCTGAGACGGTG-T----CTCATGTATAAAAGAAGAAAAA---CATCTTAG--------TTGTTAGGGACGCAGCATCCGTAAGATTCTT---GGGAGAGTCTCTATTTCATA---------------AGTGGAAG--------ATACAGTCCCTACTCTTGCTAGGCTCATCAGCTT----AT-TACCTAATGCTCTAAAA---T-AGTATTTCTTTGCCTTATGGGAGCGTAAGAGATTATTA???????????????????????????????????????????????????????????????????????????????????????????????????????????????????????????????????????????????????????????????????????????????????????????????????????????????????????????????????????????????????????????????????????????????????????????????????????????????????????????????????????????????????????????????????????????????????????????????????????????????????????????????????????????????????????????????????????????????????????????????????????????????????????????????????????????????????????????????????????????????????????????????????????????????????????????????????????????????????????????????????????????????????????????????????????????????????????????????????????????????????????????????????????????????????????????????????????????????????????????????????????????????????????????????????????????????????????????????????????????????????????????????????????????????????????????????????????????????????????????????????????????????????????????????????????????????????????????????????????????????????????????????????????????????????????????????????????????????????????????????????????????????????????????????????????????????????????????????????????????????????????????????????????????????????????????????????????????????????
Lopidium_concinnum                  GATTAACTAATAAATCAGCACCCCAGTTAAAACCTAGTTCGATCAATCAATCAACATCTAATAAAAAAATTTCTCAGTATCGCATTCGTTTAGAAGAAAAACAAAAATTACGTTTTCATTATGGAATAACAGAACGACAATTACTTAATTATGTACGTATTGCTAGAAAAGCTAAAGGATCCACAGGTGAAATTTTATTACAATTACTCGAAATGCGTTTAGATAATATTATTTTTCGATTAGGTATGACTCCTACGATTCCTGGAGCAAGGCAATTAGTAAATCATAGACATATTTTAGTTAATGGTTATATAGTAGATATACCAAGTTATCGGTGTAAACCTCAGGATTTTATTACTATAAAAAATAAACAAAAATCCGAATCTATAATTA---------------GTAAAAATATAGAATTTTATCAAAAATCTAAAATAGCAAATCATTTAACTTATAGTTCTTTAGAAAAAAAAGGATTAGTTAATCAAATACTAGATCGTGAATCAATTGGTTTAAAAATAAATGAATTATTAGTTGTAGAATATTATTCTCGTCAAGCTTAAGCCAATAAAGCGGCTATAAAAGCTATGCTTGTCAATCGAGTAGGTGATTTCGGATTAGCTCTCGGGATTATGGGTTGTTTTACTATTTTTCAAACAGTAGACTTTTCGACTATTTTTGCTCGTGCTAGCGCCTTTTCCGAACCCCATCATTATTTCATTTTTTGCAATATGAGATTTCATGCCATAACTGTTATTTGTATCTTACTTTTCATTGGCGCTGTTGGAAAATCTGCACAAATAGGATTGCATACTCGGTTACCTGATGCAATGGAGGGTTTTC-----GAATATCTGAGGGCTCTCATGTGCC----AATATTAGGTACATTATACCAATCTCACTGTATGCCGGAATCGTCGATCAAATGAGAGTCCCC--------ATCGG--------AAAAATATCTCATTTTGGCCAATCGGCAGGAAACCTATAAAGG------AAGGCCAAGCCCACCCAACGAAG---TCAAGG---------------------------------------------------------------CTGAAGGAGCTCT----ATAGGATCCTCAGAGACTGTACGTGAGACCTCTTGTCCG--AAATGGAATTT---CTTCTTGAAAAGCGAAGCTGA---------------------------------------------CCAGATTTAACTAAG-ATACGAAGCATTCTTTTGTCGTGAAGATTCGATCATCTTTTTTTT-AGATTCTATA---GTCTAGATATGCAGGTCTTATGGAATACAA------GGAT-CCGT------ATA-GGGTTTGGGCATGTAGAAAACCTTGTATTGAATCAAATACTTCTCATCA---GTTTGGTTAG---AAGCTGGAAACGGAAAAAA-----ATAT-ATAT------TGTTTT--------------TTTCCAGCGCGGCCTG----ATGTTA-----CATCCCAACGTTCCGCCTTAGCC-------------CAGCCTTATTGTC---ATCCTCACCAAA-GCGCCGCGCGCTGAATCTACC-----AGGATGCAGTTTAAAAAAGCTTAAATATTTTTT---TGCTTCGCGAAATATA---------TCTAT----ACTCGCGAAAAGCGTTGGGAGAATGGAGCTGAGACGGTG-T----CTCATGTATAAAAGAAGAAAAA---CATCTTAG--------TTGTTAGGGACGCAGCATCCGTAAAATTCTT---GGGAGAGTCTCTATTTCATA---------------AGTGGAAG--------ATACAGTCCCTACTCTTGCTAGGTTCCTCAGTTT----AT-TACCTAATGCTCTAAAA---T-AGTATTTCTTTGCCTTATGGGAGCGTAAGAGATTATTAAGATTATCAAACTAAAGACACTGATATTCTAGCAGCATTTCGAATGACTCCTCAACCAGGAGTACCCGCTGAAGAAGCAGGAGCTGCAGTAGCTGCTGAATCTTCTACTGGTACATGGACCACTGTTTGGACTGATGGCCTTACCAGTCTTGATCGTTATAAAGGACGATGCTATGATCTTGAAGCAGTTCCTGGAGAAGATCATCAATATATTGCTTATGTTGCTTACCCATTAGATCTATTTGAAGAAGGTTCTGTTACGAATTTATTTACTTCTATTGTTGGTAATGTTTTTGGATTTAAAGCTTTGCGAGCTTTACGTCTAGAAGATTTACGTATTCCTCCAGCTTATTCCAAAACTTTCCAAGGCCCACCTCATGGTATTCAAGTTGAAAGAGATAAATTAAATAAATATGGTCGTCCATTATTAGGATGTACTATTAAACCAAAATTGGGTTTATCTGCTAAAAACTATGGTAGAGCTGTATATGAATGTCTTCGTGGTGGACTTGATTTCACGAAAGATGATGAAAACGTAAACTCTCAACCATTTATGCGCTGGAGAGATCGTTTCTTATTTGTAGCTGAAGCTATTTATAAATCTCAATCTGAAACAGGTGAAATTAAAGGACATTATTTAAATGCTACTGCAGGTACTTGTGAAGAAATGATGAAAAGAGCTTACTTTGCTAGAGAATTAGGCATGCCCATTGTTATGCATGACTATTTAACAGGTGGTTTTACCGCAAATACTACTTTAGCTCATTATTGTCGTGATAATGGCTTACTTCTTCATATTCACCGTGCAATGCATGCAGTTATTGACCGACAAAAAAACCATGGTATGCATTTCCGTGTATTAGCTAAAGCATTACGTTTATCCGGTGGAGATCATATTCACTCTGGTACTGTAGTAGGTAAACTTGAAGGAGAACGTCAAATAACTTTAGGGTTTGTTGATTTACTTCGTGATGATTATATTGAGAAAGATAGAAGTCGTGGTATTTTTTTCACTCAAGATTGGGTTTCTTTACCAGGTATTTTACCTGTAGCTTCTGGTGGTATTCATGTTTGGCATATGCCAGCATTAACTGAAATCTTTGGAGATGATTCTGTATTACAGTTTGGTGGAGGAACTTTAGGTCACCCTTGGGGTAATGCGCCTGGAGCAGTTGCTAATAGAGTTGCTGTAGAAGCTTGTGTACAAGCTCGTAATGAAGGACGTGATCTCGCTCGCGAAGGTAATGAAATTATTCGTGAAGCAGCT
Macrocoma_tenuis                    GATTAACTAATAAA---ACACCTCAGCTAAAATCTAGTTCTATCAATCAATCAACATCTAATAAAAAAATTTCTCAATATCGAATTCGTTTAGAAGAAAAACAAAAATTACGTTTTCATTATGGAATAACAGAACGACAATTACTTAATTATGTACGTATTGCTAGAAAAGCGAAAGGATCAACAGGTGAAGTTTTATTGCAATTACTCGAAATGCGTTTAGATAATATTATTTTTCGATTAGGTATGGCTCCTACTATTCCTGGAGCAAGACAATTAGTAAATCATAGACATATTTTAGTTAATCAGCGTATAGTAGATATACCAAGTTATCGATGTAAACCTCTAGATTTTATTACTATAAAAGATCGACGAAAATCTCAGGATATAATTA---------------ATAAAAATATAGATTTTTATCAAAAATATAAAATACCAAATCATTTAGTTTATAATTCTTTAGAAAAAAAAGGGTTAGTTAATCAAATAGTAGATCGTGAATTAATTGGTTTAAAAATAAATGAATTGTTAGTTGTAGAATATTATTCTCGTCAGGCTTAAGCCAATAAAGCAGCTATAAAAGCTATGCTTGTCAATCGAGTAGGTGATTTCGGATTANCTCTCGGGATTATGGGTTGTTTTACTATTTTTCAAACAGTAGACTTTTCGACTATTTTTGCTCGTGCCAGCGCCTTTTCTGAACCCCATCATTATTTCATTTTTTGCAATATGAGATTTCATGCTATAACTGTTATTTGTATTTTACTTTTCATTGGTGCTGTTGGAAAATCTGCACAAATAGGATTGCATACTCGGTTACCTGATGCAATGGAGGGTTTTC-----GAATATTTGAGGGCTCTCATGTGCC----AATA---GGTACATTATAACAATCTCACTGTATGCTGGAATCGTCGATCAAATGARAGTCCC---------ATCGG--------AAAAATATCTCATTTTGACCAATCAGCAGGAAACCTATAACGG------AAGGCCAAGCCCACCCAACGAAG---TAAAGG---------------------------------------------------------------TTGAAGGAGCTTT----ATAGGATCCTCARAGACTGTMCGTGAGACCTCTTGTTCG--AAATGGAATTT---ATTCTTGAARAGAGAAGCTGG---------------------------------------------CCAGATTTAACTAAG-ATACGAAGCATTCTTTTGTCGTGAAGATTCGATCATTTTTTTTTT-ARATTATATA---GTCTARATATGCAGGTCTTATGGAATARAA------GGAT-CCGT------ATA-GGGTTTGGGCATGTARAAAATCTTGTATTGAATCAAATACTCCTCATCA---TTTTGGTTAT---AAGCTGGAAACGGAAAACAA---TATAT-ATATATATATTGTTTTCCG-----------TTTCCAGCGTGGCCTG----ATGTTA-----CATTCCAACTTTCCGCCTGAGCC-------------CAGCCTTATTGTCGTCATCCTCACCAAA-GCGCCGCGCACTGAATYTACC-----AGGATGCAGTTTAAAAAAGCTTAAATACTTTTT-GTTGCTTTGC-------A---------TCTAT----ACTTGCGAAAAGCGTTGGG---ATGGAGTTGAGACGGTG-T----CTCATGTATAAAAGAAAAAAAA---CATCTTAG--------TTGTTAGGGACGCAGCATCCGTAAGATTCTT---GGGAGAGTCTCTATTTCATA---------------AGTGGAAG--------ATACAGTCCCTACTCTTGCTAAGCTCATTAGCTT----AT-TACCTAATGCTCTAAAA---T-ATTATTTCTTGGCCTTATGGGAGCGTAAGAAATTATTAAGATTATCAAACTTCAGAAACTGATATTTTAGCAGCATTTCGAATGACTCCTCAACCAGGAGTACCGGCTGAAGAGGCGGGAGCTGCAGTAGCGGCAGAATCTTCGACTGGTACATGGACCACTGTTTGGACTGATGGTCTTACTAGTCTTGATCGTTATAAAGGAAGATGCTATGATATTGAAGCAGTTCCTGGAGAAGATAATCAATATATTGCTTATGTTGCTTACCCATTAGATTTATTTGAAGAAGGTTCTGTTACTAATTTATTTACTTCTATTGTTGGTAATGTTTTTGGATTTAAAGCTTTACGAGCTTTACGTCTAGAAGACTTACGTATTCCTCCAGCTTATTCCAAAACTTTCCAAGGTCCACCTCATGGTATTCAAGTTGAAAGAGATAAATTAAACAAATATGGTCGTCCATTATTAGGATGTACTATTAAACCAAAATTGGGTTTATCTGCTAAAAATTACGGTAGAGCTGTATATGAATGTCTTCGTGGTGGACTTGATTTCACAAAAGATGATGAAAATGTAAACTCTCAACCTTTTATGCGTTGGAGAGATCGTTTCTTGTTTATAGCTGAAGCTATTTACAAATCGCAAGCTGAAACAGGTGAAATTAAAGGACATTATTTAAATGCTACTGCAGGTACATGTGAAGAAATGATGAAAAGAGCAGCATGTGCTAGAGAATTAGGCATGCCTATTGTAATGCATGATTATTTAACAGGTGGTTTTACTGCAAATACTAGTTTGGCTCATTATTGCCGTGATAATGGCTTACTTCTTCATATTCATCGTGCAATGCATGCAGTTATTGACCGACAAAAAAACCATGGTATGCATTTCCGTGTATTAGCTAAAGCGTTACGTTTATCAGGTGGAGACCATATTCACGCTGGTACTGTAGTAGGTAAACTTGAAGGAGAACGTGAAGTAACTTTAGGGTTTGTTGATTTACTTCGTGATGATTACATTGAAAAAGATAGAAGTCGTGGTATTTACTTTACTCAAGACTGGGTTTCTTTACCAGGTGTTTTACCTGTAGCTTCTGGTGGTATTCATGTTTGGCATATGCCAGCATTAACTGAAATATTTGGAGATGATTCTGTATTACAGTTTGGTGGAGGAACATTAGGTCATCCTTGGGGTAATGCACCTGGTGCAGTTGCAAATAGAGTTGCTTTAGAAGCTTGTGTACAAGCTCGTAATGAAGGACGTGATCTTGCTCGCGAAGGTAATGAAGTTATTCGTGAAGCTACT
Macromitrium_levatum                GATCGACTAATAAA---ACACCTCAGCTAAAATCTAGTTCTATCAATCAATCAACATCTAATAAAAAAATTTCTCAATATCGAATTCGTTTAGAAGAAAAACAAAAATTACGTTTTCATTATGGAATAACAGAACGACAATTACTTAATTATGTACGTATTGCTAGAAAAGCAAAAGGATCAACAGGTGAAGTTTTATTGCAATTACTCGAAATGCGTTCAGATAATGTTATTTTTCGATTAGGTATGGCTCCTACTATTCCTGGAGCAAGACAATTAGTAAATCATAGACATATTTTAGTTAATTATCGTATGGTAGATATACCAAGTTATCGCTGTAAACCTCTAGATTTTATTACTATAAAAGATCGACGAAAATCTCAGGATATAATTA---------------ATAAAAATATAGATTTTTATCAAAAATCTAAAATACCAAATCATTTAATTTATAATTCTTTAGAAAAAAAAGGATTAGTTAATCAAATACTAGATCGTGAATTAATTGGTTTAAAAATAAATGAATTGTTAGTTGTAGAATATTATTCTCGTCAGGCTTAA???????????AGCTATAAAAGCTATGCTTGTCAATCGAGTAGGTGATTTCGGATTAGCTCTCGGGATTATGGGTTGTTTTACTATTTTTCAAACAGTAGACTTTTCGACTATTTTTGCTCGTGCCAGCGCCTTTTCTGAACCCCATCATTATTTCATTTTTTGCAATATGAGATTTCATGCTATAACTGTTATTTGTATTTTACTTTTCATTGGTGCTGTTGGAAAATCTGCACAAATAGGATTGCATACTCGGTTACCTGATGCAATGGAGGGTTTTC-----GAATATTTGAGGGCTCTCATGTGCC----AATA---GGTACATTATAACAATCTCACTGTATGCTGGAATCGTCGATCAAATGAGAGTCCC---------ATCGG--------AAAAATATCTCATTTTGACCAATCAGCAGGAAACCTATAACGG------AAGGCCAAGCCCACCCAACGAAG---TAAAGG---------------------------------------------------------------TTGAAGGAGCTTT----ATAGGATCCTCAGAGACTGTACGTGAGACCTCTTGTTCG--AAATGGAATTT---ATTCTTGAAGAGAGAAGCTGG---------------------------------------------CCAGATTTAACTAAG-ATACGAAGCATTCTTTTGTCGTGAAGATTCGATCATTTTTTTTTT-AGATTATATA---GTCTAGATATGCAGGTCTTATGGAATAGAA------GGAT-CCGT------ATA-GGGTTTGGGCATGTAGAAAATCTTGTATKGAATCAAATACTCCTCATTA---TTTKGGTTAT---AAGCTGGAARCGGRRRACAA---TATAT-ATATATATATTGTTTTCCG-----------TTTCCAGCGTGGCCTG----ATGTTA-----CATTCCAACTTTCCGCTTGAGCC-------------CAGCCTTATTGTCGTCATCCTCACCAAA-GCGCCGCGCACTGAATCTACC-----AGGATGCAGTTTAAAAAAGCTTAAATACTTTTT-GTTGCTTTGC-------A---------TCTAT----ACTTGCGAAAAGCGTTGGG---ATGGAGTTGAGACGGTG-T----CTCATGTATAAAAGAAAAAAAA---CATCTTAG--------TTGTTAGGGACGCAGCATCCGTAAGATTCTT---GGGAGAGTCTCTATTTCATA---------------AGTGGAAG--------ATACAGTCCCTACTCTTGCTAAGCTCATTAGCTT----AT-TACCTAATGCTCTAAAA---T-ATTATTTCTTGGCCTTATGGGAGCGTAAGA???????????????????????????????????????????????????????????????????????????????????????????????????????????????????????????????????????????????????????????????????????????????????????????????????????????????????????????????????????????????????????????????????????????????????????????????????????????????????????????????????????????????????????????????????????????????????????????????????????????????????????????????????????????????????????????????????????????????????????????????????????????????????????????????????????????????????????????????????????????????????????????????????????????????????????????????????????????????????????????????????????????????????????????????????????????????????????????????????????????????????????????????????????????????????????????????????????????????????????????????????????????????????????????????????????????????????????????????????????????????????????????????????????????????????????????????????????????????????????????????????????????????????????????????????????????????????????????????????????????????????????????????????????????????????????????????????????????????????????????????????????????????????????????????????????????????????????????????????????????????????????????????????????????????????????????????????????????????????????????
Mesochaete_taxiforme                GACTAACTAATAAA---ACACCCCAGTTAAAATCTAGTTCTATCAATCAATCAACATCTAATAAAAAAATTTCTCAGTATCGCATTCGTTTAGAAGAAAAACAAAAATTACGTTTTCATTATGGAATAACAGAACGACAATTACTTAATTATGTACGTATTGCTAGAAAAGCAAAAGGGTCAACAGGTGAAGTTTTATTACAATTACTCGAAATGCGTTTAGATAATGTCATTTTTCGATTAGGTATGGCTCCTACAATTCCTGGAGCAAGGCAATTAGTAAATCATAGACATATTTTAGTCAATGATCAGATCGTAGATATACCAAGTTATCAGTGTAAACCCCAGGATTTTATTACTATAAAAGATCGACAAAAATCTCAAGCTATAATTA---------------GTAAAAATATATATTTTTATCAAAAATATAAAATACCAAATCATTTAATTTATAGTTCTTTGGAAAAAAAAGGATTAGTTAATCAAATACTAGATCGTGAATCAATTGGTTTAAAAATAAATGAATTATTAGTTGTAGAATATTATTCTCGTCAGGCTTAAGCCAATAAAGCAGCTATAAAAGCTATGCTTGTCAATCGAGTAGGTGATTTCGGATTAGCTCTCGGGATTATGGGTTGTTTTACTATTTTTCAAACAGTAGACTTTTCGACTATTTTTGCTCGTGCCAGCGCCTTTTCCGAACCCCATCATTATTTCATTTTTTGCAATATGAGATTTCATGCCATAACTGTTATTTGTATCTTACTTTTCATTGGCGCTGTTGGAAAATCTGCACAAATAGGATTGCATACTCGGTTACCTGATGCAATGGAGGGTTTTC-----GAATATCCGAGGGCTCTCATGTGCC----AATA---GGTACATTATAACAATCTCACTGTATGCCGGAATCGTCGATCAAATGAGAGTCCCC--------ATCGG--------AAAAATATCTCATTTTGACCAATCGGCAGGAAACCTATAAAGG------AAGGCCAAGCCCACCCAACGAAG---TAAAGG---------------------------------------------------------------CTGAAGGAGCTCT----ATAGGATCCTCAGAGACTGTACGTGAGACCTCTTGTTCG--AAATGGAATTT---CTTTTTGAAAAGAGAAGCTGG---------------------------------------------CCAGATTTAACTAAG-ATACGAAGCATTCTTTTGTCGTGAAGATTCGATCATCTTTTTTTT-AGATTATATA-TAGTCTAGATATGCAGGTCTTATGGAATAGAA------GGAT-CCGT------ATA-GGGTTTGGGCATGTAGAAAACCTTGTATTGAATCAAATACTCCTCATCA---TTTTGGTTAT---AAGCTGGAAACGGAAAACAA---TATAT-ATAT------TGTTTT--------------TTTCCAGCGCGGCCTG----ATGTCA-----CATCCCAACTTTCCGCCTGAGCC-------------CAGCCTTATTGTC---ATCTTCACCAAA-GCGCCGCGCGCTGAATCTACC-----AGGATGCAGTTTAAAAAAGCTTAAATATTTTTT-GTTGCTTCGCAAAATAGA---------TATAT----ACTTGCGAAAAGCGTTGGG---ATGGAGCTGAGACGGTG-T----CTCATGTATAAAAGAAGAAGAA---CATCTTAG--------TTGTTAGGGACGCAGCATCCGTAAGATTCTT---GGAAGAGTCTCTATTTCATA---------------AGTGGAAG--------ATACAGTCCCTACTCTTGCTAGGCTCATCAGCTT----AT-TACCTAATGCTCTAAAA---T-AGTATTTCTTTGCCTTATGGGAGCGTAAGAGATTATTG????TATCAGACTAAAGAAACTGATATTTTAGCAGCATTTCGAATGACTCCTCAACCGGGAGTACCAGCTGAAGAGGCAGGAGCTGCAGTAGCTGCGGAATCTTCCACTGGTACATGGACCACTGTTTGGACTGATGGACTTACCAGTCTTGATCGTTATAAAGGACGATGCTATGATATTGAAGCAGTTCCTGGAGAAGATAATCAATATATTGCTTATGTTGCTTATCCATTAGATTTATTTGAAGAAGGTTCTGTTACCAATTTATTTACTTCTATCGTTGGTAATGTTTTTGGATTTAAAGCTTTACGAGCTTTACGTCTAGAAGATTTACGTATTCCTCCAGCTTATTCCAAAACTTTTCAAGGCCCACCTCATGGTATTCAAGTCGAAAGAGATAAATTAAATAAATATGGTCGTCCATTATTAGGATGTACTATTAAGCCAAAATTAGGTTTATCTGCTAAAAACTATGGTAGAGCTGTATATGAATGTCTTCGTGGTGGACTTGATTTCACGAAAGATGATGAAAACGTAAATTCTCAACCTTTTATGCGTTGGAGAGATCGTTTCTTATTTGTAGATGAAGCTCTTTACAAATCTCAAGCTGAAACAGGTGAAATTAAAGGACATTATTTAAATGCTACCGCAGGTACATGTGAAGAAATGATGAAAAGAGCTCAATTTGCTAGAGAATTAGGCGCTCCTATTGTCATGCACGACTATCTAACAGGTGGTTTTACTGCAAATACTACTTTGGCTCATTACTGCCGTGATAATGGCTTGCTTCTTCATATTCACCGTGCAATGCATGCAGTTATTGACCGACAAAAAAACCATGGTATGCATTTCCGTGTATTAGCCAAAGCGTTACGTTTATCTGGTGGAGACCATATTCATGCTGGTACTGTAGTAGGTAAACTTGAAGGAGAACGACAAGTAACTTTAGGCTTTGTTGATCTACTTCGTGATGATTACATCGAGAAAGATAGAAGCCGTGGTATTTACTTTACCCAAGACTGGGTTTCTTTACCAGGTGTTTTACCTGTAGCTTCTGGCGGTATTCATGTTTGGCATATGCCAGCATTAACTGAAATATTTGGAGATGATTCTGTATTACAGTTTGGTGGAGGAACTTTAGGTCACCCTTGGGGTAATGCACCTGGTGCAGTTGCTAATAGAGTGGCCGTAGAAGCTTGTGTACAAGCTCGTAATGAAGGACGTGATCTTGCTCGCGAAGGTAATGAAATTATTCGTGAAGCAGCT
Mesochaete_undulata                 GACTAACTAATAAA---ACACCCCAGTTAAAATCTAGTTCTATCAATCAATCAACATCTAATAAAAAAATTTCTCAGTATCGCATTCGTTTAGAAGAAAAACAAAAATTACGTTTTCATTATGGAATAACAGAACGACAATTACTTAATTATGTACGTATTGCTAGAAAAGCAAAAGGGTCAACAGGTGAAGTTTTATTACAATTACTCGAAATGCGTTTAGATAATGTCATTTTTCGATTAGGTATGGCTCCTACAATTCCTGGAGCAAGGCAATTAGTAAATCATAGACATATTTTAGTCAATGATCAGATCGTAGATATACCAAGTTATCAGTGTAAACCCCAGGATTTTATTACTATAAAAGATCGACAAAAATCTCAAGCTATAATTA---------------GTAAAAATATATATTTTTATCAAAAATATAAAATACCAAATCATTTAATTTATAGTTCTTTGGAAAAAAAAGGATTGGTTAATCAAATACTAGATCGTGAATCAATTGGTTTAAAAATAAATGAATTATTAGTTGTAGAATATTATTCTCGTCAGGCTTAAGCCAATAAAGCAGCTATAAAAGCTATGCTTGTCAATCGAGTASGTGATTTCGGATTAGCTCTCGGGATTATGGGTTGTTTTACTATTTTTCAAACAGTAGACTTTTCGACTATTTTTGCTCGTGCCAGCGCCTTTTCCGAACCCCATCATTATTTCATTTTTTGCAATMTGAGATTTCATGCCATAACTGTTATTTGTATCTTACTTTTCATTGGCGCTGTTGGAAAATCTGCACAAATRGGATTGCATACTCGGTTACCTGATGCAATGGAGGGTTTTC-----GAATATCCGAGGGCTCTCATGTGCC----AATA---GGTACATTATAACAATCTCACTGTATGCCGGAATCGTCGATCAAATGAGAGTCCCC--------ATCGG--------AAAAATATCTCATTTTGACCAATCGGCAGGAAACCTATAAAGG------AAGGCCAAGCCCACCCAACGAAG---TAAAGG---------------------------------------------------------------CTGAAGGAGCTCT----ATAGGATCCTCAGAGACTGTACGTGAGACCTCTTGTTCG--AAATGGAATTT---ATTTTTGAAAAGAGAAGCTGG---------------------------------------------CCAGATTTAACTAAG-ATACGAAGCATTCTTTTGTCGTGAAGATTCGATCATCTTTTTTTT-AGATTATATA-TAGTCTAGATATGCAGGTCTTATGGAATAGAA------GGAT-CCGT------ATA-GGGTTTGGGCATGTAGAAAACCTTGTATTGAATCAAATACTCCTCATCA---TTTTGGTTAT---AAGCTGGAAACGGAAAACAA---TATAT-ATAT------TGTTTT--------------TTTCCAGCGCGGCCTG----ATGTCA-----CATCCCAACTTTCCGCCTGAGCC-------------CAGCCTTATTGTC---ATCTTCACCAAA-GCGCCGCGCGCTGAATCTACC-----AGGATGCAGTTTAAAAAAGCTTAAATATTTTTT-GTTGCTTCGCAAAATAGA---------TATAT----ACTTGCGAAAAGCGTTGGG---ATGGAGCTGAGACGGTG-T----CTCATGTATAAAAGAAGAAGAA---CATCTTAG--------TTGTTAGGGACGCAGCATCCGTAAGATTCTT---GGAAGAGTCTCTATTTCATA---------------AGTGGAAG--------ATACAGTCCCTACTCTTGCTAGGCTCATCAGCTT----AT-TACCTAATGCTCTAAAA---T-AGTATTTCTTTGCCTTATGGGAGCGTAAGAGATTATTGAGATTATCAGACTACAGAAACTGATATTTTAGCAGCATTTCGAATGACTCCTCAACCGGGAGTACCAGCTGAAGAGGCAGGAGCTGCAGTAGCTGCGGAATCTTCCACTGGTACATGGACCACTGTTTGGACTGATGGACTTACCAGTCTTGATCGTTATAAAGGACGATGCTATGATATTGAAGCAGTTCCTGGAGAAGATAATCAATATATTGCTTATGTTGCTTATCCATTAGATTTATTTGAAGAAGGTTCTGTTACCAATTTATTTACTTCTATCGTTGGTAATGTTTTTGGATTTAAAGCTTTACGAGCTTTACGTCTAGAAGATTTACGTATTCCTCCAGCTTATTCCAAAACTTTTCAAGGCCCACCTCATGGTATTCAAGTCGAAAGAGATAAATTAAATAAATATGGTCGTCCATTATTAGGATGTACTATTAAGCCAAAATTAGGTTTATCTGCTAAAAACTATGGTAGAGCTGTATATGAATGTCTTCGTGGTGGACTTGATTTCACGAAAGATGATGAAAACGTAAATTCTCAACCTTTTATGCGTTGGAGAGATCGTTTCTTATTTGTAGCTGAAGCTCTTTACAAATCTCAAGCTGAAACAGGTGAAATTAAAGGACATTATTTAAATGCTACCGCAGGTACATGTGAAGAAATGATGAAAAGAGCTCAATTTGCTAGAGAATTAGGCGCTCCTATTGTCATGCACGACTATCTAACAGGTGGTTTTACTGCAAATACTACTTTGGCTCATTACTGCCGTGATAATGGCTTGCTTCTTCATATTCACCGTGCAATGCATGCAGTTATTGACCGACAAAAAAACCATGGTATGCATTTCCGTGTATTAGCCAAAGCGTTACGTTTATCTGGTGGAGACCATATTCATGCTGGTACTGTAGTAGGTAAACTTGAAGGAGAACGACAAGTAACTTTAGGCTTTGTTGATCTACTTCGTGATGATTACATCGAGAAAGATAGAAGCCGTGGTATTTACTTTACCCAAGACTGGGTTTCTTTACCAGGTGTTTTACCTGTAGCTTCTGGCGGTATTCATGTTTGGCATATGCCAGCATTAACTGAAATATTTGGAGATGATTCTGTATTACAGTTTGGTGGAGGAACTTTAGGTCACCCTTGGGGTAATGCACCTGGTGCAGTTGCTAATAGAGTGGCTCTAGAAGCTTGTGTACAAGCTCGTAATGAAGGACGTGATCTTGCTCGCGAAGGTAATGAAGTTATTCGTGAAGCAGCT
Meteoriopsis_reclinata              GACTAACTAATAAA---ACACCCCAGTTAAAATCTAGTTCTATTAATCAATCAACATCTAATAAAAAAATTTCTCAGTATCGCATTCGTTTGGAAGAAAAACAGAAATTACGTTTTCATTATGGAATAACAGAACGACAATTACTTAATTATGTACGTATTGCTAGAAAAGCAAAAGGATCCACAGGTGAAGTTTTATTACAATTACCCGAAATGCGTTTGGATAATGTTATTTTTCGATTAGGTATGGCTCCTACGATTCCTGGAGCAAGACAATTAGTAAATCATAGACATATTTTAGTTAATGATTGTATGGTAGATATACCAAGTTATCGGTGTAAACCTCAGGATTTTATTACGATAAAAAATCAACGAAAATCTGAGACTATAATTG---------------GTAAAAATATAGAGTTTTATCAGAAATATAAAATACCAAATCATTTAACTTATAGTTCTTTAGAAAAAAAAGGATTAGTTAATCAAATATTAGATCGTGAATCAATTGGTTTAAAAATAAATGAATTATTAGTTGTAGAATATTATTCTCGTCAAGCTTAAGCCAATAAAGCAGCTATAAAAGCTATGCTTGTCAATCGAGTAGGTGATTTCGGATTAGCTCTCGGGATTATGGGTTGTTTTACTATTTTTCAAACAGTAGACTTTTCGACTATTTTTGCTCGTGCCAGCGCCTTTTCCGAACCCCATCATTATTTTATTTTTTGCAATATGAGATTTCATGCCATAACTGTTATTTGTATCTTACTTTTCATCGGCGCTGTTGGGAAATCTGCACAAATAGGATTGCATACTCGGTTACCTGATGCAATGGAGGGTTTTC-----GAATATCTGAGGGCTCTCATGTGCC----AATA---GGTACATTATACCAATCTCACTGTATGCCGGAATCGTCGATCAAATGAGAGTCCCC--------ATCGG--------AAAAATATCTCATTTTGGCCAATCGGCAGGAAACCTATAAAGG------AAGGCCAAGCCCACCCAACGAAG---TAAAGG---------------------------------------------------------------CTGAAGGAGCTCT----ATAGGATCCTCAGAGACTGTACGTGAGACCTCTTGTCCG--AAATGGAATTT---ATTCTTGAAAAGCGAAGCTGA---------------------------------------------CCAGATTTAACTAAG-ATACGAAGCATTCTTTTGTCGTGAAGATTCGATCATCTTTTTTTT-AGATTCTATA---GTCTAGATATGCAGGTCTTATGGAATAGAA------GGAT-CCGT------ATA-GGGTTTGGGCATGTAGAAAACCTTGTATTGAATCAAATACTCCTCATCA---GTTTGGTTAT---AAGCTGGAAACGGAAAAAAA---GATAT-ATAT------TGTTTT--------------TTTCCAGCGCGGCCTG----ATGTTA-----CATTCCAACTTTCCGCCTGAGCC-------------CAGCCTTATTGTC---ATCCTCACCAAA-GCGCCGCGCGCTGAATCTACC-----AGGATGCAGTTTAAAAAAGCTTAAATATTTTTT--TTGCTTCGCGAAATATA---------TCTAT----ACTCGCGAAAAGCGTTGGGAGGATGGAGCTGAGACGGTG-T----CTCATGTATAAAAGAAGAAAAA---CATCTTAG--------TTGTTAGGGACGCAGCATCCGTAAGATTCTT---GGGAGAGTCTCTATTTCATA---------------AGTGGAAG--------ATACAGTCCCTACTCTTGCTAGGCTCATCAGCTT----AT-TACCCAATGCTCTAAAA---T-AGTATTTCTTTGCCTTATGGGAGCGTAAGAGATTATTA???????????????????????????????????????????????????????????????????????????????????????????????????????????????????????????????????????????????????????????????????????????????????????????????????????????????????????????????????????????????????????????????????????????????????????????????????????????????????????????????????????????????????????????????????????????????????????????????????????????????????????????????????????????????????????????????????????????????????????????????????????????????????????????????????????????????????????????????????????????????????????????????????????????????????????????????????????????????????????????????????????????????????????????????????????????????????????????????????????????????????????????????????????????????????????????????????????????????????????????????????????????????????????????????????????????????????????????????????????????????????????????????????????????????????????????????????????????????????????????????????????????????????????????????????????????????????????????????????????????????????????????????????????????????????????????????????????????????????????????????????????????????????????????????????????????????????????????????????????????????????????????????????????????????????????????????????????????????????
Mielichhoferia_elongata             GACTAACTAATAAA---ACACCACAGTTAAAATCTAGTTCTATTAATCAATCAACATCAAATAAGAAAATTTCTCAGTATCGTATTCGTTTGGAAGAAAAACAAAAATTACGTTTTCATTATGGAATAACGGAACGACAATTACTTAATTATGTACGTATCGCTAGAAAAGCAAAAGGATCAACAGGTGAAGTTTTATTACAATCACTCGAAATGCGTTTAGATAATATCATTTTTCGATTAGGTATGGCTCCTACGATTCCTGGAGCAAGGCAATTAGTAAATCATAGACATATTTTAGTTAATGATCGTCTAGTAGATATACCAAGTTATCGATGTAAACCTCAGGATTTTATTACTATAAAAGATCGACAAAAGTCCCAGACTATGATTA---------------GTAAAAATATAGATTTTTATCAGAAATATAAAATACCAAATCATTTAACTTATAATTCTTTAAACAAAAAAGGATTAGTTAATCAAATACTAGATCGTGAATCCATTGATTTAAAAATAAATGAATTATTAGTTGTAGAATATTATTCTCGTCAAGCTTAAGCCAATAAAGCAGCTATAAAAGCTATGCTTGTCAATCGAGTAGGTGATTTCGGATTAGCTCTGGGGATTATGGGTTGTTTTACTATTTTCCAAACAGTAGACTTTTCGACTATTTTTGCTCGTGCCGGCGCCTTTTCCGAACCCCATCATTATTTCATTTTCTGCAATATGAGATTTCATGCCATAACTGTTATTTGTATTTTACTTTTCATTGGCGCTGTTGGAAAATCTGCACAAATAGGATTGCATACTCGGTTACCTGATGCAATGGAGGGTTTTC-----GAATATTTGAGGGCTCTCATGTGCC----AATA---GGTACATTATAACAATCTCACTGTATGCTGGAATCGTCGACCAATTGAGAGTCCCC--------ATCGG--------AAAAATATCTCATTTTGACCAATCAGCAGGAAACCTATAAAGG------AAGGCCGAGCCCACCCAACGAAG---TAAAGG---------------------------------------------------------------CTGAAGGAGCTCT----ATAGGATCCTCAGAGACTGTACGTGAGACCTCTTGTCCG--AAATGGAATTT---ATCCTTGAAAAGAGAAGCTGG---------------------------------------------CCAGATTTAACTAAG-ATACAAAGCATTCTTTTGTCGTGAAGATTCGATCATCTTTTTTTT-AGATTATATA---GTCTAGATATGCAGGTCTTATGGAATAGAA------GGAT-CCGT------ATA-GGGTTTGGGCATGTAGAAAACCTTGTATTGAATCAAATACTCCTCATCA---TTTTGGTTAT---AAGCTGGAAACGGAAAAAAA---TATAT-ATAT------TGTTTT--------------TTTCTAGCGCGGCCTG----ATGTCA-----CATTCCAACTTTCCGCTCGAGCC-------------CAGCCTTATTGTC---ATCCTCACCAAA-GCGCCGCGCGCTGAATCTACC-----AGGATGCAGTTTAAAAAAGCTTAAATATTTTTT-GTTGCTTCGCAAAATATA---------TATAT----ACTTGCGAAGAGCGTTGGG---ATAGAGCTAAGAAGGTA-T----CTCATGTATAAAAGAAAAAAAA---CATCTTAG--------TTGTTAGGGACGCAGCATCCGTAAGATTCTT---GGGAGAGTCTCTATTTTATA---------------AGTGGAAG--------ATACAGTCCCTACTTTTGCTAAGCTCATCAGCTT----AT-TACCTAATGCTCTAAAA---T-ATTATTTCTTTGCCTTATGGGAGCGTAAGAGATTATTAAGAGTATAAGACTAAAGAAACTGATATTTTAGCAGCATTTCGAATGACTCCTCAACCAGGAGTACCAGCTGAGGAAGCAGGAGCAGCAGTAGCTGCGGAATCTTCCACTGGTACATGGACTACTGTTTGGACTGATGGACTTACTAGTCTTGATCGTTACAAAGGACGATGCTATGATATTGAAGCAGTTCCTGGAGAAGATAATCAATATATTGCTTATGTTGCTTACCCATTAGATTTATTTGAAGAAGGTTCTGTTACCAATTTATTTACTTCTATTGTTGGTAATGTTTTCGGATTTAAAGCTTTACGAGCTTTACGTCTAGAAGATTTACGTATTCCTCCAGCTTATACCAAAACTTTCCAAGGCCCACCTCATGGTATTCAAGTTGAAAGAGATAAATTAAACAAATATGGTCGTCCATTATTAGGATGCACTATTAAGCCAAAATTGGGTTTATCTGCTAAAAACTATGGTAGAGCTGTATATGAATGTCTTCGTGGTGGACTTGATTTCACAAAAGATGATGAAAACGTAAATTCTCAGCCTTTCATGCGTTGGAGAGATCGTTTCTTATTCGTAGCTGAAGCTCTTTACAAATCTCAGGCTGAAACAGGTGAAATTAAAGGACATTATTTAAATGCTACCGCAGGTACATGTGAAGAAATGATGAAAAGAGCTCAGTTTGCTAGAGAACTAGGCGCTCCTATTGTTATGCATGACTATCTAACAGGTGGTTTTACTGCAAATACTAGTTTGGCTCATTACTGCCGTGATAATGGCTTACTTCTTCATATTCACCGTGCAATGCATGCAGTTATTGACCGACAAAAAAACCATGGTATGCATTTCCGTGTACTAGCTAAAGCGTTACGTTTATCCGGTGGAGATCATATTCACTCTGGTACTGTAGTAGGTAAACCTGAAGGAGAACGTCAAGTAACTTTAGGGTTTGTTGATTTACTTCGTGATGATTATATTGAAAAAGATAGAAGCCGTGGTATTTACTTCACTCAAGACTGGGTTTCTTTACCAGGTGTTTTACCTGTAGCTTCTGGCGGTATTCATGTTTGGCATATGCCAGCATTAACCGAAATCTTTGGAGATGATTCTGTATTACAGTTTGGTGGAGGAACCTTAGGTCACCCTTGGGGTAATGCACCTGGTGCAGTTGCTAATAGAGTTGCATTAGAAGCTTGTGTACAAGCTCGTAATGAAGGACGTGATCTTGCTCGCCAAGGTAATGAAGTTATTCGTGAAGCTACT
Mniodendron_comatum                 GACTAACTAATAAA---ACAGCTCAGTTAAAATCTAGTTTTATCAATCAATCAACATCTAATAAAAAAATTTCTCAGTATCGCATTCGTTTAGAAGAAAAACAAAAATTACGTTTTCATTATGGAATAACAGAACGGCAATTACTTAATTATGTACGTATTGCTAGAAAAGCAAAAGGGTCCACAGGTGAAGTTTTATTGCAATTACTTGAAATGCGTTTAGATAATGTTATTTTTCGATTAGGTATGGCTCCTACGATTCCTGGAGCAAGGCAATTAGTAAATCATAGACATATTTTAGTTAATGATCGTATAGTAGATATACCAAGTTATCGGTGTAAACCTCAAGATTTTATTACTATAAAAGATCGACAAAAATCTCAGGCTATAATTA---------------GTAAAAATCTAGATTTTTATCAAAAGTATAAAATACCAAATCATTTAACTTATAGTTATTTAGAAAAAAAAGGATTTGTTAACCAAATACTAGATCGTGAATCAATTGGTTTAAAAATAAATGAATTATTAGTTGTAGAATATTATTCTCGTCAAGCTTAAGCCAATAAAGCAGCTATAAAAGCTATGCTTGTCAATCGAGTAGGTGATTTCGGATTAGCTCTCGGGATTATGGGTTGTTTTACTATTTTTCAAACAGTAGACTTTTCGACTATTTTTGCTCGTGCCAGCGCCTTTTCCGAACCCCATCATTATTTTCTTTTTTGTAATATGAGATTTCATGCCATAACTGTTATTTGTATTTTACTTTTCATTGGCGCTGTTGGAAAATCTGCACAAATAGGATTGCATACTCGGTTACCTGATGCAATGGAGGGTTTTC-----GACTATCTGAGGGCTCTCATGTGCC----AATA---GGTACATTATAACAATCTCACTGTATGCCGGAATCGTCAATCAAATGAGAGTCCCC--------ATCGG--------AAAAATATCTCATTTTGGCCAATCAGCAGGAAACCTATAAAGG------AAGGCCAAGCCCACCCAACGAAG---TAAAGGAAGTAAACGAAGGAAAGAAAGGAAAGGAAGGAAAGAAAGGAAAGG------------------CCGAA----CTCT----ATAGGATCCTCAGAGACTGTACGTGAGACCTCTTGTCCGATAAATGGAATTT---ATTCTTGAAAAGAGAAGCTGAGAAAAGAAAAGTTGAGAAAAGAAAAGTTGAGAAAAGAAAAGCTGACCAGATTTCACTAAG-ATACGAAGCAT----------------------------------------------------------------------------------------------------------------------------------------------------------------------------------------------------------------------------------------------------------------------------------------------------------------------------------------------------------------------------------------------------------------------------------------------------------------------------------------------------------------------------------------------TAAGATTCTT---GGGAAAGTTTCTATTTCATAAGTTTCTATTTCATAAGTGGAAGAGTGGAAGATACAGTCCTTACTCTTGCTAGACTTATCAGTTT----AT-TACCTAATG----AAAA---T-AGTATTTCTTTG-------------TAAAAGA?????????????????????????????????????????????????????????????????????????????????????????????????????????????????????????????????????????????????????????????????????????????????????????????????????????????????????????????????????????????????????????????????????????????????????????????????????????????????????????????????????????????????????????????????????????????????????????????????????????????????????????????????????????????????????????????????????????????????????????????????????????????????????????????????????????????????????????????????????????????????????????????????????????????????????????????????????????????????????????????????????????????????????????????????????????????????????????????????????????????????????????????????????????????????????????????????????????????????????????????????????????????????????????????????????????????????????????????????????????????????????????????????????????????????????????????????????????????????????????????????????????????????????????????????????????????????????????????????????????????????????????????????????????????????????????????????????????????????????????????????????????????????????????????????????????????????????????????????????????????????????????????????????????????????????????????????????????????????????????
Mniodendron_comosum                 GACTAACTAATAAA---ACAGCTCAGTTAAAATCTAATTTTATCAATCAATCAACATCTAATAAAAAAATTTCTCAGTATCGCATTCGTTTAGAAGAAAAACAAAAATTACGTTTTCATTATGGAATAACAGAACGGCAATTACTTAATTATGTACGTATTGCTAGAAAAGCAAAAGGGTCCACAGGTGAAGTTTTATTGCAATTACTTGAAATGCGTTTAGATAATGTTATTTTTCGATTAGGTATGGCTCCTACGATTCCTGGAGCAAGGCAATTAGTAAATCATAGACATATTTTAGTTAATGATCGTCTAGTAGATATACCAAGTTATCGGTGTAAACCTCAGGATTTTATTACTATAAAAGATCGACAAAAATCTCAGGCTATAATTA---------------GTAAAAATTTAGATTTTTATCAAAAGTATAAAATACCAAATCATTTAACTTATAGTTATTTAGAAAAAAAAGGATTTGTTAACCAAATACTAGATCGTGAATCAATTGGTTTAAAAATAAATGAATTATTAGTTGTAGAATATTATTCTCGTCAAGCTTAAGCCAATAAAGCAGCTATAAAAGCTATGCTTGTCAATCGAGTAGGTGATTTCGGATTAGCTCTCGGGATTATGGGTTGTTTTACTATTTTTCAAACAGTAGACTTTTCGACTATTTTTGCTCGTGCCAGCGCCTTTTCCGAACCCCATCATTATTTTCTTTTTTGTAATATGAGATTTCATGCCATAACTGTTATTTGTATTTTACTTTTCATTGGCGCTGTTGGAAAATCTGCACAAATAGGATTGCATACTCGGTTACCTGATGCAATGGAGGGTTTTC-----GACTATCTGAGGGCTCTCATGTGCC----AATA---GGTACATTATAACAATCTCACTGTATGCCGGAATCGTCAATCAAATGAGAGTCCCC--------ATCGG--------AAAAATATCTCATTTTGGCCAATCAGCAGGAAACCTATAAAGG------AAGGCCAAGCCCACCCAACGAAG---TAAAGGAAGTAAACGAAGGAAAGAAAGGAAACGAAGGAAAGAAAGGAAAGGAAGGAAAGAAAGGAAAGGCCGAA----CTCT----ATAGGATCCTCAGAGACTGTACGTGAGACCTCTTGTCCGATAAATGGAATTT---ATTCTTGAAAAGAGAAGCTGAGAAAAGAAAAGTTGAGAAAAGAAAAGTTGAGAAAAGAAAAGCTGACCAGATTTCACTAAG-ATACGAAGCAT----------------------------------------------------------------------------------------------------------------------------------------------------------------------------------------------------------------------------------------------------------------------------------------------------------------------------------------------------------------------------------------------------------------------------------------------------------------------------------------------------------------------------------------------TAAGATTCTT---GGGAAAGTTTCTATTTCATAAGTTTCTATTTCATAAGTGGAAGAGTGGAAGATACAGTCCTTACTCTTGCTAGACTTATCAGTTT----AT-TACCTAATG----AAAA---T-AGTATTTCTTTG-------------TAAAAGA??????AGACTATCAGACTAAAGAAACTGATATTTTAGCAGCATTTCGAATGACTCCCCAACCAGGAGTACCAGCTGAAGAGGCAGGAGCCGCGGTAGCTGCAGAATCTTCCACTGGTACATGGACCACTGTTTGGACTGATGGCCTTACCAGTCTTGATCGTTATAAAGGACGATGCTATGATATTGAAGCAGTTCCTGGAGAAGATAATCAATATATTGCTTATGTTGCTTATCCATTAGATTTATTTGAAGAAGGTTCTGTTACCAATTTATTTACTTCTATTGTTGGTAATGTTTTTGGATTTAAAGCTTTACGAGCTTTACGTCTAGAAGATTTACGTATTCCTCCAGCTTATTCCAAAACTTTCCAAGGCCCACCTCATGGTATTCAAGTTGAAAGAGATAAATTAAATAAATATGGTCGTCCATTATTGGGATGCACTATTAAGCCAAAATTGGGTTTATCTGCTAAAAACTACGGTAGAGCTGTATATGAATGTCTTCGTGGTGGACTTGATTTCACAAAAGATGATGAAAACGTAAATTCTCAACCTTTTATGCGTTGGAGAGATCGTTTCTTATTTGTAGCTGAAGCTCTTTACAAATCTCAAGCAGAAACAGGTGAAATTAAAGGACATTATTTAAATGCTACCGCAGGTACATGTGAAGAAATGATGAAAAGAGCTCAATTTGCTAGAGAATTAGGCGCTCCTATTGTCATGCACGACTATTTAACAGGTGGTTTTACTGCAAATACCACTTTAGCTCATTACTGTCGTGATAATGGCTTGCTTCTTCATATTCACCGCGCAATGCATGCAGTTATTGACCGACAAAAAAACCACGGTATGCATTTCCGTGTATTAGCTAAAGCGTTACGTTTATCCGGTGGAGATCATATTCACGCTGGTACTGTAGTAGGTAAACTTGAAGGAGAACGCCAAGTAACTTTAGGGTTTGTTGATCTACTTCGTGATGATTATATTGAGAAAGATAGAAGCCGTGGTATTTATTTCACTCAAGATTGGGTTTCTTTACCAGGTGTTTTACCTGTAGCTTCCGGCGGTATTCATGTTTGGCATATGCCAGCATTAACTGAAATTTTTGGAGATGATTCTGTATTACAGTTTGGTGGAGGAACTTTAGGTCATCCTTGGGGTAATGCACCTGGTGCAGTTGCTAATAGAGTTGCTCTAGAAGCTTGTGTACAAGCTCGTAATGAAGGACGTGATCTTGCTCGCGAAGGTAATGAAGTTATTCGTGAAGCTACT
Mniodendron_dendroides              GACTAACTAATAAA---ACAGCTCAGTTAAAATCTAGTTTTATCAATCAATCAACATCTAATAAAAAAATTTCTCAGTATCGCATTCGTTTAGAAGAAAAACAAAAATTACGTTTTCATTATGGAATAACAGAACGGCAATTACTTAATTATGTACGTATTGCTAGAAAAACAAAAGGGTCCACAGGTGAAGTTTTATTGCAATTACTTGAAATGCGTTTAGATAATGTTATTTTTCGATTAGGTATGGCTCCTACGATTCCTGGAGCAAGGCAATTAGTAAATCATAGACATATTTTAGTTAATGATCGTCTAGTAGATATACCAAGTTATCGGTGTAAACCTCAGGATTTTATTACTATAAAAAATCGACAAAAATCTCAGGCTATAATTA---------------GTAAAAATCTAGATTTTTATCAAAAGTATAAAATACCAAATCATTTAACTTATAGTTATTTAGAAAAAAAAGGATTTGTTACCCAAATACTAGATCGTGAATCAATTGGTTTAAAAATAAATGAATTATTAGTTGTAGAATATTATTCTCGTCAAGCTTAAGCCAATAAAGCAGCTATAAAAGCTATGCTTGTCAATCGAGTAGGTGATTTCGGATTAGCTCTCGGGATTATGGGTTGTTTTACTATTTTTCAAACAGTAGACTTTTCGACTATTTTTGCTCGTGCCAGCGCCTTTTCCGAACCCCATCATTATTTTCTTTTTTGTAATATGAGATTTCATGCCATAACTGTTATTTGTATTTTACTTTTCATTGGCGCTGTTGGAAAATCTGCACAAATAGGATTGCATACTCGGTTACCTGATGCAATGGAGGGTTTTC-----GACTATCTGAGGGCTCTCATGTGCC----AATA---GGTACATTATAACAATCTCACTGTATGCCGGAATCGTCAATCAAATGAGAGTCCCC--------ATCGG--------AAAAATATCTCATTTTGGCCAATCAGCAGGAAACCTATAAAGG------AAGGCCAAGCCCACCCAACGAAG---GAAAGGAAG------------------GAAAGGAAGGAAAGAAAGGAAAGG------------------CCGAA----CTCT----ATAGGATCCTCAGAGACTGTACGTGAGACCTCTTGTCCGATAAATGGAATTT---ATTCTTGAAAAGAGAAGCTGA------------------------------GAAAAGAAAAGCTGACCAGATTTCACTAAG-ATACGAAGCAT----------------------------------------------------------------------------------------------------------------------------------------------------------------------------------------------------------------------------------------------------------------------------------------------------------------------------------------------------------------------------------------------------------------------------------------------------------------------------------------------------------------------------------------------TAAGATTCTT---GGGAAAGTTTCTATTTCATAAGTTTCTATTTCATAAGTGGAAGA--------TACAGTCCTTACTCTTGCTAGACTTATCAGTTT----AT-TACCTAATG----AAAA---T-AGTATTTCTTTG-------------TAAAAGA??????AGACTATCAGACTAAAGAAACTGATATTTTAGCAGCATTTCGAATGACTCCCCAACCAGGAGTACCAGCTGAAGAGGCAGGAGCCGCGGTAGCTGCAGAATCTTCCACTGGTACATGGACCACTGTTTGGACTGATGGCCTTACCAGTCTTGATCGTTATAAAGGACGATGCTATGATATTGAAGCAGTTCCTGGAGAAGATAATCAATATATTGCTTATGTTGCTTATCCATTAGATTTATTTGAAGAAGGTTCTGTTACCAATTTATTTACTTCTATTGTTGGTAATGTTTTTGGATTTAAAGCTTTACGAGCTTTACGTCTAGAAGATTTACGTATTCCTCCAGCTTATTCCAAAACTTTTCAAGGCCCACCTCATGGTATTCAAGTTGAAAGAGATAAATTAAATAAATATGGTCGTCCATTATTGGGATGCACTATTAAGCCAAAATTAGGTTTATCTGCTAAAAACTACGGTAGAGCTGTATATGAATGTCTTCGTGGTGGACTTGATTTCACAAAAGATGATGAAAACGTAAATTCTCAACCTTTTATGCGTTGGAGAGATCGTTTCTTATTTGTAGCTGAAGCTCTTTACAAATCTCAAGCAGAAACAGGTGAAATTAAAGGACATTATTTAAATGCTACCGCAGGTACATGTGAAGAAATGATGAAAAGAGCTCAATKTGCTAGAGAATTAGGCGCTCCTATTGTCATGCACGACTATTTAACAGGTGGTTTTACTGCAAATACCACTTTAGCTCATTACTGTCGTGATAATGGCTTGCTTCTTCATATTCACCGCGCAATGCATGCAGTTATTGACCGACAAAAAAACCATGGTATGCATTTCCGTGTATTAGCTAAAGCGTTACGTTTATCCGGTGGAGATCATATTCACGCTGGTACTGTAGTAGGTAAACTTGAAGGAGAACGCCAAGTAACTTTAGGGTTTGTTGATYTACTTCGTGATGATTATATTGARAAAGATAGAAGCCGTGGTATTTATTTCACTCAAGATTGGGTTTCTTTACCAGGTGTTTTACCTGTAGCTTCCGGMGGTATTCATGTTTGGCATATGCCAGCWTTAACTGAMATTTTTGGAGATGATTCTGTATTACAGTTTGGTGGAGGAACTTTAGGTCATCCTTGGGGTAATGCACCTGGTGCAGTTGCTAATAGAGTTGCTGTAGAAGCTTGTGTACAAGCTCGTAATGAAGGACGTGATCTTGCTCGYGAAGGTAATGAAATTATTCGTGAAGCTGCT
Mnium_hornum                        GACTAACTAATAAA---ACACCACAGTTAAAATCTAGTTCTATTAATCAATCAACATCAAATAAGAAAATTTCTCAGTATCGTATTCGTTTGGAAGAAAAACAAAAATTACGTTTTCATTATGGAATAACAGAACGACAATTACTTAATTATGTACGTATCGCTAGAAAAGCAAAAGGGTCAACAGGTGAAGTTTTATTACAATTACTCGAAATGCGTTTAGATAATATCATTTTTCGACTAGGGATGGCCCCTACGATTCCCGGAGCAAGGCAATTAGTAAATCATAGACATATTTTAGTTAATGATCATCTAGTAGATATACCAAGTTATCGATGTAAACCTCAGGATTTTATTACTATAAAAGATCGACAAAAATCTCAGACTATGATTA---------------GTAAAAATATAGATTTTTATCAAAAATATAAAATACCAAATCATTTAACTTATAATTCTTTGAACAAGAAAGGATTGGTTAATCAAATACTAGATCGTGAATCCATTGATTTAAAAATAAATGAATTATTAGTTGTAGAATATTATTCTCGTCAGGCTTAAGCCAATAAAGCAGCTATAAAAGCTATGTTTGTCAATCGAGTAGGTGATTTCGGATTAGCTCTGGGGATTATGGGTTGTTTTACTATTTTTCAAACAGTAGACTTTTCGACTATTTTTGCTCGTGCCGGCGCCTTTTCCGAACCCCATCATTATTTCATTTTCTGCAATATGAGATTTCATGCCATAACTGTTATTTGTATTTTACTTTTCATTGGCGCTGTTGGAAAATCTGCACAAATAGGATTGCATACTCGGTTACCTGATGCAATGGAGGGTTTTC-----GAATATTTGAGGGCTCTCATGTGCC----AATA---GGTACATTATAACAATCTCACTGTATGCTGGAATCGTCGACCAAATGAGAGTCCCC--------ATCGG--------AAAAATATCTCATTTTGACCAATCAGCAGGAA-CCTATAAAGG------AAGGCCGAGCCCACCCAACGAAG---TAAAGG---------------------------------------------------------------CTGAAGGAGCTCT----ATAGGATCCTCAGAGACTGTACGTGAGACCTCTTGTCCG--AAATGGAATTT---ATCCTTGAAAAGAGAAGCTGG---------------------------------------------CCAGATTTAACTAAG-ATACGAAGCATTCTTTTGTCGTGAAGATTCGGTCATCTTTTTTTT-AGATTATATA---GTCTAGATATGCAGGTCTTATGGAATAGAA------GGAT-CCGT------ATA-GGGTTTGAGCATGTAGAAAACCTTGTATTGAATCAAATACTCCTCATCA---TTTTGGTTAT---AAGCTGGAAACGGAAAAAAA---TATAT-ATAT------TGTTTT--------------TTTCTAGCGCGGCCTG----ATGTCA-----CATTCCAACTTTCCGCTCGAGCC-------------CAGCCTTATTGTC---ATCCTCACCAAA-GCGCCGCGCGCTGAATCTACC-----AGGATGCAGTTCAAAAAAGCTTAAATATTTTTT-GTTGCTTCGCAAAATATA---------TATAT----ACTTGCGAAGAGCGTTGGG---ATAGAGCTAAGAAGGTA-T----CTCATGTATAAAAGAAAAAAAA---CATCTTAG--------TTGTTAGGGACGCAGCATCCGTAAGATTCTT---GGGAGAGTCTCTATTTTATA---------------AGTGGAAG--------ATACAGTCCCTACTCTTGCTAAGCTCATCAGCTT----AT-TACCTAATGCTCTAAAA---T-ATTATTTCTTTGCCTTATGGGAGCGTAAGAGATTATTAAGATTATCAGACTACAGAAACTGATATTTTAGCAGCATTCCGAATGACTCCTCAACCGGGAGTACCAGCTGAAGAGGCAGGAGCGGCAGTAGCTGCGGAATCTTCCACCGGTACATGGACCACTGTTTGGACTGATGGACTTACTAGTCTTGATCGTTACAAAGGACGATGCTATGGTATTGAAGCAGTTCCTGGAGAAGATAATCAATATATTGCTTATGTTGCTTACCCATTAGATTTATTTGAAGAAGGTTCTGTTACCAATCTATTCACTTCTATTGTTGGTAATGTTTTCGGATTTAAAGCTTTACGAGCTTTACGTCTAGAAGATTTACGTATTCCTCCAGCTTATTCCAAAACTTTCCAAGGCCCACCTCATGGTATTCAAGTTGAAAGAGATAAATTAAACAAATATGGTCGTCCATTATTAGGATGCACTATTAAGCCAAAATTGGGTTTATCTGCTAAAAACTATGGTAGAGCTGTATATGAATGTCTTCGTGGTGGACTCGATTTCACAAAAGATGATGAAAACGTAAATTCTCAGCCTTTTATGCGTTGGAGAGATCGCTTCTTATTTGTAGCTGAAGCTCTTTACAAATCTCAAGCTGAAACAGGTGAAATTAAAGGACATTATTTAAATGCTACCGCAGGTACATGTGAAGAAATGATGAAAAGAGCTTACTTTGCTAGAGAACTAGGCGCTCCTATTGTTATGCATGACTATTTAACAGGTGGTTTTACTGCAAATACTACTTTGGCTCATTACTGCCGTGATAATGGCTTACTCCTTCATATTCACCGTGCAATGCATGCAGTTATTGACCGACAAAAAAACCATGGTATGCATTTCCGTGTACTAGCTAAAGCGTTACGTTTATCCGGTGGAGATCATATTCACGCTGGTACTGTAGTAGGTAAACTTGAAGGAGAACGTCAAGTAACTTTAGGATTTGTTGANNNNNNNCGTGATGACTATATCGAAAAAGATAGAAGCCGTGGTATTTATTTNACCCAAGACTGGGTTTCTTTACCAGGTGTTTTACCCGTAGCTTCTGGTGGTATCCATGTTTGGCATATGCCAGCATTAACCGAAATCTTTGGAGATGATTCTGTATTACAATTTGGTGGAGGAACTTTAGGTCACCCTTGGGGTAACGCACCTGGTGCAGTTGCCAATAGAGTCGCATTAGAAGCTTGTGTACAAGCTCGTAATGAAGGACGTGATCTTGCTCGCGAAGGTAATGAAATTATTCGTGAAGCTGCT
Myurium_hochstetteri                GACTAACTAATAAA---ACACCCCAGTTAAAATCTAGTTCTATCAATCAATCAACATCTAATAAAAAAATTTCTCAGTATCGCATTCGTTTAGAAGAAAAACAAAAATTACGTTTTCATTATGGAATAACAGAACGACAATTACTTAATTATGTACGTATTGCTAGAAAAGCAAAAGGATCCACAGGTGAAGTTTTATTACAATTACTCGAAATGCGTTTAGATAATGTTATTTTTCGATTAGGTATGGCTCCTACAATTCCTGGAGCAAGACAATTAGTAAATCATAGACATATTTTAGTTAATAATTGTATAGTAGATATACCAAGTTATCGGTGTAAACCTCAGGATTTTATTACTATAAAAAATCAACGAAAATCTGAGACTATAATTA---------------GTAAAAATATAGAGTTTTATCAAAAATATAAAATACCAAATCATTTAACTTATAGTTCTTTAGAAAAAAAAGGATTAGTTAATCAAATATTAGATCGTGAATCAATTGGTTTAAAAATAAATGAATTATTAGTTGTAGAATATTATTCTCGTCAAGCTTAAGCCAATAAAGCAGCTATAAAAGCTATGCTTGTCAATCGAGTAGGTGATTTCGGATTAGCTCTCGGGATTATGGGTTGTTTTACTATTTTTCAAACAGTAGACTTTTCGACTATTTTTGCTCGTGCCAGCGCCTTTTCCGAACCCCATCATTATTTTATTTTTTGCAATATGAGATTTCATGCCATAACTGTTATTTGTATCTTACTTTTCATCGGCGCTGTTGGGAAATCTGCACAAATAGGATTGCATACTCGGTTACCTGATGCAATGGAGGGTTTTC-----GAATATCTGAGGGCTCTCATGTGCC----AATA---GGTACATTATACCAATCTCACTGTATGCCGGAATCGTCGATCAAATGAGAGTCCCC--------ATCGG--------AAAAATATCTCATTTTGGCCAATCGGCAGGAAACCTATAAAGG------AAGGCCAAGCCCACCCAACAAAG---TAAAGG---------------------------------------------------------------CTGAAGGAGCTCT----ATAGGATCCTCAGAGACTGTACGTGAGACCTCTTGTCCG--AAATGGAATTT---ATTCTTGAAAAGCGAAGCTGA---------------------------------------------CCAGATTTAACTAAG-ATACGAAGCATTCTTTTGTCGTGAAGATTCGATCATCTTTTTTTT-AGATTATATA---GTCTAGATATGCAGGTCTTATGGAATAGAA------GGAT-CCGT------ATA-GGGTTTGGGCATGTAGAAAACCTTGTATTGAATCAAATACTCCTCATCA---GTTTGGTTAT---AAGCTGGAAACGGAAAAAAA---TATAT-ATAT------TGTTTT--------------TTTCCAGCGCGGCCTG----ATGTTA-----CATCCCAACTTTCCGCCTGAGCC-------------CAGCCTTATTGTC---ATTCTCACCAAA-GCGCCGCGCGCTGAATCTACC-----AGGATGCAGTTTAAAAAAGCTTAAATATTTTTT--TTGCTTCGCGAAATAGAAATATA---TCTAT----ACTCGCGAAAAGCGTTGGGAGGATGGAGCTGAGACGGTG-T----CTCATGTATAAAAGAAGAAAAA---CATCTTAG--------TTGTTAGGGACGCAGCATCCGTAAGATTCTT---GGGAGAGTCTCTATTTCATA---------------AGTGGAAG--------ATACAGTCCCTACTCTTGCTAGGCTCATCAGCTT----AT-TACCTAATGCTCTAAAA---T-AGTATTTCTTTGCCTTATGGGAGCGTAA??????????AGATTATCAGACTAAAGAAACTGATATTTTAGCAGCATTTCGAATGACTCCTCAACCAGGAGTACCCGCTGAAGAGGCAGGAGCTGCAGTAGCTGCGGAATCTTCCACTGGTACATGGACTACTGTTTGGACTGATGGACTTACCAGTCTTGATCGTTATAAAGGACGATGCTATGATCTTGAAGCAGTTCCTGGAGAAGAAAATCAATATATTGCTTATGTTGCTTACCCATTAGATCTATTTGAAGAAGGTTCTGTTACCAATTTATTTACTTCTATTGTTGGTAATGTTTTTGGATTTAAAGCTTTACGAGCTTTACGTCTAGAAGATTTACGTATTCCTCCAGCTTATTCCAAAACTTTCCAAGGCCCACCTCATGGTATTCAAGTTGAAAGAGATAAATTAAATAAATATGGTCGTCCATTATTAGGATGTACTATTAAGCCAAAATTGGGTTTATCTGCTAAAAACTATGGTAGAGCTGTATATGAATGTCTTCGTGGTGGACTTGATTTCACAAAAGATGATGAAAACGTAAATTCTCAACCTTTTATGCGTTGGAGAGATCGTTTCTTATTTGTAGCTGAAGCGATTTACAAATCTCAATCTGAAACAGGTGAAATTAAAGGACATTATTTAAATGCTACCGCAGGTACATGTGAAGAAATGATGAAAAGAGCTCAATGTGCTAGAGAATTAGGCATGCCTATTGTCATGCACGACTATTTAACAGGTGGTTTTACTGCAAACACTACTTTGGCTCATTACTGTCGTGATAATGGCTTGCTTCTTCATATTCACCGTGCAATGCATGCAGTTATTGACCGACAAAAAAATCATGGTATGCATTTCCGTGTATTAGCTAAAGCATTACGTTTATCCGGTGGAGACCATATTCACGCTGGTACTGTAGTAGGTAAACTTGAGGGAGAACGTCAAGTAACTTTAGGGTTTGTTGATCTACTTCGTGATGATTATATTGAGAAAGATAGAAGCCGTGGTATTTATTTTACTCAAGACTGGGTTTCTTTACCAGGTGTTTTACCTGTAGCTTCTGGTGGTATTCATGTTTGGCATATGCCAGCATTAACTGAAATCTTTGGAGATGATTCTGTATTACAGTTTGGTGGAGGAACTTTAGGTCACCCTTGGGGTAATGCACCTGGAGCAGTTGCTAATAGAGTTGCCTTAGAAGCTTGTGTACAAGCTCGTAATGAAGGACGTGATCTTGCTCG???????????????????????????????
Neomeesia_paludella                 GACTAACTAATAAA---ATACCCCAGTTAAAATCTAATTCTATTAATCAATCAACATCTAATAAAAAAATTTCTCAGTACCGCATTCGTCTAGAAGAAAAACAAAAATTACGTTTTCATTATGGAATAACAGAACGACAATTACTAAATTATGTACGTATTGCTAGAAAAGCAAAAGGATCAACAGGTGAAGTTTTACTACAATTACTTGAAATGCGTTTAGATAATGTTATTTTTCGATTGGGTATGGCTCCTACGATTCCTGGAGCAAGGCAATTAGTAAATCATAAACATATTTTAGTTAATGATCGTATAGTAGATATCCCAAGTTATCGGTGTAAACCCAAGGATTTTATTACTATAAAAGATCGACAAAAATCACAGGCTATAATTA---------------GTAAAAATATTGAGTTTTATCAAAAATATAAAATACCAAATCATTTAACTTATAATTCTTTAAAAAGACAAGGATTAGTTAATCAAATACTAGATCGTGAATCAATTGGTTTAAAAATAAATGAATTATTGGTTGTAGAATATTATTCTCGTCAAGCTTAAGCCAATAAAGCAGCTATAAAAGCTATGCTTGTCAATCGAGTAGGTGATTTCGGATTAGCTCTCGGGATTATGGGTTGTTTTACTATTTTTCAAACAGTAGACTTTTCGACTATTTTTGCTTGTGCCAGCGCCTTTTCCGAACCCCATCATTATTTCATTTTTTGCAATATGAGATTTCATGCCATAACTGTTATTTGTATTTTACTTTTCATTGGCGCTGTTGGAAAATCTGCACAAATAGGATTGCATACTCGGTTACCTGATGCAATGGAGGGTTTTC-----GAATATTTGAGGGCTCTCATGTGCC----AATA---GGTACATTATAACAATCTCACTGTATGCTGGAATCGTCGACCAAATGAGAGTCCCC--------ATCGG--------AAAAATATCTCATTTTGACCAATCAGCAGGAAACCTATAAAGG------AAGGCTAAGCCCACCCAACGAAG---TAAAGG---------------------------------------------------------------CTGAAGGAGCTCT----ATAGGATCCTCAGAGACTGTACGTGAGACCTCTTGTCCG--AAATGGAATTT---ATCCTTGAAAAGAGAAGCTGG---------------------------------------------CCAGATTTAACTAAG-ATACGAAGCATTCTTTTGTCGTGAAGATTCGATCATCTTTTTTAT-AGATGATATA---GTCTTGATATGCAGGTCTTATGGAATAGAA------GGAT-CCGT------CTA-GGGTTTGGGCATGTAGAAAACCTTGTATTGAATCAAATACTCCTCATCA---TTTTAGTTAT---AAGCTGGAAACGGAAAAAAA---TATAT-ATAT------TGTTTT--------------TTTCCAGCGCGGCCTG----GTGTTA-----CATTCCAACTTTCCGCCTGAGCC-------------CAGCCTTATTGTT---ATCCTCACCAAA-GCGCCGCGCGCTGAATCTACC-----AGGATGCAGTTTAAAAAAGCTTAAATATTTTTT-GTTGCTTCGCAAAATATA---------TATAT----ACTTGCGAAAGGCGTTGGA---ATGGAGCTAAGACGGTG-T----CTCATATATAAAAGAAAAAAAA---CATCTTAG--------TTGTTAGGGACGCAGCATCCGTAAGATTCTT---GGGAGAGTCTCTATTTCATA---------------AGTGGAAG--------ATACAGTCCCTACTCTTGCTAAGCTCATCAGCTT----AT-TACCTAATGCTCTAAAA---T-ATTATTTCTTTGCCTTATGGGAGCGTAAGAGATTATTAAGATTATCAAACTAAAGAAACTGATATTTTAGCAGCATTTCGAATGACTCCTCAACCAGGAGTGCCAGCTGAAGAGGCAGGAGCTGCTGTAGCTGCAGAATCTTCTACTGGTACATGGACTACTGTTTGGACTGATGGACTTACTAGTCTTGATCGTTATAAAGGACGATGCTATGATCTTGAAGCTGTTCCTGGAGAAGAAAATCAATATATTGCTTATGTTGCTTACCCATTAGATTTATTTGAAGAAGGTTCTGTTACCAATTTATTCACTTCTATTGTTGGTAATGTTTTTGGATTTAAAGCTTTACGAGCTTTACGTCTAGAAGATTTACGTATTCCTCCAGCTTATTCCAAAACTTTCCAAGGTCCACCTCATGGTATCCAAGTTGAAAGAGATAAATTAAACAAATATGGTCGTCCATTATTAGGATGTACTATTAAACCAAAATTAGGTTTATCTGCTAAAAATTATGGTAGAGCGGTATATGAATGTCTTCGTGGTGGACTTGATTTCACAAAAGATGATGAAAACGTAAATTCTCAACCTTTTATGCGTTGGAGAGATCGTTTCTTATTTGTAGCTGAAGCTATTTATAAATCTCAAAGTGAAACAGGTGAAATTAAAGGACATTATTTAAATGCTACCGCAGGTACATGTGAAGAAATGATGAAAAGAGCTCAATTTGCTAGAGAATTAGGAATGCCTATTGTTATGCATGATTACCTAACTGGTGGTTTTACTGCAAATACTAGTTTGGCTCACTATTGTCGTGATAATGGCTTACTTCTTCATATTCACCGTGCAATGCACGCAGTTATTGACCGACAAAAAAATCATGGTATGCATTTCCGTGTATTAGCTAAAGCTTTACGTTTATCCGGTGGAGACCATATTCACGCTGGTACTGTAGTAGGTAAGCTTGAAGGAGAACGTCAAGTAACTTTAGGGTTTGTTGATCTACTTCGTGATGATTACATTGAAAAAGATAGAAGTCGTGGTATTTACTTTACTCAAGACTGGGTTTCTTTACCAGGTGTTTTACCTGTAGCTTCTGGTGGTATTCATGTTTGGCATATGCCAGCATTAACTGAAATTTTTGGAGATGATTCTGTATTACAATTTGGTGGAGGAACTTTAGGACACCCTTGGGGTAATGCACCTGGTGCAGTTGCTAATAGAGTTGCCTTAGAAGCTTGTGTACAAGCTCGTAATGAAGGACGTGATCTTGCTCGTGAAGGTAATGAAGTTATTCGTGAAGCTACT
Ochrobryum_gardneri                 GGTTAACCAATAAA---ACATCTCAGTTAAAGTCTAATTCTATTACTCAATCAATATCTAATAAAAAAATTTCTCAGTATCGTATTCGTTTAGAAGAAAAACAAAAATTACGTTTTCATTATGGAATAACAGAACGACAATTACTAAATTATGTTCGCATTGCTAGAAAAGCAAAAGGGTCAACAGGTCAAATTCTATTACAATTACTAGAAATGCGTTTAGATAATATTATTTTTCGATTAGGTATGGCTCCTACAATTCCTGGAGCAAGGCAATTAGTAAACCATAGACATATTTTAGTAAATAATTATATAGTAAATATTCCAAGTTATCGTTGTAAACCTCAAGATTTTATTACTATAAAAAATCGACAAAAATCTCAATCTATAATTG---------------CTAAAAATATAGAATTTTCTCAAAAATACAAAGTACCAAATCATTTAACTTTTAATTCTTTAGAAAAAAAAGGATTAGTTAATCAAATATTAAATAATGAATCCATTGGTTTAAAAATAAATGAATTGCTAGTTGTAGAATATTATTCTCGTCAGGCTTAAGCCAATAAAGCAGCTATAAAAGCTATGCTTGTCAATCGAGTAGGTGATTTCGGATTAGCTCTTGGGATTATGGGTTGTTTCACCATTTTTCAAACAGTAGACTTTTCGACTATTTTTGCTCGTGCCAGCGTCTTTTCCGAACCCCATCATTATTTCATTTTTTGCAATATGAGATTTCATGCCATAACTGTTATTTGTATTTTACTTTTCATTGGCGCTGTTGGAAAATCTGCACAAATAGGATTGCATACTCGGTTACCTGATGCAATGGAGGGTTTTC-----GAATATTTGAGGGCTCTCATGTGCC----AGTA---GGTACATTATAACAATCTCACTGTATGCTGGGATCGTCGACCAAATGAGAGTCCCC--------ATCGG--------AAAAATATCTCATTTTGACCAATCAGCAGGAAACCTATGAAGG------AAGCCCAGGCCCACCCAATAAAAAAGTAGAGG---------------------------------------------------------------CTGAAAAAGCTCT----ATAGGATCCTCAGAGACTGTACGTGAGACCTCTTGTTAG--AAATGGAATTT---ATCCTTGAAAGGAGAAGCTGG---------------------------------------------CCAAATTTAACTAAA-ATACGAAGCATTCTTTTGTCGTGAAGATTCAATCATCTTTTTTTC-TAATTATATA---GTCTAGATATGCAGGTCTTATGGAATAGAA------GAAT-CCGT------ATA-GGGTTTGGGCATGTAGAAAACCTTGTATTTAATCGAATACGCCTCGTCA---TTTTGGTTAT---AAGCTGGAAACGGAAAAATA---TATAT-ATAT------TGTTTT--------------TTCCCAGCGCGGCCTG----ATGTTA-----CATTCCAACTTTCGGCTTGAGCC-------------CAGCCTTATTGTC---ATCCTTACCAAA-GCGCCGCGCGCTGGATCTACC-----AGGATGCAGTTCAAAAAAGCTCAAATATTTTTT-GTTGCTTCGCAAAATATA---------TATATAT--ATTTGCAATAAGCGTTGGG---TTGGGGCTGAAACGGCG-T----CTCATATATAAAACAAAAAAAA---CATCTTAA--------TTGTGAAGGACGCAGCATCCGTAAGATTCTT---AGGAGAGTATCTATTTCATA---------------AGTGGAAG--------ATACAGTCCCTACTCTTGCTAAGCTTATCAGCTT----AT-TACTCAATGCTTTAAAA---T-ATTATTTCTTTGCCTTATGGAAGCGTAAGAGGTTTTTA???????????????????????????????????????????????????????????????????????????????????????????????????????????????????????????????????????????????????????????????????????????????????????????????????????????????????????????????????????????????????????????????????????????????????????????????????????????????????????????????????????????????????????????????????????????????????????????????????????????????????????????????????????????????????????????????????????????????????????????????????????????????????????????????????????????????????????????????????????????????????????????????????????????????????????????????????????????????????????????????????????????????????????????????????????????????????????????????????????????????????????????????????????????????????????????????????????????????????????????????????????????????????????????????????????????????????????????????????????????????????????????????????????????????????????????????????????????????????????????????????????????????????????????????????????????????????????????????????????????????????????????????????????????????????????????????????????????????????????????????????????????????????????????????????????????????????????????????????????????????????????????????????????????????????????????????????????????????????
Oncophorus_wahlenbergii             GACTAACCAATAAA---ACACCACAGTTAAAATCTAGTTCTAATAATCAATCAACATCTAATAAAAAAATTTCTCAGTATCGTATTCGTTTAGAAGAAAAGCAAAAATTACGTTTTCATTATGGAATAACAGAACGACAATTATTAAATTATGTACGTATTGCTAGAAAGGCAAAAGGATCAACAGGTCAAATTTTATTACAATTACTAGAAATGCGTTTAGATAATATTATTTTTCGATTAGGTCTGGCTCCTACAATTCCTGGAGCAAGGCAATTAGTAAACCATAGACATATTTTAGTGAATGATCATATAGTAAATATCCCAAGTTATCGTTGTAAACCTCAGGATTTTATTACGATAAAAAATCGGCAAAAATCTCAAGCTATGATTA---------------TTAAAAATGTAGATTTTTCTCAAAAAGCAAAAGTACCAAACCATTTAACTTTTAATTCTTTAGAAAAAAAGGGATTAGTTAATCAAATACTCGATCAGGAATCAATTGGTTTAAAAATAAATGAATTGTTAGTTGTAGAATATTATTCTCGTCAGGCTTAAGCCAATAAAGCAGCTATAAAAGCTATGCTTGTCAATCGAGTAGGTGATTTCGGATTAGCTCTCGGGATTATGGGTTGTTTTACTATTTTTCAAACAGTAGACTTTTCGACTATTTTTGCTCGTGCCAGCGCCTTTTCCGAACCCCATCATTATTTTATTTTTTGCAATATGAGATTTCATGCCATAACTGTTATTTGTATTTTACTTTTCATTGGCGCTGTTGGAAAATCTGCACAAATAGGATTGCATACTCGGTTACCTGATGCAATGGAGGGTTTTT-----GAATATTTGAGGGCTCTCATGTGCC----AGTA---GGTACATTATAACAATCTCACTGTATGCTGGGATCGTCGACTAAATGAGAGTCCCC--------ACCGG--------AAAAATATCTCATTTTGACCAATCAGCAGGAAACCTATAAGGG------AAGGCCAAGCCCACCCAACAAAG---TAAAGG---------------------------------------------------------------CTGAAGGAGCTCT----ATAGGATCCTCAGAGACTGTACGTGAGACCTCTTGTTAT--AAATGGAATTT---ATCCTTGAAAAGAGAAGCTGG---------------------------------------------CCAGATTTAACTAAG-ATACGAAGCATTCTTTTGTCGTGAAGATTGAATCATCTTTTTTTT-AGATTATATA---GTCTAGATATGCAGGTCTTCTGGAATAGAAGGATAAGGAT-CCGT------ATA-GGGTTTGGGCATGTAGAAAAGCTTGTATTGAATCAAATACGCCTCGTCA---TTTTGGTTAT---AAGCTGGAAACGGAAAAAAA---TATAT-ATAT------TGTTTT--------------TTTCCAGCGCGACCTG----GTGTTA-----CATTCCAACTTTCGGCTTGAGCC-------------CAGCCTTATTGTT---ATCCTTACCAAA-GCGCCGCGCGCTGGATCTACC-----AGGACGCAGTTCAAAAAAGCTCAAATATTTTCT-GTTGCTTCGCAAAATATA---------TATAT----ATTTGCAAGAAACGTTGGG---ATAGGGCTGAGACGGCG-C----CTCATATATAAAAGAAAAAAAA---CATCTTAA--------TTGTTAAGGACACAGCATCCGTAAGATTTTT---GGGAGAGTCTCTATTTCATA---------------AGTGGAAG--------ATACAGTCCCTACTCTTGCTAAGCTTATCAGCTT----AT-TACCTAATGCTCTAAAA---T-ATTATTTATTTGCCTTATGGAAGCGTAAGAGGTTTTTA???????????????????????????????????????????????????????????????????????????????????????????????????????????????????????????????????????????????????????????????????????????????????????????????????????????????????????????????????????????????????????????????????????????????????????????????????????????????????????????????????????????????????????????????????????????????????????????????????????????????????????????????????????????????????????????????????????????????????????????????????????????????????????????????????????????????????????????????????????????????????????????????????????????????????????????????????????????????????????????????????????????????????????????????????????????????????????????????????????????????????????????????????????????????????????????????????????????????????????????????????????????????????????????????????????????????????????????????????????????????????????????????????????????????????????????????????????????????????????????????????????????????????????????????????????????????????????????????????????????????????????????????????????????????????????????????????????????????????????????????????????????????????????????????????????????????????????????????????????????????????????????????????????????????????????????????????????????????????
Orthodontium_lineare                GACTAACTAATAAA---ACACCCCAGTTAAAATCTAGTTCTATCAATCAATCAACATCTAATAAAAAAATTTCTCAGTATCGTATTCGTTTAGAAGAAAAACAAAAATTACGTTTTCATTATGGAATAACAGAACGACAATTACTTAATTATGTACGTGTTGCTAGAAAAGCAAAAGGATCCACAGGTGAAATTTTATTACAATTACTCGAAATGCGTTTAGATAATGTTATTTTTCGATTAGGTATGGCTCCTACGATTCCTGGAGCAAGGCAATTAGTAAATCATAAACATATTTTAGTTAATGATCGTATAGTAGATATACCAAGTTATCGGTGTAAACCTCAGGATTTTATTACTATAAAAGATCAACAAAAATCTCAGGCTATAATTG---------------ATAAAAATTTAGATTTTTATCAAAAATCTAAAATACCAAATCATTTAACTTATAATTCTTTGGAAAAAAAAGGATTAGTTAATCAAATATTAGATCGTGAGTCAATTGGTTTAAAAATAAATGAATTATTAGTTGTAGAATATTATTCTCGTCAGGCTTAAGCCAATAAAGCAGCTATAAAAGCTATGCTTGTCAATCGAGTAGGTGATTTCGGATTAGCTCTCGGGATTATGGGTTGTTTTACTATTTTCCAAACAGTAGACTTTTCGACTATTTTTGCCCGTGCCAGCGCCTTTTCCGAACCCCATCATTATTTCATTTTCTGTAATATGAGATTTCATGCCATAACTGTTATTTGTATTTTACTCTTCATTGGCGCTGTTGGAAAATCTGCACAAATAGGATTGCATACTCGGTTACCTGATGCAATGGAGGGTTTTC-----GAATATTTGAGGGCTCTCATGTGCC----AATA---GGTACATTATAACAATCTCACTGTATGCTGGAATCGTCGACCAAATGAGAGTCCCC--------ATCGG--------AAAAATATCTCATTTTGACCAATCAGCAGGAAACCTATAAGGG------AAGGCCAAGCCCACCCAACGGAG---TAAAGG---------------------------------------------------------------CTGAAGGAGCTCT----ATAGGATCCTCAGAGACTGTACGTGAGACCTCTTGTTCG--AAATGGAATTT---ATTCTTGAAAAGAGAAGCTGG---------------------------------------------CCAGATTTAACTAAG-ATACGAAGCATTCTTTTGTCGTGAAGATTCGATCATCTTCTTTCT-AGATTATATA---GTCTAGATATGCAGGTCTTATGGAATAGAA------GGAT-CCGT------ATA-GGGTTTGGGCATGTAGAAAACCTTGTATTGAATAAAATACTCCTCATCA---TTTTAGTTAT---AAGCTGGAAACGGAAAAAAA---TATAT-ATAT------TGTTTT--------------TTTCCAGCGCGGCCTG----ATGT-A-----CATCCCAACTTTCCGCCTGAGCC-------------CAGCCTTATTGTC---ATCCTCACCAAA-GCGCCGCGCGCTGAATCTACC-----AGGATGCAGTTTAAAAAAGCTTAAATATTTTTT-GTTGCTTCGCAAAATATA---------TCTAT----ACTTGCGAAAAGCGTTGGG---ATGGAGCTGAGACGGTG-T----CTCACGTATAAAAGAAGAAAAA---CATCTTAG--------TTGTTAGGGACGCAGCATCCGTAAGATTCTT---GGGAGAGTCTCTATTTCATA---------------AGTGGAAG--------ATACAGTCCCTACTCTCGCTAGGCTCATCAGCTT----AT-TACTTAATGCTCTAAAA---T-ATTATTTCTTTGCCTTATGGGAGCATAAGAGATTATTGAGATTATCAGACTAAAGAAACTGATATTTTAGCAGCATTTCGAATGACTCCTCAGCCAGGAGTACCAGCTGAAGAAGCAGGAGCTGCAGTAGCTGCGGAATCTTCCACTGGTACATGGACCACTGTTTGGACTGATGGCCTTACCAGTCTTGATCGTTATAAAGGACGATGCTATGATATTGAAGCAGTTCCTGGAGAAGATAATCAATATATTGCTTATGTTGCTTATCCATTAGATTTATTTGAAGAAGGTTCTGTTACCAATTTATTTACTTCTATTGTCGGTAATGTTTTTGGATTTAAAGCTTTACGAGCTTTACGTCTAGAAGATTTACGTATTCCTCCAGCTTATTCCAAAACTTTTCAAGGCCCACCTCATGGTATTCAAGTTGAAAGAGATAAATTAAACAAATATGGTCGTCCATTATTAGGATGTACTATTAAGCCAAAATTGGGTCTATCTGCTAAAAACTATGGTAGAGCTGTATATGAATGTCTTCGTGGTGGACTTGATTTTACCAAAGATGATGAAAACGTAAATTCTCAACCTTTTATGCGTTGGAGAGATCGTTTTCTATTTGTAGCTGAAGCTCTTTACAAATCTCAAGCTGAAACAGGGGAAATTAAAGGACATTATTTAAATGCTACCGCAGGTACATGTGAAGAAATGATGAAAAGAGCTGAGTTTGCTAGAGAACTAGGCGCCCCTATTGTTATGCATGACTATTTAACAGGTGGTTTTACTGCAAATACTACTTTGGCTCATTACTGCCGTGATAATGGTTTACTTCTTCATATTCACCGTGCAATGCATGCAGTTATTGACCGACAAAAAAATCATGGTATGCATTTCCGTGTATTAGCTAAAGCATTACGTTTATCCGGTGGAGACCATATTCATGCTGGTACTGTAGTAGGTAAACTTGAAGGAGAACGTCAAGTAACTTTAGGATTTGTTGATTTACTTCGTGATGATTATATTGAGAAAGATAGAAGCCGTGGTATTTACTTCACCCAAGACTGGGTTTCTTTACCAGGTGTTTTACCTGTAGCTTCTGGCGGTATTCATGTTTGGCATATGCCAGCGTTAACTGAAATCTTTGGAGATGATTCTGTATTACAATTTGGTGGAGGAACTTTAGGTCACCCTTGGGGTAATGCACCTGGTGCAGTTGCTAATAGAGTTGCTTTAGAAGCTTGTGTACAAGCTCGTAATGAAGGGCGTGATCTTGCTCGTGAAGGTAATGAAGTTATTCGTGAAGCTACT
Orthodontopsis_bardunovii           GACTAACTAATAAA---ATATCCCAGTTAAAATCTAGTTCTATTAATCAATCAACATCTAATAAAAAAATTTCTCAGTATCGTATTCGTTTAGAAGAAAAACAAAAATTACGTTTTCATTATGGAATAACAGAACGACAATTACTTAATTATGTACGTATTGCTAGAAAAGCAAAAGGATCTACAGGTGAAATTTTATTACAATTACTCGAAATGCGTTTAGATAATGTTATTTTTCGATTAGGTATGGCTTCTACAATTCCTGGAGCAAGACAATTAGTAAATCATAAACATATTTTAGTTAATGATCGTATAGTAGATATACCAAGTTATCGGTGTAAACCTCAGGATTTTATTACTATAAAAGATCGACAAAAATCTCAGGCTATAATTG---------------ATAAAAATTTAGATTTTTATCAAAAGTCTAAAATACCAAATCATTTAACTTATAATTCTTTGGAAAAAAAAGGATTAGTTAATCAAATATTASATCGTGAGTCAMTTGGTTTAAAAATAAATGAATTATYASTTGTAGAATATTATTCTCGTCAGGCTTAA??????????CAGCTATAAAAGCTATGCTTGTCAATCGAGTAGGTGATTTCGGATTASCTCTCGGGATTATGGGTTGTTTTACTATTTTTCAAACAGTAGACTTTTCGACTATTTTTGCTCGTGCCAGCGCCTTTTCCGAACCCCATCATTATTTCATTTTCTGTAATATGAGATTTCATGCCATAACTGTTATTTGTATTTTACTCTTCATTGGCGCTGTTGGAAAATCTGCACAAATAGGATTGCATACTCGGTTACCTGATGCAATGGAGGGTTTTC-----GAATATTTGAGGGCTCTCATGTGCC----AATA---GGTACATTATAACAATCTCACTGTATGCTGGAATCGTCGACCAAATGAGAGTCCCC--------ATCGG--------AAAAATATCTCATTTTGACCAATCAGCAGGAAACCTATAGGGG------AAGGCCAAGCCCACCCAACGGAG---TAAAGG---------------------------------------------------------------CTGAAGGAGCTCT----ATAGGATCCTCAGAGACTGTACGTGAGACCTCTTGTTCG--AAATGGAATTT---ATTCTTGAAAAGAGAAGCTGG---------------------------------------------CCAGATTTAACTAAG-ATACGAAGCATTCTTTTGTCGTGAAGATTCGATCATCTTTTTTCT-AGATTATATA---GTCTAGATATGCAGGTCTTATGGAATAGAA------GGAT-CCGT------ATA-GGGTTTGGGCATGTAGAAAACCTTGTATTGAATAAAATACTCCTCATCA---TTTTAGTTAT---AAGCTGGAAACGGAAAAAAA---TATAT-ATAT------TGTTTT--------------TTTCCAGCGCGGCCTG----ATGTTA-----CATCCCAACTTTCCGCCTGAGCC-------------CAGCCTTATTGTC---ATCCTCACCAAA-GCGCCGCGCGCTGAATCTACC-----AGGATGCAGTTTAAAAAAGCTTAAATATTTTTG-GTTGCTTCGCAAAATATA---------TCTAT----ACTTGCGAAAAGCGTTGGG---ATGGAGCTGAGACGGTG-T----CTCACGTATAAAAGAAGAAAAA---CATCTTAG--------TTGTTAGGGACGCAGCATCCGTAAGATTCTT---GGGAGAGTCTCTATTTCATA---------------AGTGGAAG--------ATACAGTCCCTACTCTTGCTAGGCTCATCAGCTT----AT-TACTTAATGCTCTAAAA---T-ATTATTTCTTTGCCTTATGGGAG??????????????????????????????????????????????????????????????????????????????????????????????????????????????????????????????????????????????????????????????????????????????????????????????????????????????????????????????????????????????????????????????????????????????????????????????????????????????????????????????????????????????????????????????????????????????????????????????????????????????????????????????????????????????????????????????????????????????????????????????????????????????????????????????????????????????????????????????????????????????????????????????????????????????????????????????????????????????????????????????????????????????????????????????????????????????????????????????????????????????????????????????????????????????????????????????????????????????????????????????????????????????????????????????????????????????????????????????????????????????????????????????????????????????????????????????????????????????????????????????????????????????????????????????????????????????????????????????????????????????????????????????????????????????????????????????????????????????????????????????????????????????????????????????????????????????????????????????????????????????????????????????????????????????????????????????????????????????????????????????????
Orthostichella_pentasticha          GACTAACTAATAAA---ACACCCCAGTTAAAATCTAGTTCTATCAATCAATCAACATCTAATAAAAAAATTTCTCAGTATCGCATTCGTTTAGAAGAAAAACAAAAATTACGTTTTCATTATGGAATAACAGAACGACAATTACTTAATTATGTACGTATTGCTAGAAAAGCAAAAGGATCCACAGGTGAAGTTTTATTACAATTACTCGAAATGCGTTTAGATAATGTTATTTTTCGATTAGGTATGGCTCCTACGATTCCTGGAGCAAGACAATTAGTAAATCATAGACATATTTTAGTTAATGGTTGTATAGTAGATATACCGAGTTATCGGTGTAAACCTCAGGATTTTATTACTATAAAAAATCAACGAAAATCTGAGACTATAATTA---------------GTAAAAATATAGAGTTTTATCAAAAATCTAAAATACCGAATCATTTAACTTATAGTTCTTTAGAAAAAAAAGGATTAGTTAATCAAATATTAGATCGTGAATCAATTGGTTTAAAAATAAATGAATTATTAGTTGTAGAATATTATTCTCGTCAAGCTTAAGCCAATAAAGCAGCTATAAAAGCTATGCTTGTCAATCGAGTAGGTGATTTCGGATTAGCTCTCGGGATTATGGGTTGTTTTACTATTTTTCAAACAGTAGACTTTTCGACTATTTTTGCTCGTGCTAGCGCCTTTTCCGAACCCCATCATTATTTCATTTTTTGCAATATGAGATTTCATGCCATAACTGTTATTTGTATCTTACTTTTCATCGGCGCTGTTGGGAAATCTGCACAAATAGGATTGCATACTCGGTTACCTGATGCAATGGAGGGTTTTC-----GAATATCTGAGGGCTCTCATGTGCC----AATA---GGTACATTATACCAATCTCACTGTATGCCGGAATCGTCGATCAAATGAGAGTCCCC--------ATCGG--------AAAAATATCTCATTTTGGCCAATCGGCAGGAAACCTATAAAGG------AAGGCCAAGCCCACCCAACAAAG---TAAAGG---------------------------------------------------------------CTGAAGGAGCTCT----ATAGGATCCTCAGAGACTGTACGTGAGACCTCTTGTCCG--AAATGGAATTT---ATTCTTGAAAAGCGAAGCTGA---------------------------------------------CCAGATTTAACTAAG-ATACGAAGCATTCTTTTGTCGTGAAGATTCGATCATCTTTTTTTT-AGATTATATA---GTCTAGATATGCAGGTCTTATGGAATAGAA------GGAT-CCGT------ATA-GGGTTTGGGCATGTAGAAAACCTTGTATTGAATCAAATACTCCTCATCA---GTTTGGTTAT---AAGCTGGAAACGGAAAAAAA---TATAT-ATAT------TGTTTT--------------TTTCCAGCGCGGCCTG----ATGTTA-----CATCCCAACTTTCCGCCTGAGCC-------------CAACCTTATTGTC---ATCCTCACTAAA-GCGCCGCGCGCTGAATCTACC-----AGGATGCAGTTTAAAAAAGCTTAAATATTTTTT--TTGCTTTGCGAAATATA---------TCTAT----ACTCGCGAAAAGCGTTGGGAGGATGGAGCTGAGACGGTG-T----CTCATGTATAAAAGAAGAAAAA---CATCTTAG--------TTGTTAGGGACGCAGCATCCGTAAGATTCTT---GGAAGAGTCTCTATTTCATA---------------AGTGGAAG--------ATACAGTCCCTACTCTTGCTAGGCTCATCAGCTT----AT-TACCTAATGCTCTAAAA---T-AGTATTTCTTTGCCTTATGGGAGCGTAAGAGATTATTA???????????????????????????????????????????????????????????????????????????????????????????????????????????????????????????????????????????????????????????????????????????????????????????????????????????????????????????????????????????????????????????????????????????????????????????????????????????????????????????????????????????????????????????????????????????????????????????????????????????????????????????????????????????????????????????????????????????????????????????????????????????????????????????????????????????????????????????????????????????????????????????????????????????????????????????????????????????????????????????????????????????????????????????????????????????????????????????????????????????????????????????????????????????????????????????????????????????????????????????????????????????????????????????????????????????????????????????????????????????????????????????????????????????????????????????????????????????????????????????????????????????????????????????????????????????????????????????????????????????????????????????????????????????????????????????????????????????????????????????????????????????????????????????????????????????????????????????????????????????????????????????????????????????????????????????????????????????????????
Orthotrichum_lyellii                GATTAACAAATAAA---ACACCTCAATTAAAATCTAGTTCTGTCAATCAGTCAACTTCTAATAAAAAAATTTCNCAATATCGAATTCGTTTAGAAGAAAAACAAAAATTACGTTTTCATTATGGAATAACANAACGACAATTACTTAATTATGTACGTATTGCTAGAAAAGCWAAAGGATCAACAGGTGAAGTATTATTACAACTACTCGAAATGCGTTTAGATAATGTTATTTTTCGATTAGGTATGGCTCCTACGATTCCTGGAGCAAGACAACTAGTGAATCATAGACATATTATAGTTAATCATCGTATAGTAGATATACCAAGTTATCGGTGTAAACCTCAGGATTTTATTACTATAARAAATAGGCAAAAATCTCAGGATATAATTA---------------CTAAAAATATAGATTTTTATCAAAAATCTAAAATACCAAATCATTTAACTTATAATTCTTTAGAAAAAAAAGGATTAGTTAATCAAATACTAGATCGTGAATTAATTGGTTTAAAAATAAATGAATTGTTAGTTGTAGAATATTATTCTCGTCAAGCTTAAGCCAATAAAGCAGCTATAAAAGCTATGCTTGTCAATCGAGTAGGTGATTTCGGATTAGCTCTCGGGATTATGGGTTGTTTTACTATTTTTCAAACAGTAGACTTTTCGACTATTTTTGCTCGTGCCAGCACCTTTTCTGAACCCCATCATTATTTCATTTTTTGCAATATGAGATTTCATGCCATAACTGTTATTTGTATTTTACTTTTCATTGGTGCTGTTGGAAAATCTGCACAAATAGGATTGCATACTCGGTTACCTGATGCAATGGAGGGTTTTC-----GAATATTTGAGGGCTCTCATGTGCCTGCCAATA---GGTACATTATAACAATCTCACTGTATGCTGGAATCGTCGATCAAATGAGAGTCCCC--------ATCGG--------AAAAATATCTCATTTTGACCAATCAGCAGGAAACCTATAAAGG------AAGGCCAAATCCACCCAACGAAG---TAAAGG---------------------------------------------------------------CTGAAGGAGCTCT----ATAGGATCCTCAGAGACTGTACGTGAGACCTCTTGTTCG--AAATGGAATTT---ATTCTTGAAGAGAGAAGCTGG---------------------------------------------CCAGATTTAACTAAG-ATACGAAGCATTCTTTTGTCGTGAAGATTCGATCATTTTTTTTTT-AGATTATATA---GTCTAGATATGCAGGTCTTATGGAATAGAA------GGAC-CCGT------ATA-GGATTTGGGCATGCAGAAARTATTGTATTGAGTCAAATACTCCTCATCA---TTTTGGTTAT---AAGCTGGAAACGGAAAACAA---TATAT-ATATATAT--TGTTTTCCG-----------TTTCCGGCGCGGCCTG----ATGTTA-----CATTCCAACTTTCCGCCTGAGCC-------------CAGCCTTATTGTC---ATCCTCACCAAA-GCGCCGCGCACTGAATCTACC-----AGGATGCAGTTTAAAAAAGCTTAAATATTTTTT-GTTGCTTCGCAAAATATA---------TCTAT----ACTTGCGAAAAGCGTTGGG---ATGGAGCTGAGACGGTG-T----CTCATGTATAAAAGAAAAAAAA---CATCTTAG--------TTGTTAGGGACGCAGCATCCGTAAGATTCTT---GGGAGAGTCTCTATTTCATA---------------AGTGGAAG--------ATACAGTCCCTACTCTTGCTAGGCTCATTAGCTT----AT-TACCTAATGCTCTAAAA---T-ATTCTTTCTTGGCCTTATGGGAGCGTAAGAAATTATTAAGATTATCAAACTAAAGATACTGATATTTTAGCAGCATTTCGAATGACTCCTCAACCAGGAGTACCAGCTGAAGAAGCAGGAGCTGCAGTAGCTGCAGAATCTTCTACTGGTACATGGACTACTGTTTGGACTGATGGCCTTACTAGTCTTGATCGTTATAAAGGACGATGCTATGATCTTGAAGCAGTTCCTGGAGAAGATAACCAATATATTGCTTATGTTGCTTACCCATTAGATTTATTTGAAGAAGGTTCTGTTACCAATTTATTTACTTCTATTGTTGGTAATGTTTTTGGATTTAAAGCTTTACGAGCTTTACGTTTAGAAGATTTACGTATTCCTCCAGCTTATTCCAAAACTTTCCAAGGTCCACCTCATGGTATTCAAGTTGAACGAGATAAATTAAACAAATATGGTCGTCCATTATTAGGGTGTACTATTAAACCAAAATTAGGTTTATCTGCTAAAAATTATGGTAGAGCTGTATATGAATGTCTTCGTGGTGGACTTGATTTCACAAAAGATGATGAAAACGTAAATTCTCAACCTTTTATGCGTTGGAGAGACCGTTTCTTATTTTGTGCTGAAGCTATCTATAAATCTCAAGCTGAAACAGGTGAAATTAAAGGACATTATTTAAATGCTACCGCAGGTACATGTGAAGAAATGATGAAAAGAGCAGAATTTGCTAGAGAATTAGGCATGCCTATTGTAATGCATGACTATTTAACAGGTGGTTTTACTGCAAATACTACTTTGGCTCATTATTGCCGTGATAATGGTTTACTTCTTCATATCCATCGTGCAATGCATGCAGTTATTGACCGACAAAAAAACCATGGTATGCATTTCCGTGTATTAGCTAAAGCATTACGTTTATCAGGTGGAGATCATATTCACGCTGGTACGGTAGTAGGTAAACTTGAAGGAGAACGTCAAGTAACTTTAGGATTTGTTGATCTACTTCGTGATGATTATATTGAAAAAGATAGAAGTCGTGGTATTTACTTCACTCAAGATTGGGTTTCTTTACCAGGTGTTTTACCTGTAGCTTCTGGCGGTATTCATGTTTGGCATATGCCAGCATTAACTGAAATTTTCGGAGATGATTCTGTACTACAATTTGGTGGAGGAACTTTAGGTCACCCTTGGGGTAATGCACCTGGTGCAGTTGCTAATAGAGTTGCTTTAGAAGCTTGTGTACAAGCTCGTAATGAAGGACGTGATCTTGCTCGTGAAGGAAATGATGTTATTCGTGAAGCTACT
Philonotis_fontana                  GACTAACTAATAAA---ACACCCCAGTTAAAATCTAGTTCTATCAATCAATCAACATCTAATAAAAAAATTTCTCAATATCGCATTCGTCTAGAAGAAAAACAAAAATTACGTTTTCATTATGGAATAACAGAACGACAATTACTTAATTATGTACGTATTGCTAGAAAAGCAAAAGGGTCAACAGGTGAAGTTTTATTACAATTACTTGAAATGCGTTTAGATAATGTTATTTTTCGATTAGGTATGGCTCCTACGATTCCTGGAGCAAGACAATTAGTAAATCATAGACATATTTTAGTTAATGATCGTATAGTAGATATACCAAGTTATCGCTGTAAACCTCAGGATTTTATTACTATAAAAGATCGACAAAAATCTCAGGCTATAATTA---------------GTAAAAATATAGATTTTTATCAAAAATATAAAATACCAAATCATTTAACTTATAATTCTTTAGAAAACAAAGGATTAGTTAATCAAATACTAGATCGTGAATCAATTGGTTTAAAAATAAATGAATTATTAGTTGTAGAATATTATTCTCGTCAGGCTTAAGCCAATAAAGCAGCTATAAAAGCTATGCTTGTCAATCGAGTAGGTGATTTCGGATTAGCTCTCGGGATTATGGGTTGTTTTACTATTTTTCAAACAGTAGACTTTTCGACTATTTTTGCTCGTGCCAGCGCCTTTTCCGAACCCCATCATTATTTCATTTTTTGTAATATGAGATTTCATGCTATAACTGTTATTTGTATTTTACTTTTTATTGGTGCTATTGGAAAATCTGCACAAATAGGATTGCATACTCGGTTACCTGATGCAATGGAGGGTTTTC-----GAATATTTAAGGGCTCTCATGTGCC----AATA---GGTACATTATAACAATCTCACTGTATGCTGGAATCGTCGACCAAATGAGAGTCCCC--------ATCGG--------AAAAATATCTCATTTTGACCAATCAGCAGGAAACCTATAAAAG------AAGGCCAAGCCCACCCAACAAAG---TAAAGG---------------------------------------------------------------CTGAAGGAGCTCT----ATAGGATCCTCAGAGACTGTACGTGAGACCTCTTGTCCG--AAATGGAATTT---ATCCTTGAAAAGAGAAGCTGG---------------------------------------------CCAGATTTAACTAAG-ATACGAAGCATTCTTTTGTCGTGAAGATTCGATCATCTTTTTTTT-AGATTATATA---GTTTAGATATGCAGGTTTTATGGAATAGAA------GGAT-CCGT------ATA-GAGTTTGAGCATGTAGAAAACCTTGTATTGAATCAAATACTCCTCATCA---TTTTGGTTAT---AAGCTGGAAACGGAAAAAAA---TATAT-ATAT------TGTTTT--------------TTTCCAGCGCGGCCTG----ATGTTA-----CATTCCAACTTTCCGCCTGAGCC-------------CAGCCTTATTGTC---ATCCTCACCAAA-GCGCTGCGCGCTGAATCTACC-----AGGATGCAGTTTAAAAAAGCTTAAATATTTTTT-GTTGCTTCGCAAAATATA---------T--------ACTTGCGAAAAGCGTTGGA---ATGGAGCTGAGACGGTG-T----CTCATGTATAAAAGAAAAAAAA---CATCTTAG--------TTGTTAGGGACGCAGCATCCGTAAGATTCTT---GGGAGAGTCTCTATTTCATA---------------AGTGGAAG--------ATACAGTCCCTACTCTTGCTAGGCCCATCAGCTT----AT-TACTTAATGCTCTAAAA---T-ATTATTTCTTTGCCTTATAAGAGCATAAGAGATTATTAAGATTATCAGACTAAAGAAACTGATATTTTAGCAGCATTTCGAATGACTCCTCAACCAGGAGTACCAGCTGAAGAGGCTGGAGCTGCAGTAGCTGCGGAATCTTCCACTGGTACATGGACCACTGTTTGGACTGATGGACTTACTAGTCTTGATCGTTATAAAGGACGATGCTATGATATTGAAGCAGTTCCTGGAGAAGAGAATCAATATATTGCTTATGTTGCTTACCCATTAGATTTATTTGAAGAAGGTTCTGTTACCAATTTATTTACTTCCATTGTTGGTAATGTTTTTGGATTTAAAGCTTTACGAGCTTTACGTCTAGAAGATTTACGTATTCCTCCAGCTTATTCCAAAACTTTCCAAGGCCCACCTCATGGTATTCAAGTTGAAAGAGATAAATTAAACAAATATGGTCGTCCATTATTAGGATGCACTATTAAACCGAAATTGGGTTTATCTGCTAAAAACTATGGTAGAGCTGTATATGAATGTCTTCGTGGTGGACTTGATTTCACAAAAGATGATGAAAACGTAAATTCTCAGCCTTTTATGCGTTGGAGAGATCGTTTCTTATTTGTAGCTGAAGCTCTTTACAAATCTCAAGCTGAAACAGGTGAAATTAAAGGACATTATTTAAATGCTACCGCAGGTACATGTGAAGAAATGATGAAAAGAGCACAATTTGCTAGAGAACTAGGCGCTCCTATTGTTATGCATGACTATTTAACAGGTGGTTTTACTGCAAATACTAGTTTAGCTCATTACTGCCGTGATAATGGCTTACTTCTTCATATTCACCGCGCAATGCATGCAGTTCTTGACCGACAAAAAAATCACGGTATCCATTTCCGTGTATTAGCTAAAGCATTACGTTTATCCGGTGGAGATCATATTCACTCTGGTACCGTAGTAGGTAAACTTGAAGGAGAACGTCAAGTGACTTTAGGATTTGTTGATCTACTTCGTGATGATTATATTGAAAAAGATAGAAGCCGTGGTATTTACTTTACTCAAGACTGGGTTTCTTTACCAGGTGTTTTACCTGTAGCTTCCGGCGGTATTCATGTTTGGCATATGCCAGCATTAACTGAAATCTTTGGAGATGATTCTGTATTACAGTTTGGTGGAGGAACTTTAGGTCACCCTTGGGGTAATGCACCTGGTGCAGTTGCTAATAGAGTTGCCTTAGAAGCTTGTGTACAAGCTCGTAATGAAGGACGTGATCTTGCTCGCGAAGGTAATGAAGTTATTCGTGAAGCTACT
Phyllodrepanium_falcifolium         GACTAACTAATAAA---ACATCACAATTAAATTCTAGTTCGGTTAATACATCAACATCAAATAAAAAAATTTCTCAATATCGCATTCGTTTAGAAGAAAAACAAAAGTTACGTTTTCATTATGGCATAACAGAGCGACAATTACTTAATTATGTACGTATTGCTAGAAAAGCAAAAGGATCAACAGGTGAAATTTTATTACAATTACTTGAAATGCGTTTAGATAATATTATTTTTCGATTAGGTATGTCTCTTACGATTCCGGAAGCAAGGCAATTAGTAAACCATAGGCATATTTTAGTTAATGATTGTACAGTAGATATACCAAGTTATAGATGTAAACCTCAAGATTTTATTACTATAAAAGATCGACAAAAATCTCAAACTATGATTA---------------GTAAAAATATAGATTTTTATCAAAAATATAAAATACCAAATCATTTAACTTATAATTCTTTAAAAAAAAAAGGATTAGTTAATCAAATACTAGATCGTAAATCTATAGATTTAAAAATAAATGAATTATTAGTTGTAGAATATTATTCTCGCCAGGCTTAAGCCAATAAAGCAGCTATAAAAGCTATGCTTGTCAATCGAGTAGGTGATTTCGGATTAGCTCTGGGGATTATGGGTTGTTTTACTATTTTTCAAACAGTAGACTTTTCGACTATTTTTGCTCGTGCCGGCGCCTTTTCCGAACCCCATCATTATTTCATTTTCTGCAATATGAGATTTCATGCCATAACTGTTATTTGTATTTTACTTTTCATTGGCGCTGTTGGAAAATCTGCACAAATAGGATTGCATACTCGGTTACCTGATGCAATGGAGGGTTTTC-----GAATATTTGAGGGCTCTCATGTGCC----AATA---GGTACATTATAA-AATCTCACTGTATGCTGGAATCGTCGATCAAATGAGAGTCCCC--------ATCGG--------AAAAATCTTTCATTTTGACCAATCAGCAGGAAACCTATAAAGG------AAGGCCGAGCCCACCCAACGAAA---TAAAGG---------------------------------------------------------------CTAAAGGAACTCT----ATAGGATCCTCAGAGACTGTACGTGAGACCTCTTGTCCA--AAATGGAATTTTTTATCCTTAAAAAGAAAAGCTGG---------------------------------------------CCAAATTTAACTAAG-ATACGAAGCATTCTTTTGTCGTAAAGATTCGATCATCTTTTTTTT-ATATTATATA---GTCTAGATATGCA-------------------------AT-CCATAAT---ATA-GGGTTTGGGCATGTAGAAAACCTTGTATTGAATCAAATACTCCTCATCA---TTTTGGTTAT---AAGTTGGAAACAAAAAAAAA---TATAT-ATATAT----TGTTTTATATATATTGTTTTTTTTTAGCGCGGCCTG----ATGTTA-----CATTCCAACTTTCCGCTGAAGCC-------------CAGCCTTATTGTC---ATCCTTACCAAA-GCGCTGCGCGCTGAATCTACC-----AG---------TAAAAAAGCTTAAATATTTTTT-TTTGTTTTGCAAAATATA---------TATATAT--ACTTGCGAAGAGCGTTGGG---ATAGAGCTAAGAAGGTG-T----CTCATGTATAAAAGAAAAAAA----CATCTTAG--------TTGTTAGGGCCGCAGCATTCGT---ATTCTT---GGGAGAGTCTCTATTTTATA---------------AGTGGAAG--------ATACAGTCCCTACTCTTGCTAAGCTCATCAGCTT----AT-TATCTAATGCTATAAAG---T-ATTATTTCTTTGCCTTATGGAAGCGTAAGAGATTATTAAGATTATCAGACTACAGAAACTGATATTTTAGCAGCATTTCGAATGACTCCTCAACCAGGAGTACCAGCTGAAGAGGCAGGAGCGGCAGTAGCTGCAGAATCATCTACTGGTACATGGACTACTGTTTGGACTGATGGACTTACTAGTCTTGATCGTTACAAAGGACGATGCTATGATCTTGAAGCAGTTGCTGGAGAAGATAATCAATATATTGCTTATGTTGCTTACCCATTAGATTTATTTGAAGAAGGTTCTGTTACTAATTTATTTACTTCTATTGTTGGTAATGTTTTTGGATTTAAAGCTTTACGAGCTTTACGTCTAGAAGATTTACGTATTCCTCCAGCTTATTCCAAAACTTTCCAAGGCCCACCTCATGGTATTCAAGTTGAAAGAGATAAATTAAACAAATATGGTCGTCCATTATTAGGATGCACTATTAAACCAAAATTGGGTTTATCTGCTAAAAATTATGGTAGAGCTGTATATGAATGTCTTCGTGGTGGACTTGATTTTACAAAAGATGATGAAAACGTAAATTCCCAGCCTTTTATGCGTTGGAGAGATCGTTTTTTATTTGTAGCTGAAGCTCTTTACAAATCTCAATCTGAAACCGGTGAAGTTAAAGGTCATTATTTAAATGCTACCGCAGGTACATGTGAAGAAATGATGAAAAGAGCTATTTTTGCTAGAGAACTAGGTGCGCCTATTGTTATGCATGACTATCTAACAGGTGGTTTTACTGCAAATACTACTTTGGCTCATTACTGCCGTGATAATGGCTTACTTCTTCATATTCACCGCGCAATGCATGCAGTTATTGATCGACAAAAAATCCATGGTATGCATTTCCGTGTATTAGCTAAAGCGTTACGTTTATCCGGTGGAGATCATATTCACGCTGGTACTGTAGTAGGTAAGCTTGAGGGAGAACGTCAAGTAACTTTAGGATTTGTTGATTTACTTCGTGATGATTATATTGAAAAAGATAGAAGCCGTGGTATTTACTTCACTCAAGATTGGGTTTCTTTACCAGGTGTTTTACCTGTAGCTTCGGGTGGTATTCATGTTTGGCATATGCCAGCATTAACCGAAATTTTTGGAGATGATTCTGTATTACAGTTTGGTGGAGGGACTTTAGGACACCCTTGGGGCAATGCACCTGGTGCAGTTGCTAATAGAGTTGCAGTCGAAGCTTGTGTACAGGCTCGTAATGAAGGACGTGATCTTGCTCGTGAAGGTAATGAAATTATTCGTGAAGCCGCT
[truncated: 176,010 more chars]
